# Supplementary material for: A genomic screen for angiosuppressor genes in the tumor endothelium identifies a multifaceted angiostatic role for bromodomain containing 7 (BRD7)
Source: Angiogenesis. 2017 Sep 26;20(4):641–54. doi: 10.1007/s10456-017-9576-3 (PMC5660147; doi:10.1007/s10456-017-9576-3)
Supplement: Supplementary file 7 — Supplementary material 7 (XLSX 28 kb) [file 10456_2017_9576_MOESM7_ESM.xlsx]

## Sheet: Table S4
Supplementary Table 4: Differentially genes in merged data set
Upregulated with siBRD7			Downregulated with siBRD7
Gene_Symbol	Av_Log2FC		Gene_Symbol	Av_Log2FC
DIRC3	8.16491		SBDSP1	-7.82018
MSTO2P	8.00562		CIRBP-AS1	-7.61471
LOC100616668	7.82655		BRD7P3	-5.22073
PPP1R32	7.49985		C19orf54	-3.58896
GSDMB	4.18761		C8orf84	-3.57738
C16orf79	4.18123		BRD7	-3.3853
LINC00341	4.18057		LOC100129827	-3.37957
ZBBX	4.13727		PRO2852	-3.25511
NKAIN4	3.98183		SCUBE3	-3.17495
NDUFA4L2	3.88158		CLEC18A	-2.88418
HILPDA	3.79319		CYP7B1	-2.87197
LOC151174	3.64791		PRAMEF8	-2.85363
FAM150B	3.51104		TMEM56-RWDD3	-2.81193
C11orf96	3.42251		LINC00472	-2.75845
GLI1	3.41515		C1orf45	-2.72479
FLJ23152	3.33793		EN1	-2.56328
CXCL1	3.10227		ADCY10	-2.54072
LRRC26	3.05311		TMEM213	-2.50721
SCG2	3.03247		ANO4	-2.47181
SERPINA3	3.01943		C2orf39	-2.45591
MIR210HG	3.00369		C16orf92	-2.43345
VPREB3	2.9259		LOC100288990	-2.38078
PPP3CC	2.92345		FLJ39824	-2.37666
PRTFDC1	2.88461		MIEN1	-2.36965
INHBA	2.85519		C1QTNF9	-2.3212
COL16A1	2.73399		DKFZp761P0212	-2.27281
CCDC148	2.69777		LOC26102	-2.18584
ABCC8	2.65339		CPXM1	-2.17378
FBN3	2.59		SLC38A11	-2.16424
ODZ1	2.5875		TMEM196	-2.14899
LOC646278	2.58678		RASAL3	-2.11135
C8orf73	2.58296		NPSR1	-2.07943
SLC27A2	2.54253		PRSS3	-1.96866
IL2RG	2.53987		NCRNA00161	-1.95591
PIP5KL1	2.53716		ECT2L	-1.89646
IL8	2.52433		DMKN	-1.88637
CCL14	2.48191		TPGS2	-1.87806
ACTG2	2.48018		IGFBP2	-1.87625
CTCFL	2.45085		CRP	-1.87293
CA4	2.41789		LOC256880	-1.86694
LEMD1	2.39043		SLX4	-1.85153
LINC00263	2.38957		FAM187B	-1.84373
FIGNL2	2.28293		LPAR5	-1.83946
SH3D21	2.23152		RANBP3L	-1.83833
TUBB2B	2.17883		TMTC1	-1.81409
INSL3	2.17002		LYG1	-1.81128
FAM211B	2.14961		LOC100129396	-1.79262
KCTD16	2.14313		C9orf169	-1.78448
CXCL6	2.13082		FAM66C	-1.77827
COL15A1	2.10367		TAGLN3	-1.7505
DCLK3	2.0736		MYCNOS	-1.74519
LOC100506421	2.06054		KRT2	-1.69161
LOC100287239	2.04785		AQPEP	-1.68931
ERC2	2.03326		MEF2BNB	-1.68033
PCSK9	2.02554		HLX	-1.67759
IFI16	2.02378		C20orf196	-1.66898
NMRK1	2.0057		SLIRP	-1.66777
CLDN9	1.99125		EMC7	-1.65975
GALC	1.98984		RGSL1	-1.6546
S100Z	1.98042		KANK4	-1.64113
RP6-213H19.1	1.97542		MTE	-1.63169
PLK5P	1.9722		FLJ40536	-1.6258
UBASH3A	1.95893		ZNF33B	-1.62543
ANKRD37	1.94963		REG1P	-1.62341
CD247	1.93506		MMP27	-1.61512
HNRNPU-AS1	1.91784		PHYHIPL	-1.60171
C11orf87	1.91113		PRSS2	-1.59145
PDXDC2P	1.90358		SELRC1	-1.58097
LOC440896	1.90033		RRP36	-1.57671
C8orf85	1.89494		COX14	-1.57513
PTH1R	1.87374		C20orf127	-1.57216
LOC148824	1.84435		ELFN2	-1.56974
CNGA1	1.81227		LOC100131195	-1.54748
C2CD4C	1.8031		ANO3	-1.54624
SOX21	1.77252		CELF3	-1.54618
DCAF16	1.77234		KRTAP3-1	-1.54467
ACTR3C	1.71881		TMEM234	-1.53521
TRAM1L1	1.70405		EMC9	-1.53401
THBS2	1.70167		SPNS1	-1.52498
TLE6	1.70049		APOBEC2	-1.51969
FLJ31485	1.69939		LCE2A	-1.51563
LOC283079	1.69473		ADRB1	-1.50911
BHLHE41	1.6832		LOC284023	-1.49612
GBP1	1.67581		HR44	-1.4947
TRIM54	1.67346		LOC401913	-1.47994
CAMKMT	1.66506		IL1RAPL1	-1.47793
TMEM190	1.66052		KLHDC9	-1.4766
LOC441204	1.63675		OIP5-AS1	-1.47413
SFR1	1.63631		FABP12	-1.47385
SOGA1	1.62571		SPG3A	-1.46313
NMRK2	1.61655		CROCCL2	-1.46274
STK32B	1.61056		MINOS1	-1.45778
ENOX1	1.60027		GSX2	-1.44194
LOC283537	1.59062		ATG13	-1.43371
SLC1A2	1.58541		APOC3	-1.42325
BMS1P1	1.58492		ALX1	-1.41868
C2orf77	1.58279		C21orf100	-1.41531
TUBB8	1.57407		LOC150381	-1.41504
BHLHE40	1.57039		OR7A5	-1.41353
NT5M	1.55697		RNF112	-1.40095
MAFG-AS1	1.55132		ANKRD60	-1.40036
C14orf94	1.55129		March 9	-1.39768
DICER1-AS1	1.54328		LOC643733	-1.39714
C18orf32	1.5384		MGAT3	-1.38832
RUNDC3B	1.53778		LOC100133091	-1.3879
SNHG6	1.53775		KLHL32	-1.38095
PPP1R3C	1.53768		PLGRKT	-1.38054
UBD	1.52926		FNDC4	-1.37942
DKFZP586B0319	1.5222		AFG3L1P	-1.37615
PDGFB	1.51072		CADM2	-1.37563
KRTHB1	1.51058		RHOXF2B	-1.37087
IGIP	1.50837		FHDC1	-1.37012
LOC400604	1.50448		SLC35G1	-1.36895
ZNF66	1.50033		ASUN	-1.36476
NAA25	1.49676		KRTHA4	-1.3618
ARHGEF19	1.48705		ACCN5	-1.36067
ZMYM6NB	1.48398		NCKAP1L	-1.36064
DOK5	1.47408		LOC729652	-1.35765
IER3	1.46602		NCRNA00032	-1.3536
ADA	1.45653		GLOD5	-1.35319
LOC100130950	1.45241		C4orf35	-1.35275
RRNAD1	1.44858		FLJ41350	-1.35147
WRAP73	1.44372		KIAA0087	-1.35051
LOC100272217	1.43192		LOC100128840	-1.34284
LOC100130967	1.42199		ORF1	-1.34205
TOR4A	1.41243		LOC339260	-1.34174
APXL	1.41173		LOC100329135	-1.33906
GVINP1	1.41024		SKINTL	-1.33843
FAM101A	1.41008		FLJ40434	-1.3351
ZNFX1-AS1	1.40861		SCAMPER	-1.33472
KIAA0754	1.40779		LOC100128311	-1.33348
STC1	1.40434		GAL	-1.33123
METTL23	1.39848		LOC100131150	-1.33101
CDKN2B-AS1	1.38904		G30	-1.33092
C12orf70	1.38832		SIDT1	-1.3242
AK4	1.38018		ALYREF	-1.32356
LOC100128593	1.37918		DMRTC1	-1.32293
DDIT4	1.37709		FLJ44087	-1.32291
TTC28-AS1	1.36671		TRIM53	-1.32275
CXCL10	1.35992		LOC100131289	-1.3214
SNHG1	1.35675		LOC729121	-1.31753
BEST1	1.35213		ARHGAP36	-1.31709
BIRC3	1.35176		PRO1483	-1.31437
CHAC1	1.34215		TAF7L	-1.31244
MAMDC2	1.34128		DKFZP434H168	-1.31204
ZNF827	1.33348		LOC645323	-1.31093
SUZ12P1	1.33164		MS4A14	-1.31022
TRIM66	1.32893		LOC100131756	-1.30903
LOC338739	1.32751		EMR4P	-1.30867
RINL	1.32416		LOC100129775	-1.30397
CCDC71L	1.31953		ADAMTS1	-1.30087
S100A2	1.31206		LOC439938	-1.30045
LOC157562	1.30976		POM121L9P	-1.29907
LOC100288213	1.3064		C18orf15	-1.29879
UNQ5840	1.30279		LOC646891	-1.29878
UQCRHL	1.30085		GNAS-AS1	-1.29734
LOC100507421	1.29336		RBMXL3	-1.29631
CYB5RL	1.29058		KHDC1L	-1.29606
ZSCAN12	1.28667		UNQ6126	-1.29543
JPH4	1.28508		C7orf62	-1.29407
INHBE	1.28197		MDS2	-1.29403
LOC100131691	1.27775		LOC199899	-1.2927
HAS2	1.27116		ICAM2	-1.29266
ISPD	1.26961		FLJ32742	-1.29206
FAM116B	1.26794		C8orf66	-1.28973
CCL20	1.26056		SSX8	-1.28887
CDK18	1.25987		ACSS3	-1.28807
TEX19	1.2582		UNQ6484	-1.28752
C6orf168	1.25318		NOD2	-1.28274
ACTA1	1.24558		DEFB105B	-1.28022
SNAR-E	1.24532		PIDD	-1.28019
FAM188A	1.24227		MST1P9	-1.28006
CCDC150	1.23824		hCG_1999814	-1.27915
MAMLD1	1.23275		IQCF5	-1.27876
LOC348751	1.22749		CCDC141	-1.27742
PREX2	1.22686		LOC100129058	-1.27692
TMEM59L	1.22265		C12orf63	-1.27671
DPY19L2	1.22231		TNFRSF11B	-1.27541
PDZD2	1.22141		CMC2	-1.27486
CAMSAP2	1.22038		LOC100128176	-1.27471
ARHGEF25	1.22028		EXD1	-1.27377
TMEM150C	1.21825		LOC400620	-1.27149
AJUBA	1.21803		C1orf49	-1.27079
C1QL4	1.21575		LOC100288276	-1.27047
LHFPL4	1.215		NKAIN3	-1.2704
PPFIA4	1.20634		CAAP1	-1.2678
FLJ25801	1.2053		SGK223	-1.26717
LINC00310	1.19988		C3orf50	-1.26184
FAM167A	1.19951		LOC100271840	-1.26171
DNM3	1.19899		LOC645158	-1.26096
TMEM182	1.19506		CARD18	-1.2605
LOC100130897	1.19192		TAS2R42	-1.25164
RALGAPA2	1.18966		LOC150568	-1.24932
PTPRN	1.18567		C14orf118	-1.2485
HDX	1.1815		BP75	-1.24798
ZNF280A	1.17974		LOC100129894	-1.24636
CCDC65	1.17627		FCRL1	-1.24582
MIR1245	1.17615		LOC100132363	-1.24582
DLL3	1.17384		C17orf97	-1.2439
HES2	1.1731		LOC731852	-1.24211
ZNF788	1.17118		COL6A6	-1.24142
GPR160	1.16378		C15orf56	-1.24051
FAM220A	1.16285		MGC2889	-1.23868
ARL6IP1	1.16201		EDDM3A	-1.23839
LRRC37A3	1.16021		FAM163A	-1.23724
ACTRT2	1.15989		ENDOGL1	-1.23189
PLLP	1.15949		ZNF280B	-1.23164
LOC100132738	1.15459		RP11-327P2.4	-1.23048
DLG7	1.15219		LOC100133131	-1.23015
P2RX6	1.1518		C8orf56	-1.2301
LOC283454	1.14929		LOC348761	-1.22632
GTDC2	1.14672		ZNF750	-1.22631
ZNF737	1.13543		PPP1R2P1	-1.22587
RNF182	1.13375		LOC100289383	-1.22404
LOC375190	1.13073		MCHR1	-1.22391
C5orf58	1.13039		VENTXP1	-1.21892
LOC100303728	1.12979		CEP57L1	-1.21678
UNQ3104	1.12603		USHBP1	-1.21625
AMN1	1.12468		LOC100128219	-1.21594
LOC100133280	1.11971		KRTAP1-5	-1.21401
BMS1P5	1.11822		LOC338651	-1.21314
RAB40A	1.11789		LOC100128988	-1.21128
C8orf46	1.11712		C17orf99	-1.20736
C20orf129	1.11679		THSD7A	-1.20726
LOC439949	1.11632		LOC100292114	-1.20667
PRSS35	1.11261		SNX32	-1.20541
ATG16L2	1.11191		EPYC	-1.2024
CCDC114	1.10744		SLC22A25	-1.20207
LOC653879	1.10686		INA	-1.20182
NLRP10	1.10668		KIAA0485	-1.19679
DPY19L2P4	1.1048		BEND4	-1.19596
TXNDC16	1.10319		LEPREL4	-1.19555
GEN1	1.10236		UNQ353	-1.19223
IFIT2	1.09815		LOC731312	-1.19123
LOC100289187	1.09281		GSDMA	-1.18959
BRCA2	1.09212		CCDC102B	-1.18879
ITGA11	1.09164		LOC100288413	-1.18243
SCN2A	1.0829		KRT78	-1.18136
TMEM246	1.08279		ZMAT4	-1.18017
C16orf73	1.07856		FAM153B	-1.17856
TMEM143	1.07458		SNX31	-1.17785
SULF1	1.07423		C3orf46	-1.17741
NPPB	1.07347		CDHR1	-1.17469
LOC400573	1.07279		LOC100290973	-1.17359
LOC401588	1.07236		DCST1	-1.17081
LOC100130938	1.07209		LIPG	-1.17063
BCL3	1.07018		PGPEP1L	-1.16941
CXCL2	1.0677		C14orf25	-1.16862
DPY19L2P2	1.06687		OCIAD2	-1.16859
NR0B1	1.06631		TMEM132C	-1.16769
RELB	1.0659		SPHKAP	-1.16633
SEMA4B	1.06281		RP11-403I13.9	-1.16603
GUCY1B3	1.05806		HEATR7B1	-1.16568
FLJ25476	1.05759		KIAA1024L	-1.16516
FLJ40629	1.0566		AZGP1P1	-1.16258
HCG27	1.05647		TEFM	-1.16232
LYPD1	1.05569		DOLK	-1.15912
MCMBP	1.05451		C2orf51	-1.15876
FAM46B	1.05451		UNC93A	-1.1568
CBR3	1.05109		C14orf178	-1.15496
GPER	1.0499		HACL1	-1.15321
C1orf21	1.04738		KLHL34	-1.15308
CCDC103	1.04343		LOC283665	-1.15295
C18orf24	1.043		NCAN	-1.15206
ODZ4	1.04027		CAPN14	-1.15163
DNER	1.03905		INSRR	-1.15158
KRT71	1.03876		FAM166A	-1.15034
LOC149703	1.03694		ASXL3	-1.14969
CARD10	1.03546		NECAB2	-1.14568
MYBL1	1.02787		HEPN1	-1.1442
LOC727820	1.02696		MSRB1	-1.14092
AIF1L	1.02217		NDUFAF5	-1.14066
NUSAP1	1.02032		TMEM35	-1.13906
KIAA1324	1.01917		LOC100130654	-1.13843
AP1AR	1.01883		POTED	-1.13746
MEX3B	1.0188		LOC100130274	-1.13506
DKFZp762E1312	1.01657		FLJ36000	-1.1349
POLR3E	1.01574		LCE1F	-1.13023
OCM2	1.01519		LOC389895	-1.12898
IFI6	1.01501		UBN2	-1.12539
EHBP1L1	1.01195		DKFZp434G179	-1.12241
INSC	1.01092		STAP1	-1.12153
CDC2	1.01004		LOC643452	-1.12118
ESRRB	1.01003		MSTN	-1.12
LOC253805	1.0095		KRT73	-1.11979
C13orf31	1.00776		RFPL4B	-1.1154
ZNF404	1.00641		LOC441019	-1.11483
FIG4	1.00579		FBXO41	-1.11272
TMEM133	1.00515		PRO2012	-1.11193
LOC100132319	1.00251		LOC100288077	-1.10869
			LOC100130815	-1.10863
			C2orf58	-1.10648
			PARP15	-1.10585
			C12orf33	-1.10382
			C6orf97	-1.10313
			ZG16B	-1.10205
			NCRNA00113	-1.10081
			RBMXL2	-1.10027
			SRSF9	-1.09854
			STRA8	-1.09848
			TPRG1	-1.09617
			VAT1L	-1.09607
			C8orf75	-1.0955
			LOC100132735	-1.09504
			ZSCAN5A	-1.09417
			TUBB4B	-1.09175
			FAM207A	-1.09095
			IL20RA	-1.08881
			LOC100131176	-1.07892
			ISM1	-1.0775
			LOC100287076	-1.07494
			LOC349160	-1.07103
			LOC100189589	-1.07098
			TMEM214	-1.0706
			C14orf34	-1.06848
			LOC100129113	-1.0673
			ACPP	-1.06505
			IL26	-1.0633
			GAGE3	-1.06187
			TMEM146	-1.06138
			LOC284072	-1.06126
			SIAH3	-1.06055
			HIST1H1C	-1.06005
			UBE2U	-1.05882
			RSPH1	-1.05594
			PDE6G	-1.05591
			FGF7	-1.05564
			OPALIN	-1.05536
			LOC401074	-1.05351
			C15orf50	-1.05192
			PDZK1IP1	-1.04698
			LOC374890	-1.04634
			LOC645722	-1.04423
			LOC255177	-1.04004
			DKFZP434K028	-1.03867
			DDTL	-1.03807
			RXFP1	-1.03596
			LOC727869	-1.03561
			LOC100132790	-1.03345
			SHC4	-1.03216
			LOC151438	-1.03061
			COL29A1	-1.02968
			LOC151009	-1.02815
			hCG_2007354	-1.02749
			LRRC16B	-1.02314
			SDR9C7	-1.02312
			MFSD12	-1.02237
			SOBP	-1.02221
			RN28S1	-1.02015
			LOC100133153	-1.01971
			GPR183	-1.01792
			LOC100289436	-1.01747
			LOC100131496	-1.01648
			PGAP3	-1.01513
			LOC100131510	-1.01492
			LOC100131508	-1.01401
			METTL21A	-1.01308
			SLC16A10	-1.00811
			PTH2R	-1.00546
			ATXN3L	-1.00391
			CHI3L1	-1.00323
			RPL13AP17	-1.00321
			LOC100286922	-1.00285
			POTEB	-1.00146
			ABHD7	-1.00118
