# Supplementary material for: A genomic screen for angiosuppressor genes in the tumor endothelium identifies a multifaceted angiostatic role for bromodomain containing 7 (BRD7)
Source: Angiogenesis. 2017 Sep 26;20(4):641–54. doi: 10.1007/s10456-017-9576-3 (PMC5660147; doi:10.1007/s10456-017-9576-3)
Supplement: Supplementary file 8 — Supplementary material 8 (XLSX 939 kb) [file 10456_2017_9576_MOESM8_ESM.xlsx]

## Sheet: 5A
Supplementary Table 5A: Functional annotation clustering using DAVID - Analysis of upregulated genes associated with BRD7 suppresstion in individual data sets
GSE22607 BJ																GSE20076 BJ Ras																GSE65981 HEK293
Annotation Cluster 1	Enrichment Score: 3.6818312064696026															Annotation Cluster 1	Enrichment Score: 6.537385335121546															Annotation Cluster 1	Enrichment Score: 5.975648726334503
Category	Term	Count	%	PValue	Genes	List Total	Pop Hits	Pop Total	Fold Enrichment	Bonferroni	Benjamini	FDR				Category	Term	Count	%	PValue	Genes	List Total	Pop Hits	Pop Total	Fold Enrichment	Bonferroni	Benjamini	FDR				Category	Term	Count	%	PValue	Genes	List Total	Pop Hits	Pop Total	Fold Enrichment	Bonferroni	Benjamini	FDR
GOTERM_MF_FAT	GO:0043167~ion binding	190	27.0655	2.10415e-05	MOCOS, SLC9A9, GABRB3, NELL1, DBF4, ZNF781, APOBEC3G, EDIL3, OCM2, CNOT6, CALB2, CNOT4, KDM1B, G2E3, AGAP7, LPA, FNTA, AIF1L, ZNF397, PLS1, ERAP1, ASPH, ZNF850P, ZNF100, ZNF441, ZNF506, SCN2A, POLE, MFI2, PDE4D, HERC2P2, ZNF788, PITPNM2, THBD, ZNF238, F5, ATP9B, ZNF589, DST, FRAS1, TRAF1, SLC38A4, EXTL3, AKAP13, SFXN1, RIMS2, ZMYND8, ZNF615, ADA, KCNS3, PRUNE2, TRIM66, DMD, LHX2, RNFT2, GALC, RNF…	453	4241	12983	1.28399	0.0147456	0.0147456	0.0317634				GOTERM_CC_FAT	GO:0044421~extracellular region part	31	19.8718	1.19394e-09	CXCL1, WNT5A, CSF2, C6, COL3A1, CXCL6, CCL5, ADA, LGALS3BP, CRISPLD2, APOE, C1QTNF1, COL6A2, COL6A1, IL1B, SRGN, SCG2, BMP4, COL18A1, COL4A2, IL6, COL4A1, LOC653879, IL8, EFEMP1, FIBCD1, COL5A3, TNFSF9, BGN, COL1A1, CMTM3	117	960	12782	3.5278	2.34012e-07	2.34012e-07	1.49153e-06				GOTERM_BP_FAT	GO:0051240~positive regulation of multicellular organismal process	123	12.0235	4.47039e-07	FGF18, MYOD1, PPP2R5B, PDGFB, SCN3B, PGF, STAT5B, LRRC4B, L1CAM, RORA, GDNF, NR2E1, B2M, CLEC4E, AKIRIN2, SCAMP5, RET, MAGI2, TNFRSF14, HLA-E, DDIT3, SPAG9, KRT17, VEGFA, HLA-DPA1, TGIF2, HAS2, COL1A1, TNFAIP3, BIN1, EIF2AK3, CYP1B1, TNFRSF12A, NFKBIA, CX3CL1, GREM1, CCL4, LIF, ADRA2B, RUNX1, RUNX2, B4GALT1, LPL, CPNE9, BMP2, BMP1, CPNE5, KLF10, LGALS1, TGFBR2, MET, CD276, HILPDA, NTN1, EPHA3, NO…	887	1432	16167	1.56555	0.00306332	0.000133384	0.000879095
GOTERM_MF_FAT	GO:0043169~cation binding	187	26.6382	2.84329e-05	MOCOS, SLC9A9, NELL1, DBF4, ZNF781, APOBEC3G, EDIL3, OCM2, CNOT6, CALB2, CNOT4, KDM1B, G2E3, AGAP7, LPA, FNTA, AIF1L, ZNF397, PLS1, ERAP1, ASPH, ZNF850P, ZNF100, ZNF441, ZNF506, SCN2A, POLE, MFI2, PDE4D, HERC2P2, ZNF788, PITPNM2, THBD, ZNF238, F5, ATP9B, ZNF589, DST, FRAS1, TRAF1, SLC38A4, EXTL3, AKAP13, SFXN1, RIMS2, ZMYND8, ZNF615, ADA, KCNS3, PRUNE2, TRIM66, DMD, LHX2, RNFT2, GALC, RNF168, SLC…	453	4179	12983	1.28247	0.0198738	0.00998675	0.0429189				GOTERM_CC_FAT	GO:0005615~extracellular space	22	14.1026	7.85279e-07	WNT5A, BMP4, COL18A1, CXCL1, CSF2, IL6, LOC653879, IL8, C6, COL3A1, CXCL6, FIBCD1, CCL5, TNFSF9, ADA, LGALS3BP, APOE, C1QTNF1, IL1B, CMTM3, SRGN, SCG2	117	685	12782	3.50869	0.000153903	5.13036e-05	0.000981004				GOTERM_BP_FAT	GO:0001819~positive regulation of cytokine production	48	4.69208	5.23116e-07	TNF, CYP1B1, C3, STAT5B, NLRX1, NFKBIA, NFKB1, NFKB2, CX3CL1, RORA, CCL4, B2M, STAT6, AZU1, CLEC4E, CCL20, IL4R, BCL3, RUNX1, PLCB1, AKIRIN2, SCAMP5, LPL, ARHGEF2, TNFSF4, PTGER4, POLR1D, FLT4, CEBPG, RLTPR, CD276, POLR3GL, HILPDA, TNFRSF14, IFI16, HLA-E, BIRC3, BIRC2, TRIM21, DDIT3, CD83, PRKCQ, SULF1, IRF1, GLMN, HLA-DPA1, IKBKB, EIF2AK3	887	397	16167	2.20372	0.00358371	0.000138073	0.0010287
GOTERM_MF_FAT	GO:0046872~metal ion binding	185	26.3533	3.59217e-05	MOCOS, SLC9A9, NELL1, DBF4, ZNF781, APOBEC3G, EDIL3, OCM2, CNOT6, CALB2, CNOT4, KDM1B, G2E3, AGAP7, LPA, FNTA, AIF1L, ZNF397, PLS1, ERAP1, ASPH, ZNF850P, ZNF100, ZNF441, ZNF506, SCN2A, POLE, MFI2, PDE4D, HERC2P2, ZNF788, PITPNM2, THBD, ZNF238, F5, ATP9B, ZNF589, DST, FRAS1, TRAF1, SLC38A4, EXTL3, AKAP13, SFXN1, RIMS2, ZMYND8, ZNF615, ADA, KCNS3, PRUNE2, TRIM66, DMD, LHX2, RNFT2, RNF168, SLC31A2, …	453	4140	12983	1.2807	0.0250423	0.00841809	0.0542203				GOTERM_CC_FAT	GO:0005576~extracellular region	37	23.7179	2.60518e-05	CXCL1, WNT5A, CSF2, C6, COL3A1, CXCL6, CCL5, ADA, LGALS3BP, C1QTNF6, PAPPA, CRISPLD2, APOE, C1QTNF1, COL6A2, COL6A1, IL1B, PTX3, THBS2, SRGN, SCG2, BMP4, COL18A1, COL4A2, IL6, COL4A1, LOC653879, IL8, EFEMP1, FIBCD1, TNFSF9, COL5A3, MXRA5, BGN, COL1A1, PRSS23, CMTM3	117	2010	12782	2.01103	0.00509321	0.00102072	0.0325404				GOTERM_BP_FAT	GO:0001817~regulation of cytokine production	61	5.96285	1.50821e-06	ELF1, STAT5B, NFKB1, NFKB2, RORA, B2M, CLEC4E, IL4R, PLCB1, AKIRIN2, SCAMP5, ARHGEF2, PTGER4, BST2, POLR1D, RELB, TNFRSF14, IFI16, HLA-E, DDIT3, TNFRSF9, PRKCQ, CD83, INHBA, HLA-DPA1, TNFAIP3, EIF2AK3, GBP1, NMI, TNF, CYP1B1, C3, NLRX1, NFKBIA, CX3CL1, CCL4, AZU1, STAT6, CCL20, BCL3, UBASH3A, RUNX1, LPL, TNFSF4, FLT4, CEBPG, MET, RLTPR, CD276, UBE2L6, POLR3GL, HILPDA, BIRC3, BIRC2, TRIM21, IKBKE,…	887	580	16167	1.91694	0.0102975	0.000246419	0.00296585
GOTERM_MF_FAT	GO:0046914~transition metal ion binding	123	17.5214	0.00258185	MOCOS, DBF4, ZNF781, APOBEC3G, CNOT4, KDM1B, G2E3, AGAP7, FNTA, ZNF397, ERAP1, ASPH, ZNF850P, ZNF100, ZNF441, ZNF506, MFI2, POLE, ZNF788, ZNF238, F5, ZNF589, TRAF1, EXTL3, AKAP13, SFXN1, RIMS2, ZMYND8, ADA, ZNF615, PRUNE2, TRIM66, LHX2, DMD, RNFT2, RNF168, SLC31A2, BHMT2, MLL, KLF12, ESRRB, ADAM23, ZNF66, CREBBP, ZBTB40, WHSC1, HBA2, P4HTM, SUV39H2, ZNF215, TNFSF10, EBF1, CRYZL1, NPEPL1, ZNF486, …	453	2785	12983	1.26578	0.838806	0.305824	3.8279																				GOTERM_BP_FAT	GO:0001816~cytokine production	64	6.25611	3.54813e-06	STAT5B, NFKB1, RORA, NFKB2, B2M, CLEC4E, IL4R, IL1RAP, PLCB1, AKIRIN2, SCAMP5, ARHGEF2, PTGER4, BST2, POLR1D, RELB, TNFRSF14, IFI16, HLA-E, DDIT3, TNFRSF9, PRKCQ, CD83, INHBA, BTN3A1, HLA-DPA1, TNFAIP3, EIF2AK3, GBP1, NMI, TNF, CYP1B1, C3, NFKBIA, NLRX1, CX3CL1, CCL4, STAT6, AZU1, CCL20, BCL3, RUNX1, LPL, TNFSF4, FLT4, CEBPG, MET, RLTPR, CD276, UBE2L6, POLR3GL, HILPDA, BIRC3, BIRC2, TRIM21, IKBKE…	887	636	16167	1.83412	0.0240568	0.000468176	0.00697715
GOTERM_MF_FAT	GO:0008270~zinc ion binding	102	14.5299	0.0070252	DBF4, ZNF781, APOBEC3G, CNOT4, KDM1B, G2E3, AGAP7, FNTA, ZNF397, ERAP1, ZNF100, ZNF850P, ZNF441, ZNF506, MFI2, POLE, ZNF788, ZNF238, ZNF589, TRAF1, AKAP13, RIMS2, ZMYND8, ADA, ZNF615, TRIM66, LHX2, DMD, RNFT2, RNF168, BHMT2, MLL, KLF12, ESRRB, ADAM23, ZNF66, CREBBP, ZBTB40, WHSC1, SUV39H2, ZNF215, TNFSF10, EBF1, CRYZL1, NPEPL1, ZNF486, ZEB2, ZKSCAN2, RNF182, ZNF678, ZNF207, PHC3, OSR1, ZFYVE9, TR…	453	2311	12983	1.26496	0.993107	0.508868	10.0971				Annotation Cluster 2	Enrichment Score: 3.5829867691248496
																Category	Term	Count	%	PValue	Genes	List Total	Pop Hits	Pop Total	Fold Enrichment	Bonferroni	Benjamini	FDR				Annotation Cluster 2	Enrichment Score: 5.9494515038066655
Annotation Cluster 2	Enrichment Score: 3.454648889199647															GOTERM_BP_FAT	GO:0001568~blood vessel development	11	7.05128	5.97072e-05	COL18A1, BMP4, BGN, IL8, APOE, DLL4, COL3A1, IL1B, ZC3H12A, COL1A1, SCG2	120	245	13528	5.0615	0.0934976	0.00698702	0.100258				Category	Term	Count	%	PValue	Genes	List Total	Pop Hits	Pop Total	Fold Enrichment	Bonferroni	Benjamini	FDR
Category	Term	Count	%	PValue	Genes	List Total	Pop Hits	Pop Total	Fold Enrichment	Bonferroni	Benjamini	FDR				GOTERM_BP_FAT	GO:0001944~vasculature development	11	7.05128	7.30984e-05	COL18A1, BMP4, BGN, IL8, APOE, DLL4, COL3A1, IL1B, ZC3H12A, COL1A1, SCG2	120	251	13528	4.9405	0.113238	0.007483	0.122731				GOTERM_BP_FAT	GO:0016477~cell migration	109	10.6549	2.70133e-08	FGF18, NRTN, TMEM18, PDGFB, EFNA1, STAT5B, CSPG4, FGF13, L1CAM, SLC7A5, NR2E1, ADORA1, GDNF, CXCL10, NOV, CD47, GAB2, ROBO3, INSR, S100A2, SATB2, RET, F10, MAGI2, BST2, VANGL2, TNFRSF14, DDIT4, THY1, SPAG9, VEGFA, STC1, HAS2, COL1A1, ITGA2B, CYP1B1, TNFRSF12A, CX3CL1, GREM1, CCL4, RAC2, LHX6, PLAT, B4GALT1, BMP2, TGFBR2, EFEMP1, MET, NR4A1, NTN1, EPHA3, NOTCH1, SEMA6B, ITGA5, ETS1, CXCL16, TNK2, …	887	1160	16167	1.71267	0.000185375	1.85391e-05	5.31216e-05
GOTERM_CC_FAT	GO:0044459~plasma membrane part	99	14.1026	0.000154983	GABRB3, CALB2, DMXL2, AIF1L, ROBO2, GNG7, MUC12, PTPRG, GPER, MFI2, EFNB2, SCN2A, LIFR, SSPN, PTPRN, THBD, CCR5, CD34, EFNA5, ERC2, HAS3, KBTBD10, DST, IGSF9, FRAS1, C3AR1, CAV2, ERBB3, BBS9, RIMS2, ADA, KCNS3, ADRB3, P2RY6, EPHB6, DMD, GRPR, SLC31A2, CACNA2D1, ADAM23, GABRA3, RHD, KCNK1, KCTD4, TNFSF10, LAMA3, NTRK2, SLC13A4, SCN8A, GYPE, CORIN, FERMT1, CPEB1, SLC1A2, SLC1A3, SDPR, MAPT, SNTB1, …	404	2203	12782	1.4218	0.0530967	0.0530967	0.211938				GOTERM_BP_FAT	GO:0048514~blood vessel morphogenesis	9	5.76923	0.000546963	COL18A1, BMP4, BGN, IL8, APOE, DLL4, IL1B, ZC3H12A, SCG2	120	211	13528	4.80853	0.593208	0.0305396	0.914913				GOTERM_BP_FAT	GO:0040012~regulation of locomotion	79	7.72239	5.70704e-08	FGF18, INSL3, SRCIN1, PDGFB, EFNA1, SNCA, JAG2, SDC4, ADORA1, NR2E1, CXCL10, GLI1, NOV, CXCR4, SEMA3C, PLCB1, HTR1D, ANO6, INSR, C16ORF45, ICAM1, RET, F10, MAGI2, BST2, PTGER4, MPP1, PADI2, TNFRSF14, CDK6, ARRDC3, THY1, SPAG9, VEGFA, SEMA4C, SEMA4B, HAS2, STC1, COL1A1, SEMA4A, ITGA2B, CXCL1, CYP1B1, TNF, ABHD6, CXCL3, CXCL2, TAC1, CXCL6, CX3CL1, GREM1, CCL4, TRIB1, AZU1, CCL20, RAC2, PTX3, SCG2, …	887	761	16167	1.89212	0.000391597	3.01283e-05	0.000112228
GOTERM_CC_FAT	GO:0031226~intrinsic to plasma membrane	61	8.68946	0.000292304	GYPE, CORIN, GABRB3, SLC1A1, MUC12, PTGER3, GPR19, GPER, PTPRG, EFNB2, MFI2, SCN2A, LIFR, PCDH8, SLC3A1, SSPN, PTPRN, CD83, SLC26A6, THBD, CCR5, EREG, EFNA5, HAS3, KCNH2, C3AR1, CAV2, ERBB3, PCDHB15, GPR1, KCNS3, ADRB3, EPHB6, P2RY6, TAP2, KCNE1, CLEC2D, GRPR, CD24, SLC31A2, SNAP25, SLC39A2, PTPRB, SLC2A9, ADAM23, GABRA3, FLT4, NOX1, RHD, PTGFR, KCNK1, KCTD4, TNFSF10, CD19, KCNN1, NTRK2, PTCH2, S…	404	1215	12782	1.58844	0.0977884	0.0501518	0.399376				GOTERM_BP_FAT	GO:0001525~angiogenesis	7	4.48718	0.00195057	COL18A1, BMP4, IL8, DLL4, IL1B, ZC3H12A, SCG2	120	148	13528	5.33198	0.959638	0.070354	3.22685				GOTERM_BP_FAT	GO:0030334~regulation of cell migration	69	6.74487	4.08552e-07	FGF18, INSL3, SRCIN1, PDGFB, EFNA1, JAG2, SDC4, NR2E1, ADORA1, GLI1, CXCL10, NOV, SEMA3C, PLCB1, ANO6, INSR, C16ORF45, ICAM1, RET, F10, MAGI2, MPP1, PTGER4, BST2, PADI2, TNFRSF14, THY1, SPAG9, VEGFA, SEMA4C, SEMA4B, HAS2, STC1, COL1A1, SEMA4A, ITGA2B, CXCL1, CYP1B1, TNF, ABHD6, CXCL3, CXCL2, TAC1, CXCL6, CX3CL1, GREM1, CCL4, TRIB1, CCL20, RAC2, INSM1, BMP2, FLT4, MET, EFEMP1, TGFBR2, RLTPR, CSNK2…	887	663	16167	1.89689	0.00279996	0.000127441	0.000803411
GOTERM_CC_FAT	GO:0005887~integral to plasma membrane	59	8.40456	0.000495303	GYPE, CORIN, GABRB3, SLC1A1, MUC12, PTGER3, GPR19, GPER, PTPRG, EFNB2, MFI2, SCN2A, LIFR, PCDH8, SLC3A1, SSPN, PTPRN, CD83, SLC26A6, THBD, CCR5, EREG, HAS3, KCNH2, C3AR1, CAV2, ERBB3, PCDHB15, GPR1, KCNS3, ADRB3, EPHB6, P2RY6, TAP2, KCNE1, CLEC2D, GRPR, SLC31A2, SNAP25, SLC39A2, PTPRB, SLC2A9, ADAM23, GABRA3, FLT4, NOX1, RHD, PTGFR, KCNK1, KCTD4, TNFSF10, CD19, KCNN1, NTRK2, PTCH2, SCN8A, SLC13A4…	404	1188	12782	1.57128	0.16003	0.0564726	0.675862																				GOTERM_BP_FAT	GO:0040011~locomotion	148	14.4673	8.86686e-07	FGF18, NRTN, TMEM18, PDGFB, SRCIN1, EFNA1, EFNA3, STAT5B, CSPG4, JAG2, L1CAM, FGF13, GDNF, NR2E1, SLC7A5, ADORA1, CXCL10, NOV, CD47, GAB2, SPRED1, ROBO3, INSR, S100A2, SATB2, RET, F10, MAGI2, EFNB3, BST2, VANGL2, KIF5C, CDHR3, TNFRSF14, RSPH9, DDIT4, THY1, SPAG9, VEGFA, STC1, HAS2, COL1A1, ITGA2B, CYP1B1, ERBB3, TNFRSF12A, DNAH17, ERBB2, CX3CL1, GREM1, PAQR3, CCL4, PEA15, RAC2, LHX6, B4GALT1, PLA…	887	1832	16167	1.47246	0.00606685	0.000190148	0.00174365
GOTERM_CC_FAT	GO:0005886~plasma membrane	150	21.3675	0.000676727	LYPD1, GABRB3, CALB2, DMXL2, AIF1L, DYNC2H1, ROBO2, GNG7, MUC12, IRS2, PTPRG, GPER, SCN2A, MFI2, EFNB2, LIFR, PTPRN, SSPN, THBD, CCR5, OR52K2, F5, CD34, EFNA5, HAS3, ERC2, KBTBD10, LRRK2, IGSF9, DST, FRAS1, CAV2, SLC38A4, C3AR1, GPR144, ERBB3, BBS9, RIMS2, ADA, KCNS3, ADRB3, EPHB6, P2RY6, DMD, GRPR, OR51B5, SLC31A2, EGF, GML, CACNA2D1, NTF3, GABRA3, ADAM23, RHD, CELSR2, KCNK1, KCTD4, NOTCH1, TNFS…	404	3777	12782	1.2565	0.212025	0.0578325	0.922363				Annotation Cluster 3	Enrichment Score: 3.5727843428771004															GOTERM_BP_FAT	GO:0048870~cell motility	113	11.0459	1.02086e-06	FGF18, NRTN, TMEM18, PDGFB, SRCIN1, EFNA1, STAT5B, CSPG4, JAG2, FGF13, L1CAM, SLC7A5, NR2E1, ADORA1, GDNF, CXCL10, NOV, CD47, GAB2, ROBO3, INSR, S100A2, SATB2, RET, F10, MAGI2, BST2, VANGL2, TNFRSF14, RSPH9, DDIT4, THY1, SPAG9, VEGFA, STC1, HAS2, COL1A1, ITGA2B, CYP1B1, TNFRSF12A, DNAH17, CX3CL1, GREM1, CCL4, RAC2, LHX6, PLAT, B4GALT1, BMP2, TGFBR2, EFEMP1, MET, NR4A1, NTN1, EPHA3, NOTCH1, SEMA6B…	887	1305	16167	1.57824	0.00698169	0.000200156	0.0020075
																Category	Term	Count	%	PValue	Genes	List Total	Pop Hits	Pop Total	Fold Enrichment	Bonferroni	Benjamini	FDR				GOTERM_BP_FAT	GO:0051674~localization of cell	113	11.0459	1.02086e-06	FGF18, NRTN, TMEM18, PDGFB, SRCIN1, EFNA1, STAT5B, CSPG4, JAG2, FGF13, L1CAM, SLC7A5, NR2E1, ADORA1, GDNF, CXCL10, NOV, CD47, GAB2, ROBO3, INSR, S100A2, SATB2, RET, F10, MAGI2, BST2, VANGL2, TNFRSF14, RSPH9, DDIT4, THY1, SPAG9, VEGFA, STC1, HAS2, COL1A1, ITGA2B, CYP1B1, TNFRSF12A, DNAH17, CX3CL1, GREM1, CCL4, RAC2, LHX6, PLAT, B4GALT1, BMP2, TGFBR2, EFEMP1, MET, NR4A1, NTN1, EPHA3, NOTCH1, SEMA6B…	887	1305	16167	1.57824	0.00698169	0.000200156	0.0020075
Annotation Cluster 3	Enrichment Score: 2.3221195115619713															GOTERM_BP_FAT	GO:0032101~regulation of response to external stimulus	11	7.05128	1.344e-06	IL6, LOC653879, CYP27B1, ADORA2B, IL8, ADORA2A, APOE, F2RL1, CCL5, ADA, SCG2	120	159	13528	7.79916	0.0022071	0.0022071	0.00225784				GOTERM_BP_FAT	GO:0040017~positive regulation of locomotion	49	4.78983	1.03458e-06	CXCL1, INSL3, FGF18, TNF, PDGFB, CXCL3, CXCL2, TAC1, CXCL6, CX3CL1, CCL4, CXCL10, GLI1, AZU1, CCL20, RAC2, SEMA3C, ANO6, INSR, SCG2, INSM1, ICAM1, RET, BMP2, F10, PTGER4, LGALS1, FLT4, MET, TGFBR2, RLTPR, TNFRSF14, NTN1, RUFY3, TRIM21, SPAG9, NOTCH1, SEMA6B, ETS1, ITGA5, CXCL16, VEGFA, SEMA4C, SEMA4B, HAS2, COL1A1, SEMA4A, PLAU, ITGA2B	887	419	16167	2.13151	0.00707519	0.000197212	0.00203448
Category	Term	Count	%	PValue	Genes	List Total	Pop Hits	Pop Total	Fold Enrichment	Bonferroni	Benjamini	FDR				GOTERM_BP_FAT	GO:0032103~positive regulation of response to external stimulus	8	5.12821	1.40033e-06	IL6, LOC653879, CYP27B1, ADORA2B, IL8, F2RL1, CCL5, SCG2	120	64	13528	14.0917	0.0022995	0.00115041	0.00235247				GOTERM_BP_FAT	GO:0051270~regulation of cellular component movement	76	7.42913	1.04451e-06	FGF18, INSL3, SRCIN1, PDGFB, EFNA1, SCN3B, STAT5B, JAG2, SDC4, NR2E1, ADORA1, GLI1, CXCL10, NOV, SEMA3C, PLCB1, ANO6, INSR, C16ORF45, ICAM1, RET, F10, MAGI2, PTGER4, BST2, MPP1, PADI2, TNFRSF14, CDK6, THY1, SPAG9, VEGFA, SEMA4C, SEMA4B, HAS2, STC1, COL1A1, SEMA4A, ITGA2B, CXCL1, CYP1B1, TNF, ABHD6, CXCL3, CXCL2, TAC1, CXCL6, CX3CL1, GREM1, CCL4, TRIB1, CCL20, RAC2, NEDD4L, INSM1, B4GALT1, BMP2, F…	887	776	16167	1.78508	0.00714288	0.000193725	0.00205401
GOTERM_BP_FAT	GO:0048666~neuron development	25	3.56125	0.000473406	GNAO1, NTF3, ERBB3, LIFR, CELSR2, FIG4, PRKG1, TGFB2, CDKN1C, SLITRK1, SLC26A6, NOTCH1, SLC1A3, LHX2, BCL2, DMD, NTRK2, ROBO2, EFNA5, CD24, BMPR1B, IGSF9, SNAP25, DST, APC	454	339	13528	2.19745	0.691849	0.324559	0.831327				GOTERM_BP_FAT	GO:0048584~positive regulation of response to stimulus	12	7.69231	7.2639e-06	IL6, LOC653879, CYP27B1, ADORA2B, IL8, C6, IRF7, F2RL1, IL1B, CCL5, ADA, SCG2	120	236	13528	5.7322	0.0118709	0.00170453	0.0122023				GOTERM_BP_FAT	GO:2000145~regulation of cell motility	70	6.84262	1.58369e-06	FGF18, INSL3, SRCIN1, PDGFB, EFNA1, JAG2, SDC4, NR2E1, ADORA1, GLI1, CXCL10, NOV, SEMA3C, PLCB1, ANO6, INSR, C16ORF45, ICAM1, RET, F10, MAGI2, MPP1, PTGER4, BST2, PADI2, TNFRSF14, CDK6, THY1, SPAG9, VEGFA, SEMA4C, SEMA4B, HAS2, STC1, COL1A1, SEMA4A, ITGA2B, CXCL1, CYP1B1, TNF, ABHD6, CXCL3, CXCL2, TAC1, CXCL6, CX3CL1, GREM1, CCL4, TRIB1, CCL20, RAC2, INSM1, BMP2, FLT4, MET, EFEMP1, TGFBR2, RLTPR,…	887	702	16167	1.81747	0.01081	0.000252732	0.00311427
GOTERM_BP_FAT	GO:0031175~neuron projection development	20	2.849	0.00103606	GNAO1, NTF3, ERBB3, LIFR, CELSR2, PRKG1, SLITRK1, SLC26A6, NOTCH1, DMD, LHX2, BCL2, ROBO2, EFNA5, CD24, BMPR1B, DST, IGSF9, SNAP25, APC	454	256	13528	2.32792	0.923996	0.402735	1.81089				GOTERM_BP_FAT	GO:0060326~cell chemotaxis	6	3.84615	2.19437e-05	IL6, IL8, PDGFRB, IL1B, CCL5, SCG2	120	39	13528	17.3436	0.0354329	0.00360109	0.0368581				GOTERM_BP_FAT	GO:0006928~movement of cell or subcellular component	152	14.8583	6.49279e-06	FGF18, NRTN, TMEM18, PDGFB, SRCIN1, EFNA1, SCN3B, EFNA3, STAT5B, CSPG4, JAG2, L1CAM, FGF13, GDNF, NR2E1, SLC7A5, ADORA1, CXCL10, NOV, CD47, GAB2, IFT20, SPRED1, ROBO3, INSR, S100A2, SATB2, RET, F10, MAGI2, EFNB3, BST2, VANGL2, KIF5C, TNFRSF14, RSPH9, DDIT4, THY1, SPAG9, IGSF8, FNBP1L, VEGFA, STC1, HAS2, COL1A1, ITGA2B, CYP1B1, ERBB3, TNFRSF12A, DNAH17, ERBB2, CX3CL1, GREM1, PAQR3, CCL4, PEA15, RA…	887	1960	16167	1.41349	0.0435819	0.000795401	0.0127673
GOTERM_BP_FAT	GO:0030182~neuron differentiation	28	3.9886	0.00174435	TUBB2B, ERBB3, PRKG1, TGFB2, SLC1A3, DMD, BCL2, LHX2, PCSK9, ROBO2, CD24, SNAP25, APC, GNAO1, NTF3, FOXA1, LIFR, CELSR2, FIG4, CDKN1C, SLITRK1, SLC26A6, NOTCH1, NTRK2, EFNA5, BMPR1B, DST, IGSF9	454	438	13528	1.90485	0.986966	0.514886	3.03104				GOTERM_BP_FAT	GO:0050900~leukocyte migration	6	3.84615	0.000140675	IL6, IL8, PODXL, IL1B, CCL5, SCG2	120	57	13528	11.8667	0.206488	0.0109532	0.236066				GOTERM_BP_FAT	GO:0051272~positive regulation of cellular component movement	46	4.49658	7.47109e-06	CXCL1, INSL3, FGF18, TNF, PDGFB, CXCL3, STAT5B, CXCL2, TAC1, CXCL6, CX3CL1, CCL4, GLI1, CXCL10, RAC2, CCL20, SEMA3C, ANO6, INSR, INSM1, ICAM1, BMP2, RET, F10, PTGER4, FLT4, MET, TGFBR2, RLTPR, TNFRSF14, NTN1, RUFY3, SPAG9, NOTCH1, SEMA6B, ITGA5, ETS1, CXCL16, VEGFA, SEMA4C, SEMA4B, HAS2, COL1A1, PLAU, SEMA4A, ITGA2B	887	411	16167	2.03996	0.049982	0.000868679	0.0146908
GOTERM_BP_FAT	GO:0000904~cell morphogenesis involved in differentiation	18	2.5641	0.00360274	NTF3, ERBB3, ESRRB, CELSR2, CITED1, TGFB2, SLITRK1, SLC26A6, NOTCH1, SLC1A3, LHX2, BCL2, ROBO2, EFNA5, BMPR1B, SNAP25, DST, APC	454	244	13528	2.19817	0.999873	0.526553	6.16481				GOTERM_BP_FAT	GO:0030595~leukocyte chemotaxis	5	3.20513	0.000300402	IL6, IL8, IL1B, CCL5, SCG2	120	37	13528	15.2342	0.38978	0.0203703	0.503466				GOTERM_BP_FAT	GO:2000147~positive regulation of cell motility	45	4.39883	9.45169e-06	CXCL1, INSL3, FGF18, TNF, PDGFB, CXCL3, CXCL2, TAC1, CXCL6, CX3CL1, CCL4, GLI1, CXCL10, RAC2, CCL20, SEMA3C, ANO6, INSR, INSM1, ICAM1, BMP2, RET, F10, PTGER4, FLT4, MET, TGFBR2, RLTPR, TNFRSF14, NTN1, RUFY3, SPAG9, NOTCH1, SEMA6B, ITGA5, ETS1, CXCL16, VEGFA, SEMA4C, SEMA4B, HAS2, COL1A1, PLAU, SEMA4A, ITGA2B	887	402	16167	2.04029	0.0628081	0.0010457	0.018585
GOTERM_BP_FAT	GO:0032989~cellular component morphogenesis	25	3.56125	0.00398187	ACTC1, ACTA1, NTF3, ERBB3, ESRRB, LIFR, CELSR2, SOX6, ECT2, CITED1, TGFB2, SLITRK1, SLC26A6, NOTCH1, SLC1A3, LHX2, BCL2, DMD, DYNC2H1, ROBO2, EFNA5, BMPR1B, SNAP25, DST, APC	454	397	13528	1.87641	0.999951	0.507607	6.79227				GOTERM_BP_FAT	GO:0050795~regulation of behavior	5	3.20513	0.000698383	IL6, IL8, F2RL1, ADA, SCG2	120	46	13528	12.2536	0.682902	0.0363718	1.1668				GOTERM_BP_FAT	GO:0030335~positive regulation of cell migration	44	4.30108	9.94299e-06	CXCL1, INSL3, FGF18, TNF, PDGFB, CXCL3, CXCL2, TAC1, CXCL6, CX3CL1, CCL4, GLI1, CXCL10, RAC2, CCL20, SEMA3C, ANO6, INSR, INSM1, ICAM1, BMP2, RET, F10, PTGER4, FLT4, MET, TGFBR2, RLTPR, TNFRSF14, RUFY3, SPAG9, NOTCH1, SEMA6B, ITGA5, ETS1, CXCL16, VEGFA, SEMA4C, SEMA4B, HAS2, COL1A1, PLAU, SEMA4A, ITGA2B	887	390	16167	2.05634	0.0659629	0.00108257	0.019551
GOTERM_BP_FAT	GO:0000902~cell morphogenesis	23	3.27635	0.00446191	NTF3, ERBB3, ESRRB, LIFR, CELSR2, SOX6, ECT2, CITED1, TGFB2, SLITRK1, SLC26A6, NOTCH1, SLC1A3, DMD, LHX2, BCL2, DYNC2H1, ROBO2, EFNA5, BMPR1B, DST, SNAP25, APC	454	356	13528	1.92511	0.999985	0.500836	7.58108				GOTERM_BP_FAT	GO:0040017~positive regulation of locomotion	6	3.84615	0.00171431	COL18A1, IL6, IL8, F2RL1, PDGFRB, SCG2	120	98	13528	6.90204	0.940439	0.0680898	2.8413
GOTERM_BP_FAT	GO:0048812~neuron projection morphogenesis	16	2.2792	0.00553012	NTF3, ERBB3, LIFR, CELSR2, SLITRK1, SLC26A6, NOTCH1, LHX2, BCL2, DMD, ROBO2, EFNA5, BMPR1B, SNAP25, DST, APC	454	213	13528	2.2383	0.999999	0.436967	9.31382				GOTERM_BP_FAT	GO:0050921~positive regulation of chemotaxis	4	2.5641	0.00205237	IL6, IL8, F2RL1, SCG2	120	29	13528	15.5494	0.96587	0.0707945	3.39256				Annotation Cluster 3	Enrichment Score: 5.4922946914625195
GOTERM_BP_FAT	GO:0048858~cell projection morphogenesis	17	2.42165	0.00862058	NTF3, ERBB3, LIFR, CELSR2, SLITRK1, SLC26A6, NOTCH1, LHX2, BCL2, DMD, DYNC2H1, ROBO2, EFNA5, BMPR1B, SNAP25, DST, APC	454	245	13528	2.06757	1	0.489628	14.1559				GOTERM_BP_FAT	GO:0050920~regulation of chemotaxis	4	2.5641	0.00249269	IL6, IL8, F2RL1, SCG2	120	31	13528	14.5462	0.983479	0.0787853	4.10616				Category	Term	Count	%	PValue	Genes	List Total	Pop Hits	Pop Total	Fold Enrichment	Bonferroni	Benjamini	FDR
GOTERM_BP_FAT	GO:0048667~cell morphogenesis involved in neuron differentiation	15	2.13675	0.0110058	NTF3, ERBB3, CELSR2, SLITRK1, SLC26A6, NOTCH1, SLC1A3, LHX2, BCL2, ROBO2, EFNA5, BMPR1B, SNAP25, DST, APC	454	209	13528	2.13857	1	0.497319	17.7252				GOTERM_BP_FAT	GO:0048520~positive regulation of behavior	4	2.5641	0.00325549	IL6, IL8, F2RL1, SCG2	120	34	13528	13.2627	0.995303	0.0912887	5.33066				GOTERM_BP_FAT	GO:0070482~response to oxygen levels	44	4.30108	5.01906e-08	MYOD1, STOX1, LDHA, PDGFB, CPEB2, PGF, STAT5B, BNIP3, OXTR, EGLN1, BDKRB2, CX3CL1, RORA, CBFA2T3, ADORA1, CASP3, CXCR4, PLOD2, ANG, NDRG1, FAM162A, PLAT, PDK1, EGR1, ICAM1, BMP2, STC2, NPEPPS, BIRC2, DDIT4, AJUBA, PRKCQ, NOTCH1, ADM, ETS1, BBC3, BNIP3L, VEGFA, STC1, ALOX5, COL1A1, RBPJ, PPP1R15A, PLAU	887	321	16167	2.49835	0.000344399	2.87044e-05	9.86994e-05
GOTERM_BP_FAT	GO:0030030~cell projection organization	22	3.1339	0.0127085	DNM3, GNAO1, NTF3, ERBB3, LIFR, CELSR2, PRKG1, SLITRK1, SLC26A6, NOTCH1, DMD, LHX2, BCL2, DYNC2H1, ROBO2, EFNA5, CD24, BMPR1B, DST, IGSF9, SNAP25, APC	454	368	13528	1.78136	1	0.514526	20.187				GOTERM_BP_FAT	GO:0050927~positive regulation of positive chemotaxis	3	1.92308	0.0118993	IL8, F2RL1, SCG2	120	19	13528	17.8	1	0.202445	18.2171				GOTERM_BP_FAT	GO:0036293~response to decreased oxygen levels	41	4.00782	2.63373e-07	STOX1, LDHA, PDGFB, CPEB2, PGF, STAT5B, BNIP3, OXTR, EGLN1, BDKRB2, CX3CL1, RORA, CBFA2T3, ADORA1, CASP3, CXCR4, PLOD2, ANG, NDRG1, FAM162A, PLAT, PDK1, EGR1, ICAM1, BMP2, STC2, NPEPPS, BIRC2, DDIT4, AJUBA, PRKCQ, NOTCH1, ADM, ETS1, BBC3, BNIP3L, VEGFA, STC1, RBPJ, PPP1R15A, PLAU	887	305	16167	2.45013	0.0018059	9.51287e-05	0.000517921
GOTERM_BP_FAT	GO:0032990~cell part morphogenesis	17	2.42165	0.0127723	NTF3, ERBB3, LIFR, CELSR2, SLITRK1, SLC26A6, NOTCH1, LHX2, BCL2, DMD, DYNC2H1, ROBO2, EFNA5, BMPR1B, SNAP25, DST, APC	454	256	13528	1.97873	1	0.508426	20.2779				GOTERM_BP_FAT	GO:0050926~regulation of positive chemotaxis	3	1.92308	0.0118993	IL8, F2RL1, SCG2	120	19	13528	17.8	1	0.202445	18.2171				GOTERM_BP_FAT	GO:0009628~response to abiotic stimulus	106	10.3617	5.93151e-07	HMGN1, MYOD1, LDHA, PDGFB, PGF, STAT5B, RORA, ADORA1, CXCL10, PLOD2, IFT20, CDKN2D, SLC2A1, C8ORF4, STC2, RELB, NPEPPS, JUNB, CNGA1, DDIT4, MAP4K3, LRAT, VEGFA, LRP11, STC1, COL1A1, EIF2AK3, RBP1, NFKBIA, CX3CL1, BDKRB2, SDR16C5, FAM162A, NDRG1, STRBP, BHLHE40, DNAJA3, PLAT, LPL, BMP2, GRIN1, TGFBR2, WRN, GUCY2D, PSMB9, NOTCH1, CAMKMT, BBC3, ETS1, RGS9, RBPJ, CACNA1C, SCARA5, PLAU, STOX1, METAP1,…	887	1189	16167	1.62491	0.00406252	0.000140362	0.00116642
GOTERM_BP_FAT	GO:0007409~axonogenesis	13	1.85185	0.0292295	SLITRK1, SLC26A6, NOTCH1, NTF3, ERBB3, BCL2, LHX2, ROBO2, EFNA5, BMPR1B, DST, SNAP25, APC	454	193	13528	2.00708	1	0.646086	40.7255																				GOTERM_BP_FAT	GO:0001666~response to hypoxia	39	3.81232	8.95253e-07	STOX1, LDHA, PDGFB, CPEB2, PGF, STAT5B, BNIP3, EGLN1, BDKRB2, CX3CL1, RORA, CBFA2T3, ADORA1, CASP3, CXCR4, PLOD2, ANG, NDRG1, FAM162A, PLAT, EGR1, PDK1, ICAM1, BMP2, STC2, NPEPPS, BIRC2, DDIT4, AJUBA, PRKCQ, NOTCH1, ADM, ETS1, BBC3, BNIP3L, VEGFA, STC1, RBPJ, PLAU	887	296	16167	2.40148	0.00612529	0.000186168	0.00176049
																Annotation Cluster 4	Enrichment Score: 3.1012653968569786															GOTERM_BP_FAT	GO:0071453~cellular response to oxygen levels	22	2.15054	5.70913e-05	PDK1, EGR1, ICAM1, MYOD1, STOX1, STC2, CPEB2, BNIP3, EGLN1, RORA, NPEPPS, BDKRB2, NOTCH1, BBC3, BNIP3L, VEGFA, FAM162A, NDRG1, STC1, RBPJ, PPP1R15A, PLAU	887	148	16167	2.70936	0.32418	0.00383409	0.11221
Annotation Cluster 4	Enrichment Score: 2.158474130508737															Category	Term	Count	%	PValue	Genes	List Total	Pop Hits	Pop Total	Fold Enrichment	Bonferroni	Benjamini	FDR				GOTERM_BP_FAT	GO:0036294~cellular response to decreased oxygen levels	21	2.05279	7.72339e-05	PDK1, EGR1, ICAM1, STOX1, STC2, CPEB2, BNIP3, EGLN1, RORA, NPEPPS, BDKRB2, NOTCH1, BBC3, BNIP3L, VEGFA, FAM162A, NDRG1, STC1, RBPJ, PPP1R15A, PLAU	887	140	16167	2.73399	0.41144	0.00494174	0.151771
Category	Term	Count	%	PValue	Genes	List Total	Pop Hits	Pop Total	Fold Enrichment	Bonferroni	Benjamini	FDR				GOTERM_BP_FAT	GO:0032101~regulation of response to external stimulus	11	7.05128	1.344e-06	IL6, LOC653879, CYP27B1, ADORA2B, IL8, ADORA2A, APOE, F2RL1, CCL5, ADA, SCG2	120	159	13528	7.79916	0.0022071	0.0022071	0.00225784				GOTERM_BP_FAT	GO:0071456~cellular response to hypoxia	20	1.95503	0.000115679	PDK1, EGR1, ICAM1, STOX1, STC2, CPEB2, BNIP3, EGLN1, RORA, NPEPPS, BDKRB2, NOTCH1, BBC3, VEGFA, BNIP3L, FAM162A, NDRG1, STC1, RBPJ, PLAU	887	133	16167	2.74084	0.547944	0.00633147	0.227236
GOTERM_BP_FAT	GO:0001944~vasculature development	18	2.5641	0.00481716	IL18, EFNB2, NOX1, ARHGAP24, TCF7L2, CITED1, TGFB2, NOTCH1, HAND1, EREG, AGT, NTRK2, ROBO4, ERAP1, TGFA, ZFPM2, ANGPT1, EGF	454	251	13528	2.13686	0.999994	0.468371	8.16077				GOTERM_BP_FAT	GO:0032103~positive regulation of response to external stimulus	8	5.12821	1.40033e-06	IL6, LOC653879, CYP27B1, ADORA2B, IL8, F2RL1, CCL5, SCG2	120	64	13528	14.0917	0.0022995	0.00115041	0.00235247
GOTERM_BP_FAT	GO:0048514~blood vessel morphogenesis	16	2.2792	0.00507163	IL18, NOX1, ARHGAP24, CITED1, TGFB2, NOTCH1, HAND1, EREG, AGT, NTRK2, ROBO4, ERAP1, TGFA, ZFPM2, ANGPT1, EGF	454	211	13528	2.25952	0.999997	0.437043	8.5739				GOTERM_MF_FAT	GO:0005125~cytokine activity	11	7.05128	5.44795e-06	CXCL1, BMP4, CSF2, IL6, IL8, IL1B, CXCL6, TNFSF9, CCL5, CMTM3, SCG2	110	195	12983	6.65795	0.00124136	0.000620875	0.00697453				Annotation Cluster 4	Enrichment Score: 5.380898325047513
GOTERM_BP_FAT	GO:0001568~blood vessel development	17	2.42165	0.00862058	IL18, NOX1, ARHGAP24, TCF7L2, CITED1, TGFB2, NOTCH1, HAND1, EREG, AGT, NTRK2, ROBO4, ERAP1, TGFA, ZFPM2, ANGPT1, EGF	454	245	13528	2.06757	1	0.489628	14.1559				GOTERM_BP_FAT	GO:0006955~immune response	20	12.8205	8.73985e-06	CXCL1, CSF2, IFIH1, IL6, LOC653879, BST2, IL8, C6, OAS3, OAS2, CXCL6, TNFSF9, CCL5, AIM2, ADA, IFI35, CYP27B1, IL1B, PTX3, IFI6	120	690	13528	3.26763	0.0142656	0.00159521	0.0146816				Category	Term	Count	%	PValue	Genes	List Total	Pop Hits	Pop Total	Fold Enrichment	Bonferroni	Benjamini	FDR
GOTERM_BP_FAT	GO:0001525~angiogenesis	12	1.7094	0.0110313	NOTCH1, HAND1, EREG, IL18, NOX1, ROBO4, TGFA, ERAP1, ANGPT1, ARHGAP24, EGF, TGFB2	454	148	13528	2.416	1	0.489616	17.7627				GOTERM_BP_FAT	GO:0060326~cell chemotaxis	6	3.84615	2.19437e-05	IL6, IL8, PDGFRB, IL1B, CCL5, SCG2	120	39	13528	17.3436	0.0354329	0.00360109	0.0368581				GOTERM_BP_FAT	GO:0009966~regulation of signal transduction	209	20.4301	3.53966e-09	PPP2R5B, EFNA1, LTBP4, SNCA, L1CAM, RORA, ADORA1, NOV, SYP, IFT20, CREB3L1, MAGI2, F10, VANGL2, THY1, SPAG9, GRB10, VEGFA, MNT, EIF2AK3, EPS8L2, CYP1B1, ARHGEF25, ERBB3, ERBB2, NFKBIA, BDKRB2, PXN, LIF, PEA15, RAC2, UBASH3A, FAM162A, RHBDF2, BMP2, BMP1, LGALS1, TGFBR2, FNIP1, GUCY2D, NOTCH1, KIAA0922, RGS9, RBPJ, KLF4, PLAU, ZNF536, STOX1, ELF1, BNIP3, NFKB1, PLEKHG4B, MCF2L, GLI1, KISS1R, GHR, I…	887	2607	16167	1.4612	2.42924e-05	6.07315e-06	6.96071e-06
																GOTERM_BP_FAT	GO:0042330~taxis	9	5.76923	8.2965e-05	CXCL1, IL6, IL8, PDGFRB, IL1B, CXCL6, CCL5, CMTM3, SCG2	120	160	13528	6.34125	0.127507	0.00799144	0.139286				GOTERM_BP_FAT	GO:0023051~regulation of signaling	228	22.2874	4.08235e-08	PPP2R5B, EFNA1, RAB3GAP1, LTBP4, SNCA, L1CAM, RORA, ADORA1, NOV, SYP, IFT20, CREB3L1, MAGI2, F10, VANGL2, THY1, SPAG9, GRB10, VEGFA, MNT, EIF2AK3, EPS8L2, CYP1B1, ARHGEF25, ERBB3, ERBB2, NFKBIA, BDKRB2, PXN, RIMS3, LIF, PEA15, RAC2, UBASH3A, FAM162A, RHBDF2, BMP2, BMP1, LGALS1, TGFBR2, FNIP1, GUCY2D, NOTCH1, KIAA0922, RGS9, RBPJ, KLF4, PLAU, JPH4, ZNF536, ELF1, STOX1, BNIP3, NFKB1, PLEKHG4B, MCF2…	887	2990	16167	1.38985	0.000280132	2.54698e-05	8.0279e-05
Annotation Cluster 5	Enrichment Score: 1.891825062862791															GOTERM_BP_FAT	GO:0006935~chemotaxis	9	5.76923	8.2965e-05	CXCL1, IL6, IL8, PDGFRB, IL1B, CXCL6, CCL5, CMTM3, SCG2	120	160	13528	6.34125	0.127507	0.00799144	0.139286				GOTERM_BP_FAT	GO:0048585~negative regulation of response to stimulus	113	11.0459	8.27866e-06	PDGFB, SNCA, LRRC4B, CNOT1, RORA, ADORA1, GDNF, NOV, CDKN2D, C8ORF4, CREB3L1, SPRED1, MAGI2, SOCS2, BST2, CHAC1, SERPING1, NR0B1, HLA-E, DDIT3, DDIT4, THY1, PYCR1, GRB10, MNT, TNFAIP3, GBP1, ERBB3, NFKBIA, CX3CL1, BDKRB2, GREM1, PAQR3, LIF, PEA15, UBASH3A, BMF, RUNX2, DNAJA3, PLAT, MUC1, BMP2, GRIN1, TGFBR2, MET, CD276, RFNG, FNIP1, PSMB9, NOTCH1, SEMA6B, ATF3, ETS1, KIAA0922, PTTG1IP, RGS9, KLF4…	887	1365	16167	1.50887	0.0552327	0.000930987	0.0162787
Category	Term	Count	%	PValue	Genes	List Total	Pop Hits	Pop Total	Fold Enrichment	Bonferroni	Benjamini	FDR				GOTERM_BP_FAT	GO:0006952~defense response	17	10.8974	9.43809e-05	CXCL1, IFIH1, IL6, LOC653879, ADORA2B, IL8, ADORA2A, C6, CXCL6, CCL5, LGALS3BP, CYP27B1, IRF7, IL1B, MX1, PTX3, SCG2	120	615	13528	3.11621	0.14373	0.00858348	0.158438				GOTERM_BP_FAT	GO:0010648~negative regulation of cell communication	97	9.48192	0.000107797	IER3, ZNF536, CLTA, ELF1, SNCA, WWC1, LRRC4B, CNOT1, RORA, GDNF, ADORA1, IL11, GLI1, NOV, SPRY1, KCNQ4, CDKN2D, C8ORF4, CREB3L1, CDK5RAP3, SPRED1, TNIP1, EGR1, ICAM1, ARHGEF2, MAGI2, SOCS2, CHAC1, STXBP1, PADI2, TLE2, NR0B1, DDIT3, DDIT4, THY1, INHBA, PRKCQ, GRB10, EYA1, ADM, MNT, C1QL4, TNFAIP3, PPP1R15A, SNX13, GBP1, ACHE, NKD2, TNF, ERBB3, ABHD6, NFKBIA, NLRX1, BDKRB2, CX3CL1, GREM1, PAQR3, TR…	887	1202	16167	1.47087	0.522816	0.00614647	0.211769
GOTERM_CC_FAT	GO:0005886~plasma membrane	150	21.3675	0.000676727	LYPD1, GABRB3, CALB2, DMXL2, AIF1L, DYNC2H1, ROBO2, GNG7, MUC12, IRS2, PTPRG, GPER, SCN2A, MFI2, EFNB2, LIFR, PTPRN, SSPN, THBD, CCR5, OR52K2, F5, CD34, EFNA5, HAS3, ERC2, KBTBD10, LRRK2, IGSF9, DST, FRAS1, CAV2, SLC38A4, C3AR1, GPR144, ERBB3, BBS9, RIMS2, ADA, KCNS3, ADRB3, EPHB6, P2RY6, DMD, GRPR, OR51B5, SLC31A2, EGF, GML, CACNA2D1, NTF3, GABRA3, ADAM23, RHD, CELSR2, KCNK1, KCTD4, NOTCH1, TNFS…	404	3777	12782	1.2565	0.212025	0.0578325	0.922363				GOTERM_BP_FAT	GO:0006954~inflammatory response	12	7.69231	0.000136023	CXCL1, IL6, LOC653879, IL8, ADORA2A, C6, IRF7, IL1B, CXCL6, PTX3, CCL5, SCG2	120	325	13528	4.16246	0.200395	0.0111196	0.228268				GOTERM_BP_FAT	GO:0023057~negative regulation of signaling	96	9.38416	0.000117857	IER3, ZNF536, CLTA, ELF1, SNCA, LRRC4B, WWC1, CNOT1, RORA, GDNF, ADORA1, IL11, GLI1, NOV, SPRY1, KCNQ4, CDKN2D, C8ORF4, CREB3L1, CDK5RAP3, SPRED1, TNIP1, EGR1, ICAM1, ARHGEF2, MAGI2, SOCS2, CHAC1, STXBP1, PADI2, TLE2, NR0B1, DDIT3, DDIT4, THY1, INHBA, PRKCQ, GRB10, EYA1, ADM, MNT, C1QL4, TNFAIP3, SNX13, PPP1R15A, GBP1, ACHE, NKD2, TNF, ERBB3, ABHD6, NFKBIA, NLRX1, CX3CL1, BDKRB2, GREM1, PAQR3, TR…	887	1190	16167	1.47038	0.554652	0.00634905	0.23151
GOTERM_CC_FAT	GO:0031224~intrinsic to membrane	191	27.208	0.045466	ASPN, SLC9A9, LYPD1, GABRB3, C12ORF70, SLC22A15, KLHDC7A, ROBO4, LRRC37A3, ERAP1, ROBO2, ASPH, ODZ4, MUC12, TOR1AIP2, GPER, PTPRG, SCN2A, EFNB2, FUT10, MFI2, LIFR, CHODL, CNGA3, PTPRN, SSPN, TMEM133, SLITRK1, TRAM1L1, PITPNM2, THBD, LHFPL4, CCR5, OR52K2, CD34, ATP9B, IGSF3, TMEM170A, LCLAT1, EFNA5, HAS3, IGSF9, FRAS1, ARL6IP1, CAV2, SLC38A4, C3AR1, EXTL3, KIAA1109, GPR144, IL22RA1, ERBB3, PTPLAD1…	404	5485	12782	1.10173	1	0.577712	47.1096				GOTERM_BP_FAT	GO:0050900~leukocyte migration	6	3.84615	0.000140675	IL6, IL8, PODXL, IL1B, CCL5, SCG2	120	57	13528	11.8667	0.206488	0.0109532	0.236066				GOTERM_BP_FAT	GO:0009968~negative regulation of signal transduction	86	8.40665	0.000341049	ZNF536, IER3, CLTA, ELF1, SNCA, LRRC4B, WWC1, CNOT1, RORA, GDNF, GLI1, NOV, SPRY1, CDKN2D, C8ORF4, CREB3L1, CDK5RAP3, SPRED1, TNIP1, EGR1, ICAM1, ARHGEF2, MAGI2, SOCS2, CHAC1, PADI2, TLE2, NR0B1, DDIT3, DDIT4, THY1, PRKCQ, GRB10, EYA1, ADM, MNT, C1QL4, TNFAIP3, SNX13, PPP1R15A, GBP1, NKD2, TNF, ERBB3, NFKBIA, NLRX1, CX3CL1, BDKRB2, GREM1, PAQR3, TRIB1, LIF, PEA15, CYP26B1, UBASH3A, NEDD4L, RASA3,…	887	1072	16167	1.46221	0.90377	0.0141731	0.668539
GOTERM_CC_FAT	GO:0016021~integral to membrane	183	26.0684	0.0686158	ASPN, SLC9A9, GABRB3, C12ORF70, SLC22A15, KLHDC7A, ROBO4, LRRC37A3, ERAP1, ROBO2, ASPH, ODZ4, MUC12, TOR1AIP2, GPER, PTPRG, SCN2A, EFNB2, FUT10, MFI2, LIFR, CHODL, CNGA3, PTPRN, SSPN, TMEM133, SLITRK1, TRAM1L1, PITPNM2, THBD, LHFPL4, CCR5, OR52K2, CD34, ATP9B, IGSF3, TMEM170A, LCLAT1, HAS3, IGSF9, FRAS1, ARL6IP1, CAV2, SLC38A4, C3AR1, EXTL3, KIAA1109, GPR144, IL22RA1, ERBB3, PTPLAD1, SFXN1, ST8SI…	404	5297	12782	1.09305	1	0.632435	62.2059				GOTERM_BP_FAT	GO:0009611~response to wounding	15	9.61538	0.000228181	CXCL1, IL6, LOC653879, IL8, ADORA2A, C6, F2RL1, COL3A1, CXCL6, CCL5, IRF7, ENO3, IL1B, PTX3, SCG2	120	530	13528	3.19057	0.312829	0.0169087	0.382643
																GOTERM_BP_FAT	GO:0030595~leukocyte chemotaxis	5	3.20513	0.000300402	IL6, IL8, IL1B, CCL5, SCG2	120	37	13528	15.2342	0.38978	0.0203703	0.503466				Annotation Cluster 5	Enrichment Score: 4.8346157630395235
Annotation Cluster 6	Enrichment Score: 1.7511434897070783															GOTERM_BP_FAT	GO:0007626~locomotory behavior	10	6.41026	0.00069776	CXCL1, IL6, IL8, ADORA2A, PDGFRB, IL1B, CXCL6, CCL5, CMTM3, SCG2	120	274	13528	4.11436	0.682576	0.0375283	1.16577				Category	Term	Count	%	PValue	Genes	List Total	Pop Hits	Pop Total	Fold Enrichment	Bonferroni	Benjamini	FDR
Category	Term	Count	%	PValue	Genes	List Total	Pop Hits	Pop Total	Fold Enrichment	Bonferroni	Benjamini	FDR				GOTERM_BP_FAT	GO:0040017~positive regulation of locomotion	6	3.84615	0.00171431	COL18A1, IL6, IL8, F2RL1, PDGFRB, SCG2	120	98	13528	6.90204	0.940439	0.0680898	2.8413				GOTERM_BP_FAT	GO:0034097~response to cytokine	85	8.3089	1.30203e-07	SNCA, STAT5B, LRRC4B, TNFSF15, IL17RE, NFKB1, RORA, NFKB2, B2M, CXCL10, FOS, CASP3, CXCR4, PTGES, IL4R, IL1RAP, NFIL3, PLCB1, INSR, IFNGR1, GHR, IRAK2, EGR1, ICAM1, ARHGEF2, SOCS2, PTGER4, BST2, RELB, PADI2, TNFRSF14, HLA-E, JUNB, IL11RA, MAP4K3, TNFRSF9, TNFRSF10B, RELT, UBD, HAS2, HLA-DPA1, COL1A1, TNFAIP3, GBP1, CXCL1, TNF, TNFRSF25, TNFRSF12A, CXCL3, CXCL2, OXTR, NFKBIA, CD70, CXCL6, CX3CL1, …	887	858	16167	1.80567	0.000893187	5.95707e-05	0.000256044
GOTERM_BP_FAT	GO:0007156~homophilic cell adhesion	12	1.7094	0.00452737	SLC26A6, CDH16, PCDHB16, PCDHB15, PCDHGB7, PCDHGB6, ROBO2, PCDH8, CELSR2, PCDHGB3, PCDHB10, CDH6	454	131	13528	2.72953	0.999987	0.465648	7.68816				GOTERM_BP_FAT	GO:0016477~cell migration	9	5.76923	0.00302114	IL6, NDN, IL8, PODXL, ITGA11, PDGFRB, IL1B, CCL5, SCG2	120	276	13528	3.67609	0.993086	0.0880009	4.95604				GOTERM_BP_FAT	GO:0019221~cytokine-mediated signaling pathway	61	5.96285	6.79712e-06	STAT5B, LRRC4B, TNFSF15, IL17RE, NFKB2, B2M, CXCL10, CXCR4, IL4R, IL1RAP, PLCB1, IFNGR1, GHR, IRAK2, EGR1, ICAM1, SOCS2, BST2, RELB, PADI2, TNFRSF14, HLA-E, IL11RA, TNFRSF9, TNFRSF10B, RELT, HLA-DPA1, TNFAIP3, GBP1, CXCL1, TNF, TNFRSF12A, TNFRSF25, CXCL3, CXCL2, CD70, CX3CL1, CXCL6, CCL4, STAT6, CCL20, IL10RB, IL10RA, TNFRSF19, IL2RG, GFI1, DNAJA3, FLRT1, TNFSF4, RTN4R, CSNK2B, UBE2L6, BIRC3, BIR…	887	608	16167	1.82866	0.0455775	0.000818065	0.0133656
GOTERM_BP_FAT	GO:0016337~cell-cell adhesion	17	2.42165	0.024087	PCDHB15, PCDHGB7, PCDHGB6, CELSR2, PCDH8, PCDHGB3, PCDHB10, CDH6, CLDN15, SLC26A6, CDH16, CD34, BCL2, PCDHB16, ROBO2, CD24, BMPR1B	454	276	13528	1.83534	1	0.6238	34.9391				GOTERM_BP_FAT	GO:0048870~cell motility	9	5.76923	0.005718	IL6, NDN, IL8, PODXL, ITGA11, PDGFRB, IL1B, CCL5, SCG2	120	307	13528	3.30489	0.99992	0.135009	9.18408				GOTERM_BP_FAT	GO:0071345~cellular response to cytokine stimulus	70	6.84262	1.85623e-05	STAT5B, LRRC4B, TNFSF15, IL17RE, NFKB1, RORA, NFKB2, B2M, CXCL10, CXCR4, IL4R, IL1RAP, NFIL3, PLCB1, IFNGR1, GHR, IRAK2, EGR1, ICAM1, ARHGEF2, SOCS2, PTGER4, BST2, RELB, PADI2, TNFRSF14, HLA-E, IL11RA, TNFRSF9, TNFRSF10B, RELT, HAS2, HLA-DPA1, COL1A1, TNFAIP3, GBP1, CXCL1, TNF, TNFRSF25, TNFRSF12A, CXCL3, CXCL2, NFKBIA, CD70, CX3CL1, CXCL6, CCL4, STAT6, CCL20, IL10RB, IL10RA, TNFRSF19, IL2RG, GFI…	887	755	16167	1.68988	0.119613	0.0017678	0.0364963
GOTERM_BP_FAT	GO:0022610~biological adhesion	34	4.8433	0.0300985	EPDR1, NELL1, FERMT1, PCDHB15, RADIL, EDIL3, PCDHB10, CDH6, CLDN15, WISP1, AGT, PCDHB16, BCL2, ROBO2, CD24, APC, SVEP1, ADAM23, PCDHGB7, PCDHGB6, PCDH8, CELSR2, SSPN, ECM2, PCDHGB3, SLC26A6, LAMA3, F5, CDH16, CD34, CNTN3, BMPR1B, DST, AOC3	454	701	13528	1.44524	1	0.636868	41.654				GOTERM_BP_FAT	GO:0051674~localization of cell	9	5.76923	0.005718	IL6, NDN, IL8, PODXL, ITGA11, PDGFRB, IL1B, CCL5, SCG2	120	307	13528	3.30489	0.99992	0.135009	9.18408				GOTERM_BP_FAT	GO:0034612~response to tumor necrosis factor	33	3.22581	5.08047e-05	TNF, TNFRSF12A, TNFRSF25, TNFSF15, NFKB1, CD70, NFKB2, RORA, CX3CL1, CCL4, CASP3, CCL20, TNFRSF19, INSR, ICAM1, ARHGEF2, TNFSF4, RELB, TNFRSF14, BIRC3, BIRC2, PSMB9, MAP4K3, TNFRSF9, TNFRSF10B, CCL14, RELT, CXCL16, UBD, HAS2, COL1A1, IKBKB, TNFAIP3	887	276	16167	2.17927	0.294382	0.00351584	0.0998598
GOTERM_BP_FAT	GO:0007155~cell adhesion	34	4.8433	0.0301475	EPDR1, NELL1, FERMT1, PCDHB15, RADIL, EDIL3, PCDHB10, CDH6, CLDN15, WISP1, AGT, PCDHB16, BCL2, ROBO2, CD24, APC, SVEP1, ADAM23, PCDHGB7, PCDHGB6, PCDH8, CELSR2, SSPN, ECM2, PCDHGB3, SLC26A6, LAMA3, F5, CDH16, CD34, CNTN3, BMPR1B, DST, AOC3	454	700	13528	1.4473	1	0.632603	41.7059				GOTERM_MF_FAT	GO:0008009~chemokine activity	4	2.5641	0.00672384	CXCL1, IL8, CXCL6, CCL5	110	46	12983	10.2632	0.785235	0.174921	8.27479				GOTERM_BP_FAT	GO:0071356~cellular response to tumor necrosis factor	28	2.73705	0.000804338	TNF, TNFRSF12A, TNFRSF25, TNFSF15, NFKB1, CD70, NFKB2, RORA, CX3CL1, CCL4, CCL20, TNFRSF19, ICAM1, ARHGEF2, TNFSF4, RELB, TNFRSF14, BIRC3, BIRC2, PSMB9, TNFRSF9, CCL14, TNFRSF10B, RELT, HAS2, COL1A1, IKBKB, TNFAIP3	887	255	16167	2.00135	0.996004	0.0279227	1.56991
																GOTERM_MF_FAT	GO:0042379~chemokine receptor binding	4	2.5641	0.00801408	CXCL1, IL8, CXCL6, CCL5	110	49	12983	9.63488	0.840318	0.184408	9.78856
Annotation Cluster 7	Enrichment Score: 1.693074778714961															GOTERM_BP_FAT	GO:0007610~behavior	11	7.05128	0.00835424	CXCL1, IL6, IL8, ADORA2A, PDGFRB, IL1B, CXCL6, CCL5, CMTM3, ADA, SCG2	120	469	13528	2.64407	0.999999	0.174327	13.1456				Annotation Cluster 6	Enrichment Score: 4.725954882509645
Category	Term	Count	%	PValue	Genes	List Total	Pop Hits	Pop Total	Fold Enrichment	Bonferroni	Benjamini	FDR				GOTERM_BP_FAT	GO:0006928~cell motion	11	7.05128	0.00909131	IL6, NDN, IL8, PODXL, ABI3, ITGA11, PDGFRB, IL1B, CCL5, ETV4, SCG2	120	475	13528	2.61067	1	0.179268	14.2238				Category	Term	Count	%	PValue	Genes	List Total	Pop Hits	Pop Total	Fold Enrichment	Bonferroni	Benjamini	FDR
GOTERM_CC_FAT	GO:0043005~neuron projection	21	2.99145	0.00599195	DNM3, GABRB3, ARHGEF7, SCN2A, TTLL7, CPEB1, ADA, TGFB2, SLC1A2, SLC1A3, DNER, MAPT, NTRK2, TMOD2, GRIP2, ROBO2, ERC2, LRRK2, IGSF9, SNAP25, APC	404	342	12782	1.94272	0.879428	0.297131	7.89738				GOTERM_BP_FAT	GO:0051384~response to glucocorticoid stimulus	4	2.5641	0.0313407	BMP4, IL6, IL1B, CCL5	120	78	13528	5.7812	1	0.348898	41.4294				GOTERM_BP_FAT	GO:0042127~regulation of cell proliferation	130	12.7077	3.03383e-07	HMGN1, FGF18, MYOD1, CDX2, PDGFB, PGF, STAT5B, RBM5, JAG2, GDNF, NR2E1, ADORA1, IL11, CXCL10, NOV, CD47, GAB2, CDKN2D, INSR, AKIRIN2, GNL3, MAGI2, MLXIPL, TNFRSF14, MFGE8, HLA-E, JUNB, PTHLH, RELT, TCFL5, VEGFA, MNT, HLA-DPA1, HAS2, TNFAIP3, FZR1, CYP1B1, ERBB3, ERBB2, PTH1R, NFKBIA, CX3CL1, BDKRB2, GREM1, LIF, RAC2, NDRG1, RUNX1, RUNX2, DNAJA3, B4GALT1, BMP2, KLF9, KLF10, TGFBR2, EFEMP1, CD276, …	887	1526	16167	1.55273	0.00207995	0.0001041	0.000596598
GOTERM_CC_FAT	GO:0042995~cell projection	33	4.70085	0.0208934	CAV2, GABRB3, BBS9, FERMT1, CPEB1, TTLL7, ADA, TGFB2, SLC1A2, SLC1A3, DNER, MAPT, DYNC2H1, ROBO2, CD24, SNAP25, APC, SOAT2, DNM3, ARHGEF7, SCN2A, ARHGAP24, CNGA3, EFHC1, MYRIP, PROM2, NTRK2, TMOD2, GRIP2, ERC2, KBTBD10, LRRK2, IGSF9	404	697	12782	1.49795	0.999408	0.491186	25.1008				GOTERM_BP_FAT	GO:0046903~secretion	5	3.20513	0.271225	IL6, ADORA2B, ADORA2A, CCL5, SCG2	120	300	13528	1.87889	1	0.866821	99.5084				GOTERM_BP_FAT	GO:0008285~negative regulation of cell proliferation	64	6.25611	1.04114e-05	MYOD1, INSL3, RBM5, CBFA2T3, NR2E1, ADORA1, NOV, CASP3, KISS1R, SPRY1, ANG, PTGES, CDKN2D, DLG5, MAGI2, CLMN, SOX11, CDK6, TNFRSF14, HMGA1, PTHLH, DHRS2, TNFRSF9, DDR1, INHBA, ADM, MNT, C1QL4, TNFAIP3, PPP1R15A, IFT88, CXCL1, LIMS2, CYP1B1, ERBB2, PTH1R, BDKRB2, GREM1, TRIB1, LIF, NDRG1, RUNX1, DNAJA3, SCG2, INSM1, B4GALT1, BMP2, KLF9, KLF10, TGFBR2, CD276, CSNK2B, MARCH7, SH3BP4, RASSF5, NOTCH1,…	887	658	16167	1.7728	0.0689607	0.00109868	0.0204719
GOTERM_CC_FAT	GO:0044463~cell projection part	13	1.85185	0.0665577	DNM3, EFHC1, SLC1A2, SLC1A3, GABRB3, BBS9, NTRK2, DYNC2H1, ROBO2, TTLL7, CD24, ADA, APC	404	234	12782	1.7577	1	0.635848	61.0465				GOTERM_BP_FAT	GO:0032940~secretion by cell	3	1.92308	0.546274	IL6, CCL5, SCG2	120	207	13528	1.63382	1	0.983401	99.9998				GOTERM_BP_FAT	GO:0008283~cell proliferation	140	13.6852	4.05999e-05	HMGN1, FGF18, MYOD1, CDX2, PDGFB, PGF, STAT5B, RBM5, CSPG4, FGF13, RORA, GDNF, NR2E1, ADORA1, IL11, CXCL10, NOV, CD47, GAB2, IFT20, CDKN2D, INSR, AKIRIN2, GNL3, MAGI2, BST2, MLXIPL, TNFRSF14, MFGE8, HLA-E, JUNB, DDIT4, PTHLH, IGSF8, BTN3A1, VEGFA, MNT, HLA-DPA1, STC1, HAS2, TNFAIP3, BIN1, ACHE, FZR1, CYP1B1, ERBB2, PTH1R, CD70, CX3CL1, BDKRB2, GREM1, LIF, RPS27, CSE1L, RAC2, SDR16C5, NDRG1, RUNX1…	887	1838	16167	1.38832	0.24319	0.00302414	0.0798092
																GOTERM_BP_FAT	GO:0007186~G-protein coupled receptor protein signaling pathway	9	5.76923	0.781431	CXCL1, LOC653879, ADORA2B, IL8, ADORA2A, APOE, F2RL1, CXCL6, CCL5	120	1123	13528	0.903473	1	0.999193	100				GOTERM_BP_FAT	GO:0008284~positive regulation of cell proliferation	68	6.64712	0.000973097	NAMPT, FGF18, INSL3, STOX1, CDX2, PDGFB, PGF, STAT5B, NR2E1, GDNF, IL11, GLI1, CXCL10, CD47, GAB2, ANG, INSR, AKIRIN2, EGR1, PTGER4, SOX11, MLXIPL, MFGE8, CDK6, HLA-E, PTHLH, PRKCQ, EYA1, CRKL, ADM, VEGFA, HAS2, HLA-DPA1, TNFAIP3, FZR1, TNF, TNC, ERBB2, CRLF1, PTH1R, TAC1, CX3CL1, GREM1, LIF, RAC2, RUNX2, DNAJA3, SCG2, INSM1, B4GALT1, SHMT2, BMP2, TNFSF4, FLT4, EFEMP1, TGFBR2, RLTPR, CD276, NR4A1…	887	833	16167	1.48789	0.998746	0.0319147	1.89631
Annotation Cluster 8	Enrichment Score: 1.6208821188752656
Category	Term	Count	%	PValue	Genes	List Total	Pop Hits	Pop Total	Fold Enrichment	Bonferroni	Benjamini	FDR				Annotation Cluster 5	Enrichment Score: 2.9610707027721523															Annotation Cluster 7	Enrichment Score: 4.5595528476073115
GOTERM_BP_FAT	GO:0008585~female gonad development	10	1.4245	0.000262288	INHBA, WNT4, EREG, CCND2, BCL2, AGT, BRCA2, ANGPT1, BMPR1B, CDH6	454	64	13528	4.65584	0.479067	0.479067	0.461401				Category	Term	Count	%	PValue	Genes	List Total	Pop Hits	Pop Total	Fold Enrichment	Bonferroni	Benjamini	FDR				Category	Term	Count	%	PValue	Genes	List Total	Pop Hits	Pop Total	Fold Enrichment	Bonferroni	Benjamini	FDR
GOTERM_BP_FAT	GO:0046660~female sex differentiation	10	1.4245	0.000465696	INHBA, WNT4, EREG, CCND2, BCL2, AGT, BRCA2, ANGPT1, BMPR1B, CDH6	454	69	13528	4.31846	0.685883	0.439539	0.81784				GOTERM_CC_FAT	GO:0005581~collagen	7	4.48718	6.42368e-07	COL18A1, COL4A2, COL4A1, COL3A1, COL6A1, COL1A1, COL5A3	117	35	12782	21.8496	0.000125896	6.29501e-05	0.000802474				GOTERM_BP_FAT	GO:0043436~oxoacid metabolic process	101	9.87292	2.20603e-06	LDHA, KERA, SNCA, STAT5B, PGAM1, CSPG4, CSPG5, IARS2, ALDH1L2, SLC7A5, BBOX1, MTHFD1L, ST3GAL1, ST3GAL4, SLC2A3, SLC2A1, INSR, CARS, SUCLG2, VANGL2, PRKAB2, MLXIPL, DDIT4, PYCR1, RENBP, LRAT, RPS13, PRODH, CYP1B1, RBP1, PFKFB4, GNE, SESN2, DTD1, PDXDC1, TPI1, RPS27, RPL7, PDXDC2P, RPS20, GAD1, B4GALT1, LPL, SCD, EPRS, GGT7, RPL37A, PLA2G4C, SLC25A15, IER3, CPT2, NARS, CBFA2T3, SDC4, MTHFD2, SLC1A…	887	1149	16167	1.60216	0.015026	0.000344032	0.00433805
GOTERM_BP_FAT	GO:0046545~development of primary female sexual characteristics	10	1.4245	0.000465696	INHBA, WNT4, EREG, CCND2, BCL2, AGT, BRCA2, ANGPT1, BMPR1B, CDH6	454	69	13528	4.31846	0.685883	0.439539	0.81784				GOTERM_MF_FAT	GO:0048407~platelet-derived growth factor binding	5	3.20513	1.48261e-06	COL4A1, COL3A1, PDGFRB, COL6A1, COL1A1	110	11	12983	53.6488	0.000337979	0.000337979	0.0018981				GOTERM_BP_FAT	GO:0019752~carboxylic acid metabolic process	92	8.99316	2.9957e-06	IER3, LDHA, CPT2, NARS, SNCA, STAT5B, CSPG4, PGAM1, CSPG5, IARS2, CBFA2T3, ALDH1L2, SLC7A5, BBOX1, MTHFD1L, ST3GAL1, MTHFD2, SLC1A3, P4HA2, PTGES, SLC2A3, P4HA1, DSEL, SLC2A1, INSR, GHR, SQRDL, CARS, PCYOX1L, SUCLG2, ACADS, SARS, PRKAB2, MLXIPL, PADI2, LPIN1, DDIT4, PYCR1, RENBP, LRAT, RPL41, RPS13, VCAN, SLC27A2, PRODH, CYP1B1, ALDH18A1, RBP1, PFKFB4, C3, GNE, CREM, HK2, TRIB3, ASNS, EGLN1, SESN…	887	1026	16167	1.63435	0.0203496	0.000428232	0.00589087
GOTERM_BP_FAT	GO:0048608~reproductive structure development	12	1.7094	0.00336263	INHBA, WNT4, OSR1, EREG, CCND2, BCL2, AGT, FOXA1, BRCA2, ANGPT1, BMPR1B, CDH6	454	126	13528	2.83784	0.999769	0.567147	5.76535				GOTERM_MF_FAT	GO:0005201~extracellular matrix structural constituent	8	5.12821	7.54288e-06	COL18A1, COL4A2, BGN, COL4A1, COL3A1, COL6A2, COL1A1, COL5A3	110	86	12983	10.9793	0.0017183	0.000573096	0.00965637				GOTERM_BP_FAT	GO:0006082~organic acid metabolic process	101	9.87292	4.03926e-06	LDHA, KERA, SNCA, STAT5B, PGAM1, CSPG4, CSPG5, IARS2, ALDH1L2, SLC7A5, BBOX1, MTHFD1L, ST3GAL1, ST3GAL4, SLC2A3, SLC2A1, INSR, CARS, SUCLG2, VANGL2, PRKAB2, MLXIPL, DDIT4, PYCR1, RENBP, LRAT, RPS13, PRODH, CYP1B1, RBP1, PFKFB4, GNE, SESN2, DTD1, PDXDC1, TPI1, RPS27, RPL7, PDXDC2P, RPS20, GAD1, B4GALT1, LPL, SCD, EPRS, GGT7, RPL37A, PLA2G4C, SLC25A15, IER3, CPT2, NARS, CBFA2T3, SDC4, MTHFD2, SLC1A…	887	1165	16167	1.58016	0.0273408	0.000513229	0.00794288
GOTERM_BP_FAT	GO:0048511~rhythmic process	12	1.7094	0.00379558	INHBA, CCRN4L, EREG, CCND2, ERBB3, BCL2, AGT, ANGPT1, BMPR1B, ADA, ENOX1, TGFB2	454	128	13528	2.7935	0.999922	0.516746	6.48445				GOTERM_CC_FAT	GO:0031012~extracellular matrix	14	8.97436	1.44654e-05	WNT5A, COL18A1, BMP4, COL4A2, LGALS3BP, COL4A1, BGN, CRISPLD2, COL3A1, EFEMP1, COL6A2, COL6A1, COL1A1, COL5A3	117	345	12782	4.43325	0.00283122	0.000708558	0.0180694				GOTERM_BP_FAT	GO:0032787~monocarboxylic acid metabolic process	54	5.27859	0.000181822	IER3, LDHA, CPT2, STAT5B, SNCA, PGAM1, CSPG4, CSPG5, CBFA2T3, MTHFD1L, BBOX1, SLC1A3, P4HA2, P4HA1, PTGES, DSEL, INSR, GHR, ACADS, PRKAB2, MLXIPL, LPIN1, DDIT4, LRAT, VCAN, SLC27A2, PRODH, CYP1B1, PFKFB4, RBP1, C3, CREM, HK2, TRIB3, EGLN1, SESN2, TPI1, CYP26B1, ENO2, ACSL4, GAD1, PDK1, LPL, SCD, FADS3, PHYH, PCK1, SLC16A3, GGT7, PHGDH, ALOX5, PGK1, PLA2G4C, HPGD	887	581	16167	1.69404	0.71291	0.00881173	0.356946
GOTERM_BP_FAT	GO:0008406~gonad development	11	1.56695	0.00432157	INHBA, WNT4, OSR1, EREG, CCND2, BCL2, AGT, BRCA2, ANGPT1, BMPR1B, CDH6	454	112	13528	2.92653	0.999979	0.512166	7.35113				GOTERM_CC_FAT	GO:0005578~proteinaceous extracellular matrix	13	8.33333	3.30286e-05	WNT5A, COL18A1, BMP4, COL4A2, LGALS3BP, COL4A1, BGN, COL3A1, EFEMP1, COL6A2, COL6A1, COL1A1, COL5A3	117	320	12782	4.43819	0.0064528	0.00107837	0.0412531				GOTERM_BP_FAT	GO:0006520~cellular amino acid metabolic process	41	4.00782	0.00328229	ALDH18A1, NARS, STAT5B, EGLN1, ASNS, IARS2, ALDH1L2, SLC7A5, MTHFD1L, BBOX1, DTD1, MTHFD2, RPS27, SLC1A3, P4HA2, RPL7, P4HA1, RPL31, RPL34, RPS20, GAD1, GHR, SQRDL, CARS, SHMT2, PLA2G16, PCYOX1L, SARS, SDSL, PADI2, EPRS, PYCR1, RPL41, RPL23, PHGDH, RPS13, RPL37A, PSAT1, SLC25A15, PRODH, CBS	887	466	16167	1.60363	1	0.0766337	6.26065
GOTERM_BP_FAT	GO:0022602~ovulation cycle process	8	1.1396	0.0045231	INHBA, EREG, CCND2, BCL2, AGT, ANGPT1, BMPR1B, TGFB2	454	62	13528	3.84482	0.999987	0.484665	7.68117				GOTERM_BP_FAT	GO:0030198~extracellular matrix organization	7	4.48718	0.000307107	COL18A1, COL4A2, CRISPLD2, COL3A1, COL6A2, COL1A1, COL5A3	120	104	13528	7.58782	0.396471	0.0199958	0.514676
GOTERM_BP_FAT	GO:0007548~sex differentiation	13	1.85185	0.00482595	INHBA, WNT4, OSR1, EREG, CCND2, BCL2, AGT, BRCA2, ANGPT1, BMPR1B, CDKL2, TCF7L2, CDH6	454	151	13528	2.56534	0.999994	0.451911	8.17507				GOTERM_CC_FAT	GO:0044420~extracellular matrix part	7	4.48718	0.00067706	COL18A1, COL4A2, COL4A1, COL3A1, COL6A1, COL1A1, COL5A3	117	117	12782	6.5362	0.124315	0.0187854	0.842534				Annotation Cluster 8	Enrichment Score: 3.9690868741552494
GOTERM_BP_FAT	GO:0042698~ovulation cycle	8	1.1396	0.00693719	INHBA, EREG, CCND2, BCL2, AGT, ANGPT1, BMPR1B, TGFB2	454	67	13528	3.55789	1	0.449406	11.5495				GOTERM_BP_FAT	GO:0043062~extracellular structure organization	7	4.48718	0.00316061	COL18A1, COL4A2, CRISPLD2, COL3A1, COL6A2, COL1A1, COL5A3	120	163	13528	4.84131	0.994507	0.0902844	5.17916				Category	Term	Count	%	PValue	Genes	List Total	Pop Hits	Pop Total	Fold Enrichment	Bonferroni	Benjamini	FDR
GOTERM_BP_FAT	GO:0003006~reproductive developmental process	18	2.5641	0.00733867	CSF1, FOXA1, BRCA2, CDKL2, TCF7L2, CDH6, TGFB2, INHBA, WNT4, OSR1, EREG, CCND2, BCL2, AGT, ANGPT1, STRBP, BMPR1B, PPP2R2B	454	262	13528	2.04715	1	0.456852	12.1778				GOTERM_CC_FAT	GO:0005583~fibrillar collagen	3	1.92308	0.00507824	COL3A1, COL1A1, COL5A3	117	12	12782	27.312	0.631337	0.0949699	6.16212				GOTERM_BP_FAT	GO:0007399~nervous system development	198	19.3548	7.60629e-10	LDHA, PPP2R5B, SCN3B, EFNA1, RAB3GAP1, EFNA3, L1CAM, RORA, ADORA1, HOXD10, IFT20, LSM1, MAGI2, EFNB3, KIF5C, VANGL2, THY1, PRDM8, SPAG9, VEGFA, TGIF2, BIN1, EIF2AK3, ITGA2B, ERBB3, ERBB2, NRN1, SYPL2, LIF, PEA15, RAC2, LHX6, BMP2, LGALS1, TGFBR2, SYNGR3, EPHA3, NOTCH1, SEMA6B, ETS1, RGS9, MAP6, RBPJ, TCF12, KLF4, ZNF536, EZH1, GLI1, TRPV4, SEMA3C, ARHGEF2, CLMN, TLE6, SDK2, ANKRD27, INHBA, ADM, N…	887	2391	16167	1.50936	5.22018e-06	1.74006e-06	1.49577e-06
GOTERM_BP_FAT	GO:0045137~development of primary sexual characteristics	11	1.56695	0.010281	INHBA, WNT4, OSR1, EREG, CCND2, BCL2, AGT, BRCA2, ANGPT1, BMPR1B, CDH6	454	127	13528	2.58087	1	0.510141	16.6558				GOTERM_MF_FAT	GO:0019838~growth factor binding	5	3.20513	0.0117507	COL4A1, COL3A1, PDGFRB, COL6A1, COL1A1	110	105	12983	5.62035	0.93246	0.217298	14.0436				GOTERM_BP_FAT	GO:0022008~neurogenesis	144	14.0762	1.17574e-07	FGF18, NRTN, PPP2R5B, KERA, TSPAN2, PDGFB, SRCIN1, EFNA1, EFNA3, CSPG4, JAG2, L1CAM, FGF13, RORA, GDNF, NR2E1, HOXD10, MCOLN3, IFT20, SPRED1, ROBO3, LSM1, RET, SATB2, MAGI2, EFNB3, CHAC1, VANGL2, KIF5C, DLL3, DDIT4, FOXN4, THY1, PRDM8, HOXD9, SPAG9, VEGFA, TGIF2, BIN1, ITGA2B, ERBB3, TNFRSF12A, ERBB2, CX3CL1, PAQR3, LIF, PEA15, RAC2, LHX6, NDRG1, ADRA2B, RUNX1, RUNX2, CPNE9, BMP2, CPNE5, LGALS1, …	887	1710	16167	1.53487	0.000806583	5.76347e-05	0.000231208
GOTERM_BP_FAT	GO:0001541~ovarian follicle development	6	0.854701	0.0114365	INHBA, EREG, CCND2, BCL2, ANGPT1, BMPR1B	454	41	13528	4.36059	1	0.493803	18.3545				GOTERM_BP_FAT	GO:0030199~collagen fibril organization	3	1.92308	0.0266873	COL3A1, COL1A1, COL5A3	120	29	13528	11.6621	1	0.318433	36.5187				GOTERM_BP_FAT	GO:0048699~generation of neurons	136	13.2942	4.59757e-07	FGF18, NRTN, PPP2R5B, TSPAN2, PDGFB, SRCIN1, KERA, EFNA1, EFNA3, JAG2, L1CAM, FGF13, RORA, GDNF, NR2E1, HOXD10, MCOLN3, IFT20, SPRED1, ROBO3, LSM1, RET, SATB2, MAGI2, EFNB3, VANGL2, KIF5C, DLL3, DDIT4, FOXN4, THY1, PRDM8, HOXD9, SPAG9, VEGFA, TGIF2, BIN1, ITGA2B, ERBB3, TNFRSF12A, ERBB2, CX3CL1, PAQR3, LIF, PEA15, RAC2, LHX6, ADRA2B, RUNX1, RUNX2, CPNE9, BMP2, CPNE5, LGALS1, GRIN1, EFEMP1, MET, N…	887	1628	16167	1.52262	0.00315034	0.000131463	0.000904106
GOTERM_BP_FAT	GO:0048599~oocyte development	4	0.569801	0.0316961	WNT4, EREG, BCL2, BRCA2	454	21	13528	5.67569	1	0.637081	43.3253				GOTERM_BP_FAT	GO:0043588~skin development	3	1.92308	0.0266873	COL3A1, COL1A1, COL5A3	120	29	13528	11.6621	1	0.318433	36.5187				GOTERM_BP_FAT	GO:0030182~neuron differentiation	128	12.5122	5.30472e-07	FGF18, NRTN, PPP2R5B, TSPAN2, PDGFB, SRCIN1, KERA, EFNA1, EFNA3, JAG2, L1CAM, FGF13, RORA, GDNF, NR2E1, HOXD10, MCOLN3, IFT20, SPRED1, ROBO3, LSM1, RET, SATB2, MAGI2, EFNB3, VANGL2, KIF5C, DDIT4, FOXN4, THY1, PRDM8, HOXD9, SPAG9, VEGFA, TGIF2, ITGA2B, ERBB3, TNFRSF12A, ERBB2, PAQR3, LIF, PEA15, RAC2, LHX6, ADRA2B, RUNX1, RUNX2, CPNE9, BMP2, CPNE5, LGALS1, GRIN1, EFEMP1, MET, NTN1, PSMB9, EPHA3, N…	887	1511	16167	1.54401	0.00363401	0.000134829	0.00104317
GOTERM_BP_FAT	GO:0009994~oocyte differentiation	4	0.569801	0.0358135	WNT4, EREG, BCL2, BRCA2	454	22	13528	5.4177	1	0.660185	47.427				GOTERM_CC_FAT	GO:0005604~basement membrane	3	1.92308	0.157752	COL18A1, COL4A2, COL4A1	117	78	12782	4.20184	1	0.768464	88.29				GOTERM_BP_FAT	GO:0048666~neuron development	104	10.1662	1.40413e-05	FGF18, NRTN, SRCIN1, TSPAN2, PDGFB, KERA, PPP2R5B, EFNA1, EFNA3, FGF13, L1CAM, NR2E1, GDNF, HOXD10, IFT20, SPRED1, ROBO3, RET, MAGI2, EFNB3, KIF5C, VANGL2, THY1, HOXD9, PRDM8, VEGFA, ITGA2B, ERBB3, TNFRSF12A, ERBB2, PAQR3, LIF, PEA15, RAC2, LHX6, RUNX1, CPNE9, CPNE5, LGALS1, GRIN1, EFEMP1, MET, NTN1, PSMB9, EPHA3, NOTCH1, SEMA6B, ITGA5, MAP6, MYH14, IKBKB, CACNA1C, KLF4, IL3RA, CLTA, SDC4, METRN,…	887	1245	16167	1.52254	0.0918684	0.00139563	0.0276085
GOTERM_BP_FAT	GO:0048477~oogenesis	5	0.712251	0.0373414	WNT4, EREG, BCL2, BRCA2, BMPR1B	454	38	13528	3.9207	1	0.671441	48.8765				GOTERM_BP_FAT	GO:0008544~epidermis development	3	1.92308	0.483269	COL3A1, COL1A1, COL5A3	120	184	13528	1.83804	1	0.971526	99.9985				GOTERM_BP_FAT	GO:0048468~cell development	168	16.4223	3.42759e-05	MYOD1, FGF18, NRTN, CDX2, PPP2R5B, KERA, PDGFB, TSPAN2, SRCIN1, EFNA1, EFNA3, JAG2, L1CAM, CNOT1, FGF13, GDNF, NR2E1, HOXD10, IFT20, SPRED1, ROBO3, LSM1, RET, SATB2, MAGI2, EFNB3, PLD6, VANGL2, KIF5C, DLL3, MED10, THY1, PRDM8, PTHLH, HOXD9, SPAG9, VEGFA, STC1, TGIF2, HAS2, COL1A1, BIN1, EIF2AK3, GBP1, ITGA2B, ACHE, ERBB3, TNFRSF12A, TFCP2L1, ERBB2, PTH1R, CX3CL1, GREM1, PAQR3, PXN, LIF, PEA15, RA…	887	2280	16167	1.34301	0.209619	0.00273161	0.0673818
GOTERM_BP_FAT	GO:0007292~female gamete generation	6	0.854701	0.0662214	WNT4, EREG, BCL2, AGT, BRCA2, BMPR1B	454	65	13528	2.75053	1	0.752452	70.1182				GOTERM_BP_FAT	GO:0007398~ectoderm development	3	1.92308	0.524966	COL3A1, COL1A1, COL5A3	120	199	13528	1.6995	1	0.980452	99.9996				GOTERM_BP_FAT	GO:0031175~neuron projection development	92	8.99316	5.94654e-05	FGF18, CLTA, NRTN, PPP2R5B, TSPAN2, PDGFB, SRCIN1, KERA, EFNA1, EFNA3, L1CAM, FGF13, GDNF, NR2E1, METRN, CAMSAP2, DLG4, TRPV4, SEMA3C, SPRED1, ROBO3, KCNQ2, RET, MAGI2, EFNB3, CLMN, KIF5C, STXBP1, THY1, ANKRD27, PRDM8, PRKCQ, ADM, VEGFA, SEMA4C, SEMA4B, SEMA4A, ITGA2B, TNFRSF12A, ERBB3, TNC, ABLIM3, ERBB2, NEO1, PAQR3, LIF, PEA15, NPTX1, RAC2, GPM6A, SOS1, COL6A2, IL2RG, GFI1, NEDD4L, RASA3, ACSL…	887	1108	16167	1.5134	0.335103	0.00395452	0.116873
GOTERM_BP_FAT	GO:0048589~developmental growth	6	0.854701	0.166735	NOTCH1, EREG, ESRRB, BCL2, BRCA2, BMPR1B	454	87	13528	2.05499	1	0.905745	95.9874																				GOTERM_BP_FAT	GO:0048812~neuron projection morphogenesis	74	7.23363	0.000140264	FGF18, CLTA, NRTN, PDGFB, SRCIN1, KERA, EFNA1, EFNA3, L1CAM, FGF13, GDNF, NR2E1, METRN, DLG4, SEMA3C, SPRED1, ROBO3, KCNQ2, EFNB3, KIF5C, STXBP1, THY1, ANKRD27, PRDM8, PRKCQ, VEGFA, SEMA4C, SEMA4B, SEMA4A, ITGA2B, TNFRSF12A, ERBB3, ABLIM3, ERBB2, NEO1, PAQR3, PEA15, NPTX1, GPM6A, RAC2, SOS1, COL6A2, IL2RG, NEDD4L, RASA3, NEFL, DCLK1, COL4A4, GDI1, DNM3, CPNE9, FLRT1, CPNE5, GRIN1, MET, CSNK2B, RT…	887	864	16167	1.56108	0.618139	0.00726664	0.275467
GOTERM_BP_FAT	GO:0048609~reproductive process in a multicellular organism	21	2.99145	0.202974	CAV2, BRCA2, CELSR2, BIRC3, TNP2, HERC2P2, TGFB2, INHBA, NOTCH1, WNT4, EREG, CCND2, FANCD2, AGT, BCL2, ANGPT1, STRBP, PTCH2, PPP2R2B, BMPR1B, EIF5A2	454	487	13528	1.2849	1	0.928316	98.1678				Annotation Cluster 6	Enrichment Score: 2.8713823716850566															GOTERM_BP_FAT	GO:0000904~cell morphogenesis involved in differentiation	86	8.40665	0.000278284	FGF18, CLTA, NRTN, PDGFB, SRCIN1, KERA, EFNA1, EFNA3, L1CAM, FGF13, GDNF, NR2E1, CASP3, METRN, SLC1A3, DLG4, SEMA3C, LOXL3, SPRED1, ROBO3, KCNQ2, RET, EFNB3, KIF5C, STXBP1, THY1, ANKRD27, PRDM8, PRKCQ, VEGFA, SEMA4C, SEMA4B, HAS2, STC1, COL1A1, IFT88, SEMA4A, GBP1, ITGA2B, TNFRSF12A, ERBB3, ABLIM3, ERBB2, NEO1, GREM1, PAQR3, PXN, LIF, PEA15, NPTX1, RAC2, SOS1, COL6A2, IL2RG, RASA3, KNDC1, NEFL, D…	887	1066	16167	1.47044	0.851939	0.0123268	0.545825
GOTERM_BP_FAT	GO:0032504~multicellular organism reproduction	21	2.99145	0.202974	CAV2, BRCA2, CELSR2, BIRC3, TNP2, HERC2P2, TGFB2, INHBA, NOTCH1, WNT4, EREG, CCND2, FANCD2, AGT, BCL2, ANGPT1, STRBP, PTCH2, PPP2R2B, BMPR1B, EIF5A2	454	487	13528	1.2849	1	0.928316	98.1678				Category	Term	Count	%	PValue	Genes	List Total	Pop Hits	Pop Total	Fold Enrichment	Bonferroni	Benjamini	FDR				GOTERM_BP_FAT	GO:0048667~cell morphogenesis involved in neuron differentiation	70	6.84262	0.000320255	FGF18, CLTA, NRTN, SRCIN1, KERA, PDGFB, EFNA1, EFNA3, L1CAM, FGF13, GDNF, NR2E1, METRN, SLC1A3, DLG4, SEMA3C, SPRED1, ROBO3, KCNQ2, EFNB3, KIF5C, STXBP1, THY1, ANKRD27, PRDM8, PRKCQ, VEGFA, SEMA4C, SEMA4B, SEMA4A, ITGA2B, TNFRSF12A, ERBB3, ERBB2, ABLIM3, NEO1, PAQR3, PEA15, NPTX1, RAC2, SOS1, COL6A2, IL2RG, RASA3, NEFL, DCLK1, COL4A4, GDI1, DNM3, GRIN1, MET, CSNK2B, RTN4R, DPYSL4, NTN1, RUFY3, PS…	887	828	16167	1.5409	0.889004	0.0134779	0.627901
GOTERM_BP_FAT	GO:0007281~germ cell development	6	0.854701	0.250051	WNT4, EREG, BCL2, BRCA2, STRBP, PPP2R2B	454	101	13528	1.77014	1	0.948607	99.3736				GOTERM_BP_FAT	GO:0007049~cell cycle	22	14.1026	3.60543e-06	E2F2, KIFC1, IL8, TUBB2B, FOXM1, CCNF, NUSAP1, PKMYT1, BIRC5, UBE2C, MCM3, HHEX, KIF2C, CDCA8, CYP27B1, HSPA2, RCC2, CENPA, KRT7, FBXO5, G0S2, CDCA5	120	776	13528	3.19605	0.0059098	0.00197383	0.00605679				GOTERM_BP_FAT	GO:0061564~axon development	66	6.45161	0.000443057	FGF18, CLTA, NRTN, KERA, PDGFB, TSPAN2, EFNA1, EFNA3, L1CAM, FGF13, GDNF, NR2E1, METRN, DLG4, SEMA3C, SPRED1, ROBO3, KCNQ2, EFNB3, KIF5C, STXBP1, THY1, PRDM8, PRKCQ, VEGFA, SEMA4C, SEMA4B, SEMA4A, ITGA2B, TNFRSF12A, ERBB3, TNC, ERBB2, ABLIM3, NEO1, PAQR3, PEA15, NPTX1, RAC2, SOS1, COL6A2, IL2RG, RASA3, NEFL, DCLK1, COL4A4, GDI1, GRIN1, MET, CSNK2B, RTN4R, DPYSL4, NTN1, RUFY3, EPHA3, PSMB9, NOTCH1…	887	779	16167	1.54423	0.952231	0.0178353	0.867676
GOTERM_BP_FAT	GO:0007276~gamete generation	17	2.42165	0.258838	BRCA2, CELSR2, BIRC3, TNP2, HERC2P2, NOTCH1, WNT4, EREG, CCND2, FANCD2, AGT, BCL2, STRBP, PTCH2, PPP2R2B, BMPR1B, EIF5A2	454	395	13528	1.28242	1	0.950943	99.4911				GOTERM_BP_FAT	GO:0000280~nuclear division	12	7.69231	3.71002e-06	KIF2C, KIFC1, CDCA8, TUBB2B, RCC2, CCNF, PKMYT1, NUSAP1, FBXO5, BIRC5, UBE2C, CDCA5	120	220	13528	6.14909	0.00608073	0.00152366	0.00623249				GOTERM_BP_FAT	GO:0007409~axonogenesis	64	6.25611	0.00047408	FGF18, CLTA, NRTN, KERA, PDGFB, EFNA1, EFNA3, L1CAM, FGF13, GDNF, NR2E1, METRN, DLG4, SEMA3C, SPRED1, ROBO3, KCNQ2, EFNB3, KIF5C, STXBP1, THY1, PRDM8, PRKCQ, VEGFA, SEMA4C, SEMA4B, SEMA4A, ITGA2B, TNFRSF12A, ERBB3, ERBB2, ABLIM3, NEO1, PAQR3, PEA15, NPTX1, RAC2, SOS1, COL6A2, IL2RG, RASA3, NEFL, DCLK1, COL4A4, GDI1, GRIN1, MET, CSNK2B, RTN4R, DPYSL4, NTN1, RUFY3, EPHA3, PSMB9, NOTCH1, SEMA6B, RPS…	887	751	16167	1.55327	0.961395	0.0186356	0.928161
GOTERM_BP_FAT	GO:0019953~sexual reproduction	18	2.5641	0.373137	FUT10, BRCA2, CELSR2, BIRC3, TNP2, HERC2P2, NOTCH1, WNT4, EREG, CCND2, FANCD2, AGT, BCL2, STRBP, PTCH2, PPP2R2B, BMPR1B, EIF5A2	454	458	13528	1.17108	1	0.972526	99.9734				GOTERM_BP_FAT	GO:0007067~mitosis	12	7.69231	3.71002e-06	KIF2C, KIFC1, CDCA8, TUBB2B, RCC2, CCNF, PKMYT1, NUSAP1, FBXO5, BIRC5, UBE2C, CDCA5	120	220	13528	6.14909	0.00608073	0.00152366	0.00623249				GOTERM_BP_FAT	GO:0030030~cell projection organization	114	11.1437	0.000706787	FGF18, NRTN, PPP2R5B, TSPAN2, PDGFB, SRCIN1, KERA, EFNA1, EFNA3, FGF13, L1CAM, GDNF, NR2E1, IFT20, SPRED1, ROBO3, RET, MAGI2, EFNB3, KIF5C, VANGL2, RSPH9, THY1, PRDM8, FNBP1L, VEGFA, EPS8L2, ITGA2B, IQCB1, ERBB3, TNFRSF12A, ERBB2, WDR60, PAQR3, PXN, LIF, PEA15, CDC42EP1, RAC2, TBC1D30, CDC42EP5, CPNE9, CPNE5, LGALS1, GRIN1, EFEMP1, MET, NTN1, PSMB9, EPHA3, NOTCH1, SEMA6B, ITGA5, MAP6, MYH14, IKBK…	887	1539	16167	1.35012	0.99219	0.0252156	1.38076
GOTERM_BP_FAT	GO:0048610~reproductive cellular process	7	0.997151	0.459797	WNT4, EREG, BCL2, BRCA2, STRBP, PPP2R2B, TNP2	454	162	13528	1.28754	1	0.985603	99.9981				GOTERM_BP_FAT	GO:0000087~M phase of mitotic cell cycle	12	7.69231	4.41226e-06	KIF2C, KIFC1, CDCA8, TUBB2B, RCC2, CCNF, PKMYT1, NUSAP1, FBXO5, BIRC5, UBE2C, CDCA5	120	224	13528	6.03929	0.00722753	0.0014497	0.00741215				GOTERM_BP_FAT	GO:0006935~chemotaxis	70	6.84262	0.000905874	FGF18, CLTA, NRTN, PDGFB, EFNA1, EFNA3, L1CAM, GDNF, CXCL10, NOV, CXCR4, DLG4, SEMA3C, SPRED1, ROBO3, KCNQ2, ANO6, EFNB3, MPP1, KIF5C, PADI2, PRKCQ, VEGFA, SEMA4C, SEMA4B, SEMA4A, ITGA2B, CXCL1, ERBB3, ERBB2, ABLIM3, CXCL3, CXCL2, CXCL6, CX3CL1, NEO1, GREM1, CCL4, PAQR3, AZU1, PEA15, CCL20, RAC2, SOS1, COL6A2, IL2RG, RASA3, NEFL, SCG2, COL4A4, GRIN1, MET, CSNK2B, DPYSL4, NR4A1, NTN1, EPHA3, PSMB9…	887	861	16167	1.48184	0.99801	0.0304706	1.76642
GOTERM_BP_FAT	GO:0007283~spermatogenesis	11	1.56695	0.585177	NOTCH1, CCND2, BRCA2, CELSR2, STRBP, PTCH2, BIRC3, PPP2R2B, EIF5A2, HERC2P2, TNP2	454	308	13528	1.06419	1	0.994183	100				GOTERM_BP_FAT	GO:0048285~organelle fission	12	7.69231	5.45169e-06	KIF2C, KIFC1, CDCA8, TUBB2B, RCC2, CCNF, PKMYT1, NUSAP1, FBXO5, BIRC5, UBE2C, CDCA5	120	229	13528	5.90742	0.00892256	0.00149265	0.00915821				GOTERM_BP_FAT	GO:0042330~taxis	70	6.84262	0.000905874	FGF18, CLTA, NRTN, PDGFB, EFNA1, EFNA3, L1CAM, GDNF, CXCL10, NOV, CXCR4, DLG4, SEMA3C, SPRED1, ROBO3, KCNQ2, ANO6, EFNB3, MPP1, KIF5C, PADI2, PRKCQ, VEGFA, SEMA4C, SEMA4B, SEMA4A, ITGA2B, CXCL1, ERBB3, ERBB2, ABLIM3, CXCL3, CXCL2, CXCL6, CX3CL1, NEO1, GREM1, CCL4, PAQR3, AZU1, PEA15, CCL20, RAC2, SOS1, COL6A2, IL2RG, RASA3, NEFL, SCG2, COL4A4, GRIN1, MET, CSNK2B, DPYSL4, NR4A1, NTN1, EPHA3, PSMB9…	887	861	16167	1.48184	0.99801	0.0304706	1.76642
GOTERM_BP_FAT	GO:0048232~male gamete generation	11	1.56695	0.585177	NOTCH1, CCND2, BRCA2, CELSR2, STRBP, PTCH2, BIRC3, PPP2R2B, EIF5A2, HERC2P2, TNP2	454	308	13528	1.06419	1	0.994183	100				GOTERM_BP_FAT	GO:0000279~M phase	13	8.33333	3.23516e-05	KIF2C, KIFC1, CDCA8, HSPA2, TUBB2B, RCC2, CCNF, PKMYT1, NUSAP1, FBXO5, BIRC5, UBE2C, CDCA5	120	329	13528	4.45451	0.0517972	0.0048235	0.0543354				GOTERM_BP_FAT	GO:0048858~cell projection morphogenesis	83	8.11339	0.00206969	FGF18, CLTA, NRTN, PDGFB, SRCIN1, KERA, EFNA1, EFNA3, L1CAM, FGF13, GDNF, NR2E1, CCDC103, METRN, IFT20, DLG4, SEMA3C, SPRED1, ROBO3, KCNQ2, EFNB3, VANGL2, KIF5C, STXBP1, RSPH9, THY1, ANKRD27, PRDM8, PRKCQ, FNBP1L, VEGFA, SEMA4C, SEMA4B, IFT88, SEMA4A, ITGA2B, IQCB1, TNFRSF12A, ERBB3, ABLIM3, ERBB2, NEO1, PAQR3, PEA15, NPTX1, RAC2, GPM6A, SOS1, COL6A2, IL2RG, NEDD4L, RASA3, TBC1D30, NEFL, DCLK1, C…	887	1093	16167	1.38409	0.999999	0.0546514	3.99236
																GOTERM_BP_FAT	GO:0022402~cell cycle process	17	10.8974	3.44938e-05	KIFC1, IL8, TUBB2B, CCNF, NUSAP1, PKMYT1, BIRC5, UBE2C, KIF2C, CDCA8, CYP27B1, HSPA2, RCC2, CENPA, KRT7, FBXO5, CDCA5	120	565	13528	3.39198	0.0551309	0.00471459	0.0579323				GOTERM_BP_FAT	GO:0007411~axon guidance	49	4.78983	0.00273272	FGF18, CLTA, NRTN, PDGFB, EFNA1, EFNA3, L1CAM, GDNF, DLG4, SEMA3C, ROBO3, SPRED1, KCNQ2, EFNB3, KIF5C, PRKCQ, VEGFA, SEMA4C, SEMA4B, SEMA4A, ITGA2B, ERBB3, ERBB2, ABLIM3, NEO1, PAQR3, PEA15, RAC2, SOS1, COL6A2, IL2RG, RASA3, NEFL, COL4A4, MET, GRIN1, CSNK2B, DPYSL4, NTN1, EPHA3, PSMB9, SEMA6B, RPS6KA1, ITGA5, GFRA1, MYH14, CACNA1C, IL3RA, FEZ1	887	579	16167	1.54249	1	0.0662452	5.23901
Annotation Cluster 9	Enrichment Score: 1.5921291514940246															GOTERM_BP_FAT	GO:0022403~cell cycle phase	14	8.97436	7.04604e-05	KIFC1, TUBB2B, CCNF, NUSAP1, PKMYT1, BIRC5, UBE2C, KIF2C, CDCA8, HSPA2, RCC2, KRT7, FBXO5, CDCA5	120	414	13528	3.81224	0.109383	0.00769299	0.118304				GOTERM_BP_FAT	GO:0097485~neuron projection guidance	49	4.78983	0.00273272	FGF18, CLTA, NRTN, PDGFB, EFNA1, EFNA3, L1CAM, GDNF, DLG4, SEMA3C, ROBO3, SPRED1, KCNQ2, EFNB3, KIF5C, PRKCQ, VEGFA, SEMA4C, SEMA4B, SEMA4A, ITGA2B, ERBB3, ERBB2, ABLIM3, NEO1, PAQR3, PEA15, RAC2, SOS1, COL6A2, IL2RG, RASA3, NEFL, COL4A4, MET, GRIN1, CSNK2B, DPYSL4, NTN1, EPHA3, PSMB9, SEMA6B, RPS6KA1, ITGA5, GFRA1, MYH14, CACNA1C, IL3RA, FEZ1	887	579	16167	1.54249	1	0.0662452	5.23901
Category	Term	Count	%	PValue	Genes	List Total	Pop Hits	Pop Total	Fold Enrichment	Bonferroni	Benjamini	FDR				GOTERM_BP_FAT	GO:0000278~mitotic cell cycle	13	8.33333	0.00010013	KIF2C, KIFC1, CDCA8, TUBB2B, RCC2, CENPA, CCNF, PKMYT1, NUSAP1, FBXO5, BIRC5, UBE2C, CDCA5	120	370	13528	3.9609	0.151786	0.00862691	0.168081				GOTERM_BP_FAT	GO:0032990~cell part morphogenesis	83	8.11339	0.00338241	FGF18, CLTA, NRTN, PDGFB, SRCIN1, KERA, EFNA1, EFNA3, L1CAM, FGF13, GDNF, NR2E1, CCDC103, METRN, IFT20, DLG4, SEMA3C, SPRED1, ROBO3, KCNQ2, EFNB3, VANGL2, KIF5C, STXBP1, RSPH9, THY1, ANKRD27, PRDM8, PRKCQ, FNBP1L, VEGFA, SEMA4C, SEMA4B, IFT88, SEMA4A, ITGA2B, IQCB1, TNFRSF12A, ERBB3, ABLIM3, ERBB2, NEO1, PAQR3, PEA15, NPTX1, RAC2, GPM6A, SOS1, COL6A2, IL2RG, NEDD4L, RASA3, TBC1D30, NEFL, DCLK1, C…	887	1113	16167	1.35922	1	0.0783493	6.44566
GOTERM_BP_FAT	GO:0042063~gliogenesis	8	1.1396	0.00587855	NOTCH1, NTF3, ERBB3, ARHGEF7, DNER, AGT, SOX11, TGFB2	454	65	13528	3.66737	1	0.443611	9.87236				GOTERM_BP_FAT	GO:0007017~microtubule-based process	9	5.76923	0.00176239	KIF2C, KIFC1, KIF4A, TUBB2B, CENPA, NUSAP1, FBXO5, UBE2C, KIF20A	120	253	13528	4.01028	0.944972	0.0682863	2.91986				GOTERM_BP_FAT	GO:0000902~cell morphogenesis	106	10.3617	0.00468421	FGF18, NRTN, SRCIN1, PDGFB, KERA, EFNA1, EFNA3, FGF13, L1CAM, NR2E1, GDNF, IFT20, SPRED1, ROBO3, RET, EFNB3, KIF5C, VANGL2, RSPH9, THY1, PRDM8, FNBP1L, VEGFA, STC1, HAS2, COL1A1, GBP1, ITGA2B, IQCB1, ERBB3, TNFRSF12A, ERBB2, TFCP2L1, GREM1, PAQR3, PXN, LIF, PEA15, CDC42EP1, RAC2, TBC1D30, CDC42EP5, CPNE9, BMP2, ESRRB, CPNE5, GRIN1, TGFBR2, MET, NTN1, PSMB9, EPHA3, NOTCH1, SEMA6B, ITGA5, MAP6, MYH…	887	1496	16167	1.29146	1	0.098726	8.81968
GOTERM_BP_FAT	GO:0014068~positive regulation of phosphoinositide 3-kinase cascade	4	0.569801	0.00654827	ERBB3, AGT, IGF2, TGFB2	454	12	13528	9.93245	1	0.441949	10.9368				GOTERM_CC_FAT	GO:0005819~spindle	7	4.48718	0.00219717	KIFC1, CDCA8, KIF4A, RCC2, NUSAP1, FBXO5, BIRC5	117	147	12782	5.20228	0.350219	0.0524637	2.71043				GOTERM_BP_FAT	GO:0032989~cellular component morphogenesis	106	10.3617	0.0191521	FGF18, NRTN, SRCIN1, PDGFB, KERA, EFNA1, EFNA3, FGF13, L1CAM, NR2E1, GDNF, IFT20, SPRED1, ROBO3, RET, EFNB3, KIF5C, VANGL2, RSPH9, THY1, PRDM8, FNBP1L, VEGFA, STC1, HAS2, COL1A1, GBP1, ITGA2B, IQCB1, ERBB3, TNFRSF12A, ERBB2, TFCP2L1, GREM1, PAQR3, PXN, LIF, PEA15, CDC42EP1, RAC2, TBC1D30, CDC42EP5, CPNE9, BMP2, ESRRB, CPNE5, GRIN1, TGFBR2, MET, NTN1, PSMB9, EPHA3, NOTCH1, SEMA6B, ITGA5, MAP6, MYH…	887	1576	16167	1.2259	1	0.244657	31.6329
GOTERM_BP_FAT	GO:0014066~regulation of phosphoinositide 3-kinase cascade	4	0.569801	0.00830355	ERBB3, AGT, IGF2, TGFB2	454	13	13528	9.16842	1	0.487611	13.6707				GOTERM_BP_FAT	GO:0010564~regulation of cell cycle process	6	3.84615	0.00331646	PKMYT1, IL1B, NUSAP1, FBXO5, BIRC5, UBE2C	120	114	13528	5.93333	0.995752	0.0913658	5.4279
GOTERM_BP_FAT	GO:0010001~glial cell differentiation	6	0.854701	0.0316774	NOTCH1, NTF3, ERBB3, DNER, AGT, SOX11	454	53	13528	3.37329	1	0.641545	43.306				GOTERM_CC_FAT	GO:0015630~microtubule cytoskeleton	13	8.33333	0.00412319	KIFC1, KIF4A, NDN, TUBB2B, NUSAP1, BIRC5, MCM3, KIF2C, CDCA8, RCC2, FBXO5, TOP2A, KIF20A	117	549	12782	2.58693	0.55506	0.0860502	5.0306				Annotation Cluster 9	Enrichment Score: 3.886408486359736
GOTERM_BP_FAT	GO:0043523~regulation of neuron apoptosis	7	0.997151	0.0811816	NTF3, ERBB3, BCL2, AGT, PCSK9, PCSK6, TGFB2	454	90	13528	2.31757	1	0.797002	77.5225				GOTERM_BP_FAT	GO:0051301~cell division	9	5.76923	0.00451553	KIFC1, CDCA8, RCC2, CCNF, NUSAP1, FBXO5, BIRC5, UBE2C, CDCA5	120	295	13528	3.43932	0.999413	0.113084	7.32122				Category	Term	Count	%	PValue	Genes	List Total	Pop Hits	Pop Total	Fold Enrichment	Bonferroni	Benjamini	FDR
GOTERM_BP_FAT	GO:0007422~peripheral nervous system development	3	0.42735	0.340689	NTF3, ERBB3, AGT	454	36	13528	2.48311	1	0.966842	99.9353				GOTERM_BP_FAT	GO:0051726~regulation of cell cycle	9	5.76923	0.00884134	BMP4, E2F2, PKMYT1, IL1B, NUSAP1, FBXO5, BIRC5, FANCG, UBE2C	120	331	13528	3.06526	1	0.179051	13.8595				GOTERM_BP_FAT	GO:0048584~positive regulation of response to stimulus	186	18.1818	1.09011e-10	FGF18, MYOD1, PPP2R5B, PDGFB, EFNA1, RAB3GAP1, STAT5B, SNCA, CSPG4, TNFSF15, JAG2, L1CAM, CSPG5, ADORA1, IL11, CXCL10, B2M, NOV, CD47, CLEC4E, GAB2, PLOD2, C8ORF4, SPRED1, CFD, INSR, RET, F10, SOCS2, BST2, VANGL2, RELB, HRK, SERPING1, TNFRSF14, HLA-E, DDIT3, THY1, TNKS2, MAP4K3, SPAG9, GRB10, BTN3A1, RELT, VEGFA, HLA-DPA1, COL1A1, TNFAIP3, EIF2AK3, GBP1, CYP1B1, ERBB3, TNFRSF12A, ERBB2, NFKBIA, C…	887	2156	16167	1.57243	7.48142e-07	7.48142e-07	2.14369e-07
																GOTERM_BP_FAT	GO:0007346~regulation of mitotic cell cycle	6	3.84615	0.0109948	PKMYT1, IL1B, NUSAP1, FBXO5, BIRC5, UBE2C	120	152	13528	4.45	1	0.200996	16.9503				GOTERM_BP_FAT	GO:0009966~regulation of signal transduction	209	20.4301	3.53966e-09	PPP2R5B, EFNA1, LTBP4, SNCA, L1CAM, RORA, ADORA1, NOV, SYP, IFT20, CREB3L1, MAGI2, F10, VANGL2, THY1, SPAG9, GRB10, VEGFA, MNT, EIF2AK3, EPS8L2, CYP1B1, ARHGEF25, ERBB3, ERBB2, NFKBIA, BDKRB2, PXN, LIF, PEA15, RAC2, UBASH3A, FAM162A, RHBDF2, BMP2, BMP1, LGALS1, TGFBR2, FNIP1, GUCY2D, NOTCH1, KIAA0922, RGS9, RBPJ, KLF4, PLAU, ZNF536, STOX1, ELF1, BNIP3, NFKB1, PLEKHG4B, MCF2L, GLI1, KISS1R, GHR, I…	887	2607	16167	1.4612	2.42924e-05	6.07315e-06	6.96071e-06
Annotation Cluster 10	Enrichment Score: 1.5843161899039309															GOTERM_CC_FAT	GO:0005874~microtubule	8	5.12821	0.0123844	KIF2C, KIFC1, KIF4A, TUBB2B, RCC2, NUSAP1, BIRC5, KIF20A	117	274	12782	3.18972	0.913057	0.17129	14.4166				GOTERM_BP_FAT	GO:0023051~regulation of signaling	228	22.2874	4.08235e-08	PPP2R5B, EFNA1, RAB3GAP1, LTBP4, SNCA, L1CAM, RORA, ADORA1, NOV, SYP, IFT20, CREB3L1, MAGI2, F10, VANGL2, THY1, SPAG9, GRB10, VEGFA, MNT, EIF2AK3, EPS8L2, CYP1B1, ARHGEF25, ERBB3, ERBB2, NFKBIA, BDKRB2, PXN, RIMS3, LIF, PEA15, RAC2, UBASH3A, FAM162A, RHBDF2, BMP2, BMP1, LGALS1, TGFBR2, FNIP1, GUCY2D, NOTCH1, KIAA0922, RGS9, RBPJ, KLF4, PLAU, JPH4, ZNF536, ELF1, STOX1, BNIP3, NFKB1, PLEKHG4B, MCF2…	887	2990	16167	1.38985	0.000280132	2.54698e-05	8.0279e-05
Category	Term	Count	%	PValue	Genes	List Total	Pop Hits	Pop Total	Fold Enrichment	Bonferroni	Benjamini	FDR				GOTERM_BP_FAT	GO:0007018~microtubule-based movement	5	3.20513	0.0175892	KIF2C, KIFC1, KIF4A, TUBB2B, KIF20A	120	113	13528	4.9882	1	0.255235	25.7788				GOTERM_BP_FAT	GO:0035556~intracellular signal transduction	207	20.2346	2.41858e-07	EFNA1, STAT5B, L1CAM, RORA, ADORA1, NOV, GAB2, PPP1R1A, CREB3L1, MAGI2, F10, VANGL2, SPAG9, VEGFA, RAB15, ARL8A, EIF2AK3, EPS8L2, PRODH, CYP1B1, ARHGEF25, ERBB3, RHPN1, ERBB2, NFKBIA, BDKRB2, PXN, RAB40A, LIF, PEA15, RPS27, CDC42EP1, RAC2, SKA1, CDC42EP5, BMP2, BMP1, LGALS1, FNIP1, GUCY2D, NOTCH1, TNK2, RGS9, PLA2G4C, KLF4, ZMAT1, STOX1, BNIP3, NFKB1, PLEKHG4B, NFKB2, MCF2L, KISS1R, AEN, IL4R, RA…	887	2716	16167	1.38914	0.0016585	9.22109e-05	0.000475612
GOTERM_CC_FAT	GO:0030426~growth cone	7	0.997151	0.00681114	ARHGEF7, MAPT, NTRK2, TMOD2, ERC2, SNAP25, APC	404	54	12782	4.1013	0.9098	0.290841	8.93097				GOTERM_MF_FAT	GO:0003777~microtubule motor activity	4	2.5641	0.0268921	KIF2C, KIFC1, KIF4A, KIF20A	110	77	12983	6.13129	0.998001	0.321899	29.4608				GOTERM_BP_FAT	GO:0010647~positive regulation of cell communication	142	13.8807	5.80734e-07	FGF18, PPP2R5B, PDGFB, EFNA1, RAB3GAP1, SNCA, CSPG4, TNFSF15, JAG2, L1CAM, CSPG5, NR2E1, ADORA1, IL11, CXCL10, NOV, PLOD2, C8ORF4, SPRED1, INSR, RET, F10, SOCS2, BST2, VANGL2, HRK, TNFRSF14, DDIT3, TNKS2, MAP4K3, SPAG9, GRB10, RELT, VEGFA, COL1A1, EIF2AK3, CYP1B1, ERBB3, TNFRSF12A, ERBB2, CX3CL1, GREM1, PAQR3, CCL4, PXN, RIMS3, LIF, PEA15, FAM162A, ADRA2B, BMF, BMP2, BMP1, LGALS1, GRIN1, SYT12, M…	887	1725	16167	1.50039	0.00397765	0.000142332	0.001142
GOTERM_CC_FAT	GO:0030427~site of polarized growth	7	0.997151	0.0074472	ARHGEF7, MAPT, NTRK2, TMOD2, ERC2, SNAP25, APC	404	55	12782	4.02673	0.92801	0.280287	9.72608				GOTERM_CC_FAT	GO:0005876~spindle microtubule	3	1.92308	0.0282628	KIF4A, NUSAP1, BIRC5	117	29	12782	11.3015	0.996373	0.281469	30.1037				GOTERM_BP_FAT	GO:0009967~positive regulation of signal transduction	122	11.9257	9.82413e-07	FGF18, PPP2R5B, PDGFB, EFNA1, CSPG4, JAG2, TNFSF15, L1CAM, ADORA1, IL11, CXCL10, NOV, C8ORF4, SPRED1, INSR, RET, F10, SOCS2, BST2, VANGL2, HRK, TNFRSF14, DDIT3, TNKS2, MAP4K3, SPAG9, GRB10, RELT, VEGFA, COL1A1, EIF2AK3, CYP1B1, ERBB3, TNFRSF12A, ERBB2, CX3CL1, GREM1, PAQR3, CCL4, PXN, LIF, PEA15, FAM162A, ADRA2B, BMF, BMP2, BMP1, LGALS1, GRIN1, MET, RFNG, PSMB9, TRAF3IP2, IKBKE, NOTCH1, ATF3, BBC…	887	1439	16167	1.54527	0.00671962	0.000198283	0.00193189
GOTERM_BP_FAT	GO:0031344~regulation of cell projection organization	5	0.712251	0.348208	MAPT, NTRK2, ROBO2, KBTBD10, APC	454	89	13528	1.67401	1	0.969112	99.9472				GOTERM_BP_FAT	GO:0051783~regulation of nuclear division	3	1.92308	0.0869681	PKMYT1, IL1B, NUSAP1	120	56	13528	6.03929	1	0.585165	78.3139				GOTERM_BP_FAT	GO:0023056~positive regulation of signaling	132	12.9032	1.04497e-06	FGF18, PPP2R5B, PDGFB, EFNA1, RAB3GAP1, SNCA, CSPG4, TNFSF15, JAG2, L1CAM, NR2E1, ADORA1, IL11, CXCL10, NOV, C8ORF4, SPRED1, INSR, RET, F10, SOCS2, BST2, VANGL2, HRK, TNFRSF14, DDIT3, TNKS2, MAP4K3, SPAG9, GRB10, RELT, VEGFA, COL1A1, EIF2AK3, CYP1B1, ERBB3, TNFRSF12A, ERBB2, CX3CL1, GREM1, PAQR3, CCL4, PXN, LIF, PEA15, FAM162A, ADRA2B, BMF, BMP2, BMP1, LGALS1, GRIN1, SYT12, MET, RFNG, SHANK2, PSM…	887	1591	16167	1.5122	0.00714596	0.000188709	0.0020549
																GOTERM_BP_FAT	GO:0007088~regulation of mitosis	3	1.92308	0.0869681	PKMYT1, IL1B, NUSAP1	120	56	13528	6.03929	1	0.585165	78.3139				GOTERM_BP_FAT	GO:0016310~phosphorylation	168	16.4223	1.2736e-06	MYOD1, FGF18, NRTN, LDHA, PPP2R5B, PDGFB, SRCIN1, EFNA1, SNCA, CSPG4, TNFSF15, PGAM1, LRRC4B, FGF13, NMRK1, ADORA1, NMRK2, IL11, CXCL10, ST3GAL1, PIP5KL1, CDKN2D, PPP1R1A, CTDSP2, SPRED1, INSR, RET, SOCS2, PNCK, PRKAB2, VANGL2, MLXIPL, PKIB, TNFRSF14, PKIA, DDIT4, THY1, MAP4K3, SPAG9, GRB10, RELT, VEGFA, RIPK4, TNFAIP3, EIF2AK3, GBP1, PFKFB4, GNE, ERBB3, ERBB2, BDKRB2, CX3CL1, SESN2, GREM1, PAQR3…	887	2155	16167	1.42091	0.00870265	0.000224096	0.0025045
Annotation Cluster 11	Enrichment Score: 1.5134267748636585															GOTERM_BP_FAT	GO:0045787~positive regulation of cell cycle	3	1.92308	0.0896304	IL1B, NUSAP1, BIRC5	120	57	13528	5.93333	1	0.590314	79.3521				GOTERM_BP_FAT	GO:0006468~protein phosphorylation	145	14.174	2.2791e-06	FGF18, MYOD1, NRTN, PPP2R5B, PDGFB, SRCIN1, EFNA1, SNCA, CSPG4, TNFSF15, LRRC4B, FGF13, ADORA1, IL11, CXCL10, ST3GAL1, CDKN2D, PPP1R1A, CTDSP2, SPRED1, INSR, RET, SOCS2, PNCK, PRKAB2, VANGL2, MLXIPL, PKIB, TNFRSF14, PKIA, DDIT4, THY1, MAP4K3, SPAG9, RELT, VEGFA, RIPK4, TNFAIP3, EIF2AK3, GBP1, ERBB3, ERBB2, CX3CL1, BDKRB2, SESN2, GREM1, PAQR3, CCL4, PXN, LIF, PEA15, RAC2, ADRA2B, DNAJA3, CDC42EP5,…	887	1815	16167	1.45612	0.0155198	0.000347528	0.00448174
Category	Term	Count	%	PValue	Genes	List Total	Pop Hits	Pop Total	Fold Enrichment	Bonferroni	Benjamini	FDR				GOTERM_MF_FAT	GO:0003774~motor activity	4	2.5641	0.11711	KIF2C, KIFC1, KIF4A, KIF20A	110	142	12983	3.32471	1	0.709082	79.7013				GOTERM_BP_FAT	GO:0031399~regulation of protein modification process	140	13.6852	1.02412e-05	FGF18, PPP2R5B, PDGFB, SRCIN1, EFNA1, RAB3GAP1, SNCA, CSPG4, TNFSF15, LRRC4B, FGF13, ADORA1, IL11, CXCL10, CDKN2D, PPP1R1A, CTDSP2, SPRED1, INSR, GNL3, RET, MAGI2, SOCS2, PRKAB2, VANGL2, MLXIPL, TNFRSF14, PKIB, PKIA, DDIT4, THY1, MAP4K3, SPAG9, RELT, VEGFA, TNFAIP3, EIF2AK3, DCUN1D4, GBP1, FZR1, ERBB3, ERBB2, CX3CL1, BDKRB2, SESN2, GREM1, PAQR3, CCL4, PXN, LIF, PEA15, RAC2, ADRA2B, PPP2R2C, DNAJA…	887	1788	16167	1.42714	0.0678724	0.00109761	0.0201373
GOTERM_BP_FAT	GO:0045787~positive regulation of cell cycle	9	1.28205	0.000581195	FNTA, EREG, CCND2, TGFA, MDM2, BRCA2, IGF2, EGF, TGFB2	454	57	13528	4.70485	0.764318	0.303242	1.0197				GOTERM_BP_FAT	GO:0033043~regulation of organelle organization	3	1.92308	0.571968	PKMYT1, IL1B, NUSAP1	120	217	13528	1.55853	1	0.986508	99.9999				GOTERM_BP_FAT	GO:0042325~regulation of phosphorylation	119	11.6325	2.35624e-05	FGF18, PPP2R5B, PDGFB, SRCIN1, EFNA1, SNCA, CSPG4, PGAM1, LRRC4B, TNFSF15, FGF13, ADORA1, IL11, CXCL10, CDKN2D, PPP1R1A, CTDSP2, SPRED1, INSR, RET, SOCS2, VANGL2, PRKAB2, MLXIPL, TNFRSF14, PKIB, PKIA, DDIT4, THY1, MAP4K3, SPAG9, GRB10, RELT, VEGFA, TNFAIP3, EIF2AK3, GBP1, ERBB3, ERBB2, CX3CL1, BDKRB2, GREM1, SESN2, PAQR3, CCL4, PXN, LIF, PEA15, RAC2, ADRA2B, DNAJA3, BMP2, BMP1, GRIN1, TGFBR2, MET…	887	1491	16167	1.45471	0.149313	0.00207107	0.0463252
GOTERM_BP_FAT	GO:0051130~positive regulation of cellular component organization	15	2.13675	0.00311103	CAV2, NOX1, IGF2, TGFB2, PLK4, EREG, MAPT, MAP3K1, TGFA, PCSK9, ROBO2, CD24, EGF, EIF5A2, APC	454	181	13528	2.46939	0.999568	0.620257	5.34508																				GOTERM_BP_FAT	GO:1902531~regulation of intracellular signal transduction	128	12.5122	2.60192e-05	FGF18, PDGFB, EFNA1, CSPG4, LRRC4B, TNFSF15, L1CAM, RORA, ADORA1, IL11, CXCL10, NOV, CDKN2D, PDE4A, C8ORF4, CREB3L1, SPRED1, INSR, RET, F10, MAGI2, SOCS2, BST2, VANGL2, TNFRSF14, DDIT3, DDIT4, MAP4K3, SPAG9, RELT, VEGFA, TNFAIP3, EIF2AK3, EPS8L2, GBP1, CYP1B1, ERBB3, ARHGEF25, ERBB2, NFKBIA, CX3CL1, BDKRB2, GREM1, CCL4, PAQR3, PXN, RRAGC, LIF, PEA15, RAC2, ADRA2B, BMF, DNAJA3, MUC1, BMP2, BMP1, L…	887	1633	16167	1.42866	0.163536	0.00222966	0.0511541
GOTERM_BP_FAT	GO:0045742~positive regulation of epidermal growth factor receptor signaling pathway	4	0.569801	0.00503516	EREG, AGT, TGFA, EGF	454	11	13528	10.8354	0.999996	0.449855	8.5148				Annotation Cluster 7	Enrichment Score: 2.815554834016205															GOTERM_BP_FAT	GO:0000165~MAPK cascade	74	7.23363	2.90355e-05	FGF18, NRTN, PDGFB, EFNA1, WWC1, CSPG4, NFKB1, FGF13, ADORA1, IL11, FOS, KISS1R, SPRY1, CXCR4, DLG4, CDK5RAP3, SPRED1, PLCB1, TNIP1, INSR, GHR, IRAK2, ICAM1, RET, PTGER4, ARHGEF6, VANGL2, TNFRSF14, MAP4K3, SPAG9, SH2D3C, CRKL, RELT, VEGFA, SEMA4C, C1QL4, GBP1, TNF, TNFRSF25, C3, ERBB3, ERBB2, TRIB3, OXTR, CX3CL1, GREM1, CCL4, PAQR3, PXN, TRIB1, LIF, PEA15, CCL20, SOS1, TNFRSF19, IL2RG, ADRA2B, RA…	887	823	16167	1.63884	0.180674	0.00242722	0.0570827
GOTERM_BP_FAT	GO:0010638~positive regulation of organelle organization	9	1.28205	0.00652786	CAV2, PLK4, EREG, MAP3K1, MAPT, TGFA, IGF2, EGF, APC	454	83	13528	3.23104	1	0.452842	10.9046				Category	Term	Count	%	PValue	Genes	List Total	Pop Hits	Pop Total	Fold Enrichment	Bonferroni	Benjamini	FDR				GOTERM_BP_FAT	GO:0051246~regulation of protein metabolic process	187	18.2796	3.65514e-05	FGF18, PPP2R5B, PDGFB, SRCIN1, EFNA1, RAB3GAP1, LTBP4, STAT5B, SNCA, CSPG4, TNFSF15, LRRC4B, CNOT1, FGF13, IARS2, ADORA1, IL11, CXCL10, CDKN2D, PPP1R1A, EIF1, CTDSP2, SPRED1, TFPI2, INSR, AKIRIN2, GNL3, RET, MAGI2, SOCS2, BST2, CHAC1, PRKAB2, VANGL2, MLXIPL, SERPING1, PKIB, TNFRSF14, PKIA, DDIT4, THY1, MAP4K3, SPAG9, RENBP, RELT, KRT17, VEGFA, TNFAIP3, EIF2AK3, DCUN1D4, GBP1, FZR1, ERBB3, RAD23A,…	887	2592	16167	1.31496	0.221866	0.00284659	0.0718537
GOTERM_BP_FAT	GO:0045741~positive regulation of epidermal growth factor receptor activity	3	0.42735	0.0104615	EREG, TGFA, EGF	454	5	13528	17.8784	1	0.506684	16.9233				GOTERM_BP_FAT	GO:0032101~regulation of response to external stimulus	11	7.05128	1.344e-06	IL6, LOC653879, CYP27B1, ADORA2B, IL8, ADORA2A, APOE, F2RL1, CCL5, ADA, SCG2	120	159	13528	7.79916	0.0022071	0.0022071	0.00225784				GOTERM_BP_FAT	GO:0001932~regulation of protein phosphorylation	112	10.9482	3.81572e-05	FGF18, PPP2R5B, PDGFB, SRCIN1, EFNA1, SNCA, CSPG4, LRRC4B, TNFSF15, FGF13, ADORA1, IL11, CXCL10, PPP1R1A, CDKN2D, CTDSP2, SPRED1, INSR, RET, SOCS2, VANGL2, PRKAB2, MLXIPL, TNFRSF14, PKIB, PKIA, DDIT4, THY1, MAP4K3, SPAG9, RELT, VEGFA, TNFAIP3, EIF2AK3, GBP1, ERBB3, ERBB2, CX3CL1, BDKRB2, GREM1, SESN2, CCL4, PAQR3, PXN, LIF, PEA15, RAC2, ADRA2B, DNAJA3, BMP2, BMP1, GRIN1, TGFBR2, MET, FNIP1, PSMB9…	887	1398	16167	1.46021	0.230395	0.00293812	0.0750092
GOTERM_BP_FAT	GO:0007088~regulation of mitosis	7	0.997151	0.0107613	CAV2, EREG, TGFA, IGF2, EGF, CDK13, APC	454	56	13528	3.72467	1	0.498263	17.3658				GOTERM_BP_FAT	GO:0032103~positive regulation of response to external stimulus	8	5.12821	1.40033e-06	IL6, LOC653879, CYP27B1, ADORA2B, IL8, F2RL1, CCL5, SCG2	120	64	13528	14.0917	0.0022995	0.00115041	0.00235247				GOTERM_BP_FAT	GO:0023014~signal transduction by protein phosphorylation	76	7.42913	3.86482e-05	FGF18, NRTN, PDGFB, EFNA1, WWC1, CSPG4, NFKB1, FGF13, ADORA1, IL11, FOS, SPRY1, KISS1R, CXCR4, DLG4, CDK5RAP3, SPRED1, PLCB1, TNIP1, INSR, GHR, IRAK2, ICAM1, RET, PTGER4, ARHGEF6, VANGL2, TNFRSF14, MAP4K3, SPAG9, SH2D3C, CRKL, RELT, VEGFA, SEMA4C, C1QL4, KCNH3, GBP1, TNF, TNFRSF25, C3, ERBB3, ERBB2, TRIB3, OXTR, CX3CL1, GREM1, CCL4, PAQR3, PXN, TRIB1, LIF, PEA15, CCL20, SOS1, TNFRSF19, IL2RG, ADR…	887	859	16167	1.6126	0.232984	0.00294286	0.075974
GOTERM_BP_FAT	GO:0051783~regulation of nuclear division	7	0.997151	0.0107613	CAV2, EREG, TGFA, IGF2, EGF, CDK13, APC	454	56	13528	3.72467	1	0.498263	17.3658				GOTERM_BP_FAT	GO:0050727~regulation of inflammatory response	7	4.48718	5.40248e-05	IL6, LOC653879, ADORA2B, ADORA2A, APOE, CCL5, ADA	120	76	13528	10.3833	0.084989	0.00680896	0.0907206				GOTERM_BP_FAT	GO:0051247~positive regulation of protein metabolic process	123	12.0235	3.99291e-05	FGF18, PDGFB, SRCIN1, EFNA1, RAB3GAP1, STAT5B, SNCA, CSPG4, TNFSF15, FGF13, ADORA1, IL11, SPRED1, INSR, AKIRIN2, GNL3, RET, MAGI2, VANGL2, TNFRSF14, MAP4K3, SPAG9, RELT, KRT17, VEGFA, TNFAIP3, EIF2AK3, DCUN1D4, FZR1, ERBB3, ERBB2, NFKBIA, CX3CL1, GREM1, PAQR3, CCL4, PXN, LIF, PEA15, FAM162A, ADRA2B, DNAJA3, MUC1, BMP2, BMP1, GRIN1, TGFBR2, MET, CD276, FNIP1, PSMB9, BBC3, ITGA5, PTTG1IP, GLMN, TNK…	887	1571	16167	1.42704	0.239697	0.00300689	0.0784911
GOTERM_BP_FAT	GO:0010564~regulation of cell cycle process	10	1.4245	0.0142996	CAV2, PLK4, EREG, TGFA, BRCA2, IGF2, GML, EGF, CDK13, APC	454	114	13528	2.6138	1	0.525715	22.4245				GOTERM_BP_FAT	GO:0050729~positive regulation of inflammatory response	4	2.5641	0.00226589	IL6, LOC653879, ADORA2B, CCL5	120	30	13528	15.0311	0.975992	0.0762815	3.73921				GOTERM_BP_FAT	GO:0032268~regulation of cellular protein metabolic process	175	17.1065	6.8044e-05	FGF18, PPP2R5B, PDGFB, SRCIN1, EFNA1, RAB3GAP1, SNCA, CSPG4, TNFSF15, LRRC4B, CNOT1, FGF13, IARS2, ADORA1, IL11, CXCL10, CDKN2D, PPP1R1A, EIF1, CTDSP2, SPRED1, TFPI2, INSR, AKIRIN2, GNL3, RET, MAGI2, SOCS2, BST2, CHAC1, PRKAB2, VANGL2, MLXIPL, SERPING1, PKIB, TNFRSF14, PKIA, DDIT4, THY1, MAP4K3, SPAG9, RENBP, RELT, KRT17, VEGFA, TNFAIP3, EIF2AK3, DCUN1D4, GBP1, FZR1, ERBB3, RAD23A, ERBB2, NFKBIA,…	887	2423	16167	1.31641	0.373121	0.00448034	0.133723
GOTERM_BP_FAT	GO:0010469~regulation of receptor activity	4	0.569801	0.0209339	EREG, PCSK9, TGFA, EGF	454	18	13528	6.62163	1	0.602557	31.1319				GOTERM_BP_FAT	GO:0031349~positive regulation of defense response	5	3.20513	0.00388351	IL6, LOC653879, ADORA2B, IRF7, CCL5	120	73	13528	7.72146	0.998333	0.0995562	6.32775				GOTERM_BP_FAT	GO:0032270~positive regulation of cellular protein metabolic process	115	11.2414	9.13852e-05	FGF18, PDGFB, SRCIN1, EFNA1, RAB3GAP1, SNCA, CSPG4, TNFSF15, FGF13, ADORA1, IL11, SPRED1, INSR, AKIRIN2, GNL3, RET, MAGI2, VANGL2, TNFRSF14, MAP4K3, SPAG9, RELT, KRT17, VEGFA, TNFAIP3, EIF2AK3, DCUN1D4, FZR1, ERBB3, ERBB2, NFKBIA, CX3CL1, GREM1, CCL4, PAQR3, PXN, LIF, PEA15, FAM162A, ADRA2B, DNAJA3, MUC1, BMP2, BMP1, GRIN1, TGFBR2, MET, FNIP1, PSMB9, BBC3, ITGA5, PTTG1IP, TNK2, KLF4, IL3RA, UBE2E…	887	1476	16167	1.42009	0.465918	0.00553511	0.179555
GOTERM_BP_FAT	GO:0007346~regulation of mitotic cell cycle	11	1.56695	0.0318261	CAV2, EREG, BCL2, TGFA, MDM2, BRCA2, IGF2, GML, EGF, CDK13, APC	454	152	13528	2.15639	1	0.633984	43.4593				GOTERM_BP_FAT	GO:0002675~positive regulation of acute inflammatory response	3	1.92308	0.00478076	IL6, LOC653879, CCL5	120	12	13528	28.1833	0.999621	0.117551	7.73518				GOTERM_BP_FAT	GO:0031401~positive regulation of protein modification process	98	9.57967	9.23732e-05	FGF18, STOX1, PDGFB, SRCIN1, EFNA1, RAB3GAP1, SNCA, WWC1, CSPG4, TNFSF15, FGF13, SDC4, ADORA1, IL11, KISS1R, CXCR4, ANG, DLG4, CDK5RAP3, MASTL, SPRED1, FAM129A, PLCB1, INSR, GNL3, GHR, IRAK2, ICAM1, RET, ARHGEF2, MAGI2, PTGER4, VANGL2, TNFRSF14, ARRDC3, MAP4K3, INHBA, SPAG9, CRKL, TNFRSF10B, RELT, INHBE, VEGFA, SEMA4C, DCUN1D4, PPP1R15A, FZR1, NMI, TNF, TNFRSF25, C3, ERBB3, ERBB2, CRLF1, TRIB3, C…	887	1213	16167	1.47255	0.469527	0.00549776	0.181495
GOTERM_BP_FAT	GO:0042058~regulation of epidermal growth factor receptor signaling pathway	4	0.569801	0.0401918	EREG, AGT, TGFA, EGF	454	23	13528	5.18215	1	0.682045	51.4805				GOTERM_BP_FAT	GO:0002673~regulation of acute inflammatory response	3	1.92308	0.0144471	IL6, LOC653879, CCL5	120	21	13528	16.1048	1	0.231185	21.6885				GOTERM_BP_FAT	GO:0043085~positive regulation of catalytic activity	119	11.6325	9.50669e-05	FGF18, PDGFB, SRCIN1, EFNA1, RAB3GAP1, SNCA, CSPG4, TNFSF15, FGF13, GDNF, ADORA1, SPRED1, INSR, AKIRIN2, RET, MAGI2, VANGL2, PKIB, THY1, MAP4K3, SPAG9, FNBP1L, VEGFA, EIF2AK3, EPS8L2, DCUN1D4, ARFGAP3, FZR1, ERBB3, ARHGEF25, ERBB2, CX3CL1, DENND2A, GREM1, PAQR3, CCL4, PXN, ADAP1, PEA15, CDC42EP1, FAM162A, ADRA2B, TBC1D30, DNAJA3, CDC42EP5, BMP2, GRIN1, TGFBR2, MET, WRN, FNIP1, PSMB9, BBC3, RGS9, …	887	1539	16167	1.40933	0.479245	0.00556119	0.186783
GOTERM_BP_FAT	GO:0051781~positive regulation of cell division	5	0.712251	0.0405487	EREG, TGFA, IGF2, TGFB2, APC	454	39	13528	3.82017	1	0.681263	51.7977				GOTERM_BP_FAT	GO:0006968~cellular defense response	4	2.5641	0.0164982	LGALS3BP, ADORA2B, ADORA2A, CCL5	120	61	13528	7.39235	1	0.245689	24.3818				GOTERM_BP_FAT	GO:0065009~regulation of molecular function	198	19.3548	0.000108629	PPP2R5B, SNCB, SCN3B, EFNA1, RAB3GAP1, SNCA, ADORA1, B2M, ZFP90, PPP1R1A, MAGI2, VANGL2, SERPING1, THY1, SPAG9, VEGFA, EIF2AK3, EPS8L2, CYP1B1, ARHGEF25, ERBB3, RHPN1, ERBB2, NFKBIA, DENND2A, PXN, ADAP1, LIF, PEA15, PPP1R3C, CDC42EP1, RAC2, FAM162A, PPP2R2C, CDC42EP5, BMP2, TGFBR2, FNIP1, SYNGR3, EPHA3, NOTCH1, TNK2, RGS9, KLF4, PLAU, JPH4, STOX1, CPEB2, NFKB1, PLEKHG4B, NFKB2, MCF2L, KISS1R, RIN…	887	2823	16167	1.27838	0.525534	0.00614275	0.213403
GOTERM_BP_FAT	GO:0051785~positive regulation of nuclear division	4	0.569801	0.0497155	EREG, TGFA, IGF2, EGF	454	25	13528	4.76758	1	0.722105	59.3028				GOTERM_BP_FAT	GO:0002684~positive regulation of immune system process	7	4.48718	0.0186169	IL6, LOC653879, ADORA2B, C6, F2RL1, IL1B, ADA	120	238	13528	3.31569	1	0.261319	27.0725				GOTERM_BP_FAT	GO:0051174~regulation of phosphorus metabolic process	131	12.8055	0.000115561	FGF18, PPP2R5B, PDGFB, SRCIN1, EFNA1, SNCA, CSPG4, TNFSF15, PGAM1, LRRC4B, FGF13, ADORA1, IL11, CXCL10, CDKN2D, PPP1R1A, CTDSP2, SPRED1, INSR, RET, MAGI2, SOCS2, PRKAB2, VANGL2, MLXIPL, TNFRSF14, PKIB, PKIA, DDIT4, THY1, PTHLH, MAP4K3, SPAG9, GRB10, RELT, VEGFA, TNFAIP3, EIF2AK3, GBP1, ERBB3, ERBB2, PTH1R, CX3CL1, BDKRB2, GREM1, SESN2, PAQR3, CCL4, PXN, LIF, PEA15, RAC2, ADRA2B, PPP2R2C, DNAJA3, …	887	1736	16167	1.37539	0.547579	0.0063759	0.227005
GOTERM_BP_FAT	GO:0045840~positive regulation of mitosis	4	0.569801	0.0497155	EREG, TGFA, IGF2, EGF	454	25	13528	4.76758	1	0.722105	59.3028				GOTERM_BP_FAT	GO:0051240~positive regulation of multicellular organismal process	7	4.48718	0.0207614	BMP4, IL6, ADORA2B, ADORA2A, IL1B, CCL5, ADA	120	244	13528	3.23415	1	0.273387	29.7039				GOTERM_BP_FAT	GO:0019220~regulation of phosphate metabolic process	130	12.7077	0.000122986	FGF18, PPP2R5B, PDGFB, SRCIN1, EFNA1, SNCA, CSPG4, TNFSF15, PGAM1, LRRC4B, FGF13, ADORA1, IL11, CXCL10, CDKN2D, PPP1R1A, CTDSP2, SPRED1, INSR, RET, MAGI2, SOCS2, PRKAB2, VANGL2, MLXIPL, TNFRSF14, PKIB, PKIA, DDIT4, THY1, PTHLH, MAP4K3, SPAG9, GRB10, RELT, VEGFA, TNFAIP3, EIF2AK3, GBP1, ERBB3, ERBB2, PTH1R, CX3CL1, BDKRB2, GREM1, SESN2, PAQR3, CCL4, PXN, LIF, PEA15, RAC2, ADRA2B, PPP2R2C, DNAJA3, …	887	1723	16167	1.37519	0.570057	0.00647206	0.241573
GOTERM_BP_FAT	GO:0033043~regulation of organelle organization	13	1.85185	0.0632266	CAV2, PLK4, MLL, EREG, MAP3K1, MAPT, TGFA, IGF2, ACTR3C, EGF, DST, CDK13, APC	454	217	13528	1.7851	1	0.750371	68.3828				GOTERM_BP_FAT	GO:0046903~secretion	5	3.20513	0.271225	IL6, ADORA2B, ADORA2A, CCL5, SCG2	120	300	13528	1.87889	1	0.866821	99.5084				GOTERM_BP_FAT	GO:0006796~phosphate-containing compound metabolic process	210	20.5279	0.000163255	LDHA, PPP2R5B, EFNA1, SNCA, PGAM1, RORA, ADORA1, NMRK1, NMRK2, PIP5KL1, PPP1R1A, PLD3, MAGI2, PLD6, PTPRH, VANGL2, THY1, SPAG9, GRB10, PGLS, VEGFA, EIF2AK3, PFKFB4, ERBB3, ERBB2, PTH1R, BDKRB2, PXN, LIF, PEA15, TPI1, PPP1R3C, RAC2, PPP2R2C, CDC42EP5, BMP2, BMP1, TGFBR2, FNIP1, UQCRHL, GUCY2D, EPHA3, TNK2, PLA2G4C, KLF4, STOX1, NFKB1, KISS1R, AGPAT5, SMPDL3B, NT5M, MASTL, SIK1, AGPAT4, FAM129A, GH…	887	3046	16167	1.25659	0.673888	0.00814557	0.320552
GOTERM_BP_FAT	GO:0051302~regulation of cell division	5	0.712251	0.0716204	EREG, TGFA, IGF2, TGFB2, APC	454	47	13528	3.16993	1	0.771899	73.022																				GOTERM_BP_FAT	GO:0050790~regulation of catalytic activity	167	16.3245	0.00020139	FGF18, PPP2R5B, PDGFB, SNCB, SRCIN1, EFNA1, RAB3GAP1, SNCA, CSPG4, TNFSF15, LRRC4B, FGF13, GDNF, ADORA1, CXCL10, CDKN2D, PPP1R1A, SPRED1, TFPI2, INSR, AKIRIN2, RET, MAGI2, SOCS2, BST2, PTPRN2, PRKAB2, VANGL2, SERPING1, PKIB, PKIA, THY1, MAP4K3, SPAG9, RENBP, FNBP1L, VEGFA, TNFAIP3, EIF2AK3, EPS8L2, DCUN1D4, ARFGAP3, FZR1, ARHGEF25, RHPN1, ERBB3, ERBB2, CX3CL1, DENND2A, SESN2, GREM1, PAQR3, CCL4, …	887	2342	16167	1.29968	0.748993	0.00948764	0.395288
GOTERM_MF_FAT	GO:0005154~epidermal growth factor receptor binding	3	0.42735	0.0835183	EREG, TGFA, EGF	453	14	12983	6.14144	1	0.871576	73.199				Annotation Cluster 8	Enrichment Score: 2.3102386033859297															GOTERM_BP_FAT	GO:1902533~positive regulation of intracellular signal transduction	81	7.91789	0.00028462	FGF18, STOX1, PDGFB, EFNA1, WWC1, CSPG4, TNFSF15, L1CAM, ADORA1, IL11, CXCL10, KISS1R, CXCR4, C8ORF4, DLG4, CDK5RAP3, SPRED1, PLCB1, INSR, GHR, IRAK2, ICAM1, F10, BST2, PTGER4, SOX11, VANGL2, TNFRSF14, DDIT3, MAP4K3, PRKCQ, SPAG9, C18ORF32, CRKL, TNFRSF10B, RELT, VEGFA, SEMA4C, UBD, EEF1D, EIF2AK3, CYP1B1, TNF, TNFRSF25, C3, ERBB3, ERBB2, CRLF1, CX3CL1, GREM1, CCL4, PAQR3, PXN, LIF, PEA15, CCL20,…	887	990	16167	1.49127	0.858241	0.0124452	0.55822
GOTERM_BP_FAT	GO:0007176~regulation of epidermal growth factor receptor activity	3	0.42735	0.0881571	EREG, TGFA, EGF	454	15	13528	5.95947	1	0.812626	80.3484				Category	Term	Count	%	PValue	Genes	List Total	Pop Hits	Pop Total	Fold Enrichment	Bonferroni	Benjamini	FDR				GOTERM_BP_FAT	GO:0044093~positive regulation of molecular function	132	12.9032	0.00037919	FGF18, PPP2R5B, PDGFB, SRCIN1, EFNA1, RAB3GAP1, SNCA, CSPG4, TNFSF15, FGF13, GDNF, ADORA1, B2M, SPRED1, INSR, AKIRIN2, RET, MAGI2, VANGL2, PKIB, THY1, MAP4K3, SPAG9, FNBP1L, VEGFA, RIPK4, EIF2AK3, EPS8L2, DCUN1D4, ARFGAP3, FZR1, ARHGEF25, ERBB3, ERBB2, NFKBIA, CX3CL1, DENND2A, GREM1, PAQR3, CCL4, PXN, ADAP1, PEA15, CDC42EP1, FAM162A, ADRA2B, TBC1D30, DNAJA3, CDC42EP5, BMP2, GRIN1, TGFBR2, MET, WR…	887	1802	16167	1.33513	0.92594	0.0154653	0.743042
GOTERM_BP_FAT	GO:0051726~regulation of cell cycle	17	2.42165	0.0933087	CAV2, BRCA2, IGF2, TGFB2, CDKN1C, INHBA, PLK4, FNTA, EREG, CCND2, BCL2, MDM2, TGFA, EGF, GML, CDK13, APC	454	331	13528	1.53038	1	0.822189	82.2164				GOTERM_BP_FAT	GO:0040012~regulation of locomotion	11	7.05128	7.31035e-06	COL18A1, IL6, IL8, ADORA2A, APOE, DLL4, F2RL1, ABI3, PDGFRB, ADA, SCG2	120	192	13528	6.45868	0.0119463	0.00150115	0.0122804				GOTERM_BP_FAT	GO:0042327~positive regulation of phosphorylation	82	8.01564	0.000917281	FGF18, STOX1, SRCIN1, PDGFB, EFNA1, SNCA, WWC1, CSPG4, TNFSF15, FGF13, SDC4, ADORA1, IL11, KISS1R, CXCR4, ANG, DLG4, SPRED1, FAM129A, PLCB1, INSR, GHR, IRAK2, ICAM1, RET, ARHGEF2, PTGER4, VANGL2, MLXIPL, TNFRSF14, MAP4K3, INHBA, SPAG9, GRB10, CRKL, TNFRSF10B, RELT, INHBE, VEGFA, SEMA4C, PPP1R15A, TNF, TNFRSF25, C3, ERBB3, ERBB2, CRLF1, CX3CL1, GREM1, CCL4, PAQR3, PXN, LIF, AZU1, PEA15, CCL20, SOS…	887	1045	16167	1.43022	0.99816	0.0306981	1.78847
GOTERM_MF_FAT	GO:0008083~growth factor activity	10	1.4245	0.109656	CXCL1, INHBA, NTF3, EREG, AGT, CSF1, TGFA, IGF2, EGF, TGFB2	453	161	12983	1.78013	1	0.864664	82.6845				GOTERM_BP_FAT	GO:0030334~regulation of cell migration	8	5.12821	0.000727108	COL18A1, IL6, APOE, DLL4, F2RL1, ABI3, PDGFRB, ADA	120	169	13528	5.33649	0.697538	0.0366792	1.21452				GOTERM_BP_FAT	GO:0001934~positive regulation of protein phosphorylation	79	7.72239	0.00106125	FGF18, STOX1, SRCIN1, PDGFB, EFNA1, SNCA, WWC1, CSPG4, TNFSF15, FGF13, SDC4, ADORA1, IL11, KISS1R, CXCR4, ANG, DLG4, SPRED1, FAM129A, PLCB1, INSR, GHR, IRAK2, ICAM1, RET, ARHGEF2, PTGER4, VANGL2, TNFRSF14, MAP4K3, INHBA, SPAG9, CRKL, TNFRSF10B, RELT, INHBE, VEGFA, SEMA4C, PPP1R15A, TNF, TNFRSF25, C3, ERBB3, ERBB2, CRLF1, CX3CL1, GREM1, CCL4, PAQR3, PXN, LIF, AZU1, PEA15, CCL20, SOS1, IL2RG, ADRA2…	887	1005	16167	1.43274	0.999316	0.033947	2.0664
GOTERM_BP_FAT	GO:0045860~positive regulation of protein kinase activity	11	1.56695	0.221297	EREG, CCND2, PTPLAD1, MAP3K1, CSF1, TGFA, ZEB2, IGF2, CD24, EGF, TGFB2	454	223	13528	1.46982	1	0.935382	98.7841				GOTERM_BP_FAT	GO:0051270~regulation of cell motion	8	5.12821	0.00157483	COL18A1, IL6, APOE, DLL4, F2RL1, ABI3, PDGFRB, ADA	120	193	13528	4.67288	0.92506	0.0659132	2.61299				GOTERM_BP_FAT	GO:0045937~positive regulation of phosphate metabolic process	88	8.60215	0.00169216	FGF18, INSL3, STOX1, PDGFB, SRCIN1, EFNA1, SNCA, WWC1, CSPG4, TNFSF15, FGF13, SDC4, ADORA1, IL11, CXCL10, KISS1R, CXCR4, ANG, DLG4, SPRED1, FAM129A, PLCB1, INSR, GHR, IRAK2, ICAM1, RET, ARHGEF2, MAGI2, PTGER4, VANGL2, MLXIPL, TNFRSF14, MAP4K3, PTHLH, INHBA, SPAG9, GRB10, CRKL, TNFRSF10B, RELT, ADM, INHBE, VEGFA, SEMA4C, PPP1R15A, TNF, TNFRSF25, C3, ERBB3, ERBB2, CRLF1, PTH1R, CX3CL1, GREM1, CCL4,…	887	1162	16167	1.38033	0.999991	0.0470844	3.2756
GOTERM_BP_FAT	GO:0033674~positive regulation of kinase activity	11	1.56695	0.253976	EREG, CCND2, PTPLAD1, MAP3K1, CSF1, TGFA, ZEB2, IGF2, CD24, EGF, TGFB2	454	231	13528	1.41892	1	0.949471	99.429				GOTERM_BP_FAT	GO:0040017~positive regulation of locomotion	6	3.84615	0.00171431	COL18A1, IL6, IL8, F2RL1, PDGFRB, SCG2	120	98	13528	6.90204	0.940439	0.0680898	2.8413				GOTERM_BP_FAT	GO:0010562~positive regulation of phosphorus metabolic process	88	8.60215	0.00169216	FGF18, INSL3, STOX1, PDGFB, SRCIN1, EFNA1, SNCA, WWC1, CSPG4, TNFSF15, FGF13, SDC4, ADORA1, IL11, CXCL10, KISS1R, CXCR4, ANG, DLG4, SPRED1, FAM129A, PLCB1, INSR, GHR, IRAK2, ICAM1, RET, ARHGEF2, MAGI2, PTGER4, VANGL2, MLXIPL, TNFRSF14, MAP4K3, PTHLH, INHBA, SPAG9, GRB10, CRKL, TNFRSF10B, RELT, ADM, INHBE, VEGFA, SEMA4C, PPP1R15A, TNF, TNFRSF25, C3, ERBB3, ERBB2, CRLF1, PTH1R, CX3CL1, GREM1, CCL4,…	887	1162	16167	1.38033	0.999991	0.0470844	3.2756
GOTERM_BP_FAT	GO:0051347~positive regulation of transferase activity	11	1.56695	0.293155	EREG, CCND2, PTPLAD1, MAP3K1, CSF1, TGFA, ZEB2, IGF2, CD24, EGF, TGFB2	454	240	13528	1.36571	1	0.960456	99.7794				GOTERM_BP_FAT	GO:0030335~positive regulation of cell migration	4	2.5641	0.0436785	COL18A1, IL6, F2RL1, PDGFRB	120	89	13528	5.06667	1	0.414877	52.7769				GOTERM_BP_FAT	GO:0043408~regulation of MAPK cascade	64	6.25611	0.00176047	FGF18, PDGFB, EFNA1, CSPG4, WWC1, ADORA1, IL11, KISS1R, SPRY1, CXCR4, DLG4, CDK5RAP3, SPRED1, PLCB1, TNIP1, INSR, GHR, IRAK2, ICAM1, VANGL2, TNFRSF14, MAP4K3, SPAG9, INHBA, CRKL, RELT, INHBE, VEGFA, SEMA4C, C1QL4, GBP1, TNF, ERBB3, C3, TNFRSF25, ERBB2, TRIB3, CX3CL1, GREM1, CCL4, PAQR3, PXN, TRIB1, LIF, PEA15, CCL20, SOS1, IL2RG, ADRA2B, RASA3, NEFL, BMP2, BMP1, FLT4, GRIN1, MET, MAPK10, PSMB9, A…	887	792	16167	1.47286	0.999994	0.0483525	3.40567
																GOTERM_BP_FAT	GO:0051272~positive regulation of cell motion	4	2.5641	0.0553153	COL18A1, IL6, F2RL1, PDGFRB	120	98	13528	4.60136	1	0.477774	61.5558				GOTERM_BP_FAT	GO:0043410~positive regulation of MAPK cascade	50	4.88759	0.00404229	FGF18, TNF, PDGFB, TNFRSF25, C3, ERBB3, EFNA1, ERBB2, WWC1, CSPG4, CX3CL1, CCL4, ADORA1, PAQR3, PXN, IL11, LIF, PEA15, KISS1R, CCL20, CXCR4, SOS1, DLG4, IL2RG, SPRED1, ADRA2B, RASA3, PLCB1, NEFL, INSR, GHR, IRAK2, ICAM1, BMP2, FLT4, GRIN1, MET, VANGL2, TNFRSF14, MAPK10, PSMB9, MAP4K3, AJUBA, SPAG9, CCL14, CRKL, RELT, VEGFA, SEMA4C, IL3RA	887	606	16167	1.50385	1	0.0893507	7.65627
Annotation Cluster 12	Enrichment Score: 1.4377951015958277															GOTERM_BP_FAT	GO:0030336~negative regulation of cell migration	3	1.92308	0.0896304	APOE, DLL4, ADA	120	57	13528	5.93333	1	0.590314	79.3521				GOTERM_BP_FAT	GO:0045859~regulation of protein kinase activity	67	6.54936	0.00507635	FGF18, STOX1, SRCIN1, PDGFB, EFNA1, SNCA, LRRC4B, CSPG4, TNFSF15, FGF13, SDC4, ADORA1, CXCL10, CASP3, SPRY1, KISS1R, CXCR4, ANG, PPP1R1A, CDKN2D, DLG4, CDK5RAP3, SPRED1, INSR, GHR, IRAK2, SOCS2, VANGL2, PRKAB2, PKIB, PKIA, THY1, MAP4K3, SPAG9, CRKL, TNFRSF10B, VEGFA, TNFAIP3, TNF, ERBB3, ERBB2, TRIB3, GREM1, SESN2, PAQR3, PXN, TRIB1, AZU1, PEA15, RAC2, SOS1, IL2RG, ADRA2B, RASA3, NEFL, DNAJA3, FL…	887	876	16167	1.39404	1	0.105271	9.52352
Category	Term	Count	%	PValue	Genes	List Total	Pop Hits	Pop Total	Fold Enrichment	Bonferroni	Benjamini	FDR				GOTERM_BP_FAT	GO:0051271~negative regulation of cell motion	3	1.92308	0.106087	APOE, DLL4, ADA	120	63	13528	5.36825	1	0.636878	84.8021				GOTERM_BP_FAT	GO:0043549~regulation of kinase activity	69	6.74487	0.00801088	FGF18, STOX1, SRCIN1, PDGFB, EFNA1, SNCA, LRRC4B, CSPG4, TNFSF15, FGF13, SDC4, ADORA1, CXCL10, CASP3, SPRY1, KISS1R, CXCR4, ANG, PPP1R1A, CDKN2D, DLG4, CDK5RAP3, SPRED1, INSR, GHR, IRAK2, SOCS2, VANGL2, PRKAB2, PKIB, PKIA, THY1, MAP4K3, SPAG9, CRKL, TNFRSF10B, VEGFA, TNFAIP3, TNF, ERBB3, ERBB2, TRIB3, GREM1, SESN2, PAQR3, PXN, TRIB1, AZU1, PEA15, RAC2, SOS1, IL2RG, ADRA2B, RASA3, NEFL, DNAJA3, PI…	887	925	16167	1.35961	1	0.141429	14.6294
GOTERM_MF_FAT	GO:0008047~enzyme activator activity	24	3.4188	0.00153133	CXCL1, ERBB3, PTPLAD1, DBF4, PREX2, ARHGAP19, IQGAP2, ARHGAP24, RALGAPA2, GARNL3, CTAGE5, AGAP7, RALGAPA1, ARHGAP20, TOM1L1, EVI5, AGT, GRTP1, RGS5, GRLF1, CD24, TBC1D21, LRRK2, EGF	453	335	12983	2.05326	0.661065	0.236992	2.28719																				GOTERM_BP_FAT	GO:0032147~activation of protein kinase activity	39	3.81232	0.010001	FGF18, TNF, PDGFB, ERBB3, EFNA1, ERBB2, CSPG4, TNFSF15, FGF13, GREM1, ADORA1, PAQR3, PXN, PEA15, KISS1R, CXCR4, ANG, SOS1, DLG4, IL2RG, SPRED1, ADRA2B, RASA3, NEFL, INSR, GHR, IRAK2, BMP2, GRIN1, TGFBR2, MET, MAPK10, PSMB9, MAP4K3, SPAG9, TNFRSF10B, CRKL, VEGFA, IL3RA	887	468	16167	1.51888	1	0.162118	17.9351
GOTERM_MF_FAT	GO:0005096~GTPase activator activity	16	2.2792	0.0101507	PTPLAD1, PREX2, ARHGAP19, IQGAP2, ARHGAP24, GARNL3, RALGAPA2, AGAP7, RALGAPA1, ARHGAP20, EVI5, GRTP1, RGS5, GRLF1, LRRK2, TBC1D21	453	220	12983	2.08437	0.999256	0.550822	14.276				Annotation Cluster 9	Enrichment Score: 2.2763192266274124															GOTERM_BP_FAT	GO:0051347~positive regulation of transferase activity	55	5.37634	0.0107758	FGF18, STOX1, SRCIN1, PDGFB, EFNA1, SNCA, TNFSF15, CSPG4, FGF13, SDC4, ADORA1, KISS1R, CXCR4, ANG, DLG4, MASTL, SPRED1, INSR, GHR, IRAK2, VANGL2, PKIB, ARRDC3, MAP4K3, PRKCQ, SPAG9, CRKL, TNFRSF10B, VEGFA, DCUN1D4, FZR1, TNF, ERBB3, ERBB2, TRIB3, GREM1, PAQR3, PXN, AZU1, PEA15, SOS1, IL2RG, ADRA2B, RASA3, NEFL, BMP2, GRIN1, MET, TGFBR2, MAPK10, PSMB9, AJUBA, IL3RA, KLF4, UBE2E1	887	717	16167	1.39814	1	0.17041	19.1889
GOTERM_MF_FAT	GO:0030695~GTPase regulator activity	24	3.4188	0.0143693	ARHGEF7, PTPLAD1, PREX2, ARHGAP19, IQGAP2, AKAP13, RASGEF1A, ARHGAP24, RIMS2, ECT2, RALGAPA2, PLEKHG3, GARNL3, MYRIP, AGAP7, RALGAPA1, DMXL2, ARHGAP20, EVI5, GRTP1, RGS5, GRLF1, TBC1D21, LRRK2	453	404	12983	1.70258	0.999964	0.640066	19.6293				Category	Term	Count	%	PValue	Genes	List Total	Pop Hits	Pop Total	Fold Enrichment	Bonferroni	Benjamini	FDR				GOTERM_BP_FAT	GO:0043405~regulation of MAP kinase activity	26	2.54154	0.0143748	IRAK2, FGF18, BMP2, TNF, PDGFB, EFNA1, ERBB2, MET, VANGL2, CSPG4, TRIB3, MAPK10, PAQR3, PXN, TRIB1, AJUBA, PEA15, SPAG9, SPRY1, CXCR4, VEGFA, CDK5RAP3, ADRA2B, SPRED1, INSR, GHR	887	286	16167	1.65696	1	0.203392	24.7784
GOTERM_MF_FAT	GO:0060589~nucleoside-triphosphatase regulator activity	24	3.4188	0.0183028	ARHGEF7, PTPLAD1, PREX2, ARHGAP19, IQGAP2, AKAP13, RASGEF1A, ARHGAP24, RIMS2, ECT2, RALGAPA2, PLEKHG3, GARNL3, MYRIP, AGAP7, RALGAPA1, DMXL2, ARHGAP20, EVI5, GRTP1, RGS5, GRLF1, TBC1D21, LRRK2	453	413	12983	1.66547	0.999998	0.694433	24.3379				GOTERM_BP_FAT	GO:0006915~apoptosis	14	8.97436	0.00242802	E2F2, IL6, NUAK2, ADORA2A, C6, IL1B, ZC3H12A, BIRC5, MTP18, TNFSF9, TOP2A, IFI6, SRGN, DDIT4	120	602	13528	2.62171	0.98162	0.078324	4.00166				GOTERM_BP_FAT	GO:0051338~regulation of transferase activity	75	7.33138	0.0149711	FGF18, STOX1, SRCIN1, PDGFB, EFNA1, SNCA, LRRC4B, CSPG4, TNFSF15, FGF13, SDC4, ADORA1, CXCL10, CASP3, SPRY1, KISS1R, CXCR4, ANG, PPP1R1A, CDKN2D, DLG4, CDK5RAP3, MASTL, SPRED1, INSR, GHR, IRAK2, SOCS2, VANGL2, PRKAB2, PKIB, ARRDC3, PKIA, THY1, MAP4K3, PRKCQ, SPAG9, CRKL, TNFRSF10B, VEGFA, TNFAIP3, DCUN1D4, FZR1, TNF, ERBB3, ERBB2, TRIB3, GREM1, SESN2, PAQR3, PXN, TRIB1, AZU1, PEA15, RAC2, SOS1, I…	887	1050	16167	1.3019	1	0.20839	25.6682
GOTERM_BP_FAT	GO:0051056~regulation of small GTPase mediated signal transduction	15	2.13675	0.0455175	ARHGEF7, CSF1, PREX2, IQGAP2, RASGEF1A, AKAP13, ECT2, RALGAPA2, GARNL3, PLEKHG3, AGAP7, RALGAPA1, EVI5, GRTP1, TBC1D21	454	252	13528	1.77365	1	0.708306	56.0141				GOTERM_BP_FAT	GO:0012501~programmed cell death	14	8.97436	0.00276079	E2F2, IL6, NUAK2, ADORA2A, C6, IL1B, ZC3H12A, BIRC5, MTP18, TNFSF9, TOP2A, IFI6, SRGN, DDIT4	120	611	13528	2.58309	0.98938	0.0821808	4.53821				GOTERM_BP_FAT	GO:0071900~regulation of protein serine/threonine kinase activity	36	3.51906	0.0167632	FGF18, TNF, PDGFB, EFNA1, ERBB2, SNCA, TNFSF15, CSPG4, TRIB3, SESN2, PAQR3, PXN, TRIB1, PEA15, CASP3, SPRY1, CXCR4, CDKN2D, CDK5RAP3, SPRED1, ADRA2B, INSR, GHR, IRAK2, BMP2, VANGL2, MET, PKIB, MAPK10, PKIA, MAP4K3, AJUBA, SPAG9, TNFRSF10B, VEGFA, TNFAIP3	887	439	16167	1.49466	1	0.223781	28.2829
GOTERM_MF_FAT	GO:0005083~small GTPase regulator activity	15	2.13675	0.0984638	ARHGEF7, PREX2, IQGAP2, AKAP13, RIMS2, ECT2, GARNL3, PLEKHG3, MYRIP, AGAP7, DMXL2, EVI5, GRTP1, GRLF1, TBC1D21	453	274	12983	1.56898	1	0.869031	79.0905				GOTERM_BP_FAT	GO:0008219~cell death	14	8.97436	0.0105316	E2F2, IL6, NUAK2, ADORA2A, C6, IL1B, ZC3H12A, BIRC5, MTP18, TNFSF9, TOP2A, IFI6, SRGN, DDIT4	120	719	13528	2.19509	1	0.200005	16.2944				GOTERM_BP_FAT	GO:0043406~positive regulation of MAP kinase activity	20	1.95503	0.0230901	IRAK2, FGF18, BMP2, TNF, PDGFB, EFNA1, ERBB2, MET, VANGL2, CSPG4, MAPK10, PXN, AJUBA, PEA15, SPAG9, CXCR4, VEGFA, ADRA2B, INSR, GHR	887	211	16167	1.72764	1	0.274323	36.833
GOTERM_BP_FAT	GO:0046578~regulation of Ras protein signal transduction	10	1.4245	0.279506	PLEKHG3, AGAP7, EVI5, ARHGEF7, CSF1, PREX2, GRTP1, AKAP13, TBC1D21, ECT2	454	210	13528	1.41892	1	0.95804	99.6909				GOTERM_BP_FAT	GO:0016265~death	14	8.97436	0.0111159	E2F2, IL6, NUAK2, ADORA2A, C6, IL1B, ZC3H12A, BIRC5, MTP18, TNFSF9, TOP2A, IFI6, SRGN, DDIT4	120	724	13528	2.17993	1	0.200772	17.121				GOTERM_BP_FAT	GO:0045860~positive regulation of protein kinase activity	46	4.49658	0.028902	FGF18, STOX1, TNF, PDGFB, SRCIN1, EFNA1, ERBB3, ERBB2, SNCA, CSPG4, TNFSF15, FGF13, GREM1, SDC4, ADORA1, PAQR3, PXN, AZU1, PEA15, KISS1R, CXCR4, ANG, SOS1, DLG4, IL2RG, SPRED1, ADRA2B, RASA3, NEFL, INSR, GHR, IRAK2, BMP2, GRIN1, MET, VANGL2, TGFBR2, MAPK10, PSMB9, MAP4K3, AJUBA, SPAG9, TNFRSF10B, CRKL, VEGFA, IL3RA	887	615	16167	1.36329	1	0.314032	43.8268
GOTERM_MF_FAT	GO:0005085~guanyl-nucleotide exchange factor activity	6	0.854701	0.614151	PLEKHG3, ARHGEF7, PREX2, RASGEF1A, AKAP13, ECT2	453	152	12983	1.13132	1	0.995582	99.9999																				GOTERM_BP_FAT	GO:0000187~activation of MAPK activity	14	1.36852	0.0416555	IRAK2, PEA15, SPAG9, BMP2, TNF, CXCR4, EFNA1, MET, CSPG4, ADRA2B, MAPK10, INSR, PXN, GHR	887	139	16167	1.83577	1	0.381386	56.6863
																Annotation Cluster 10	Enrichment Score: 1.810483010247117															GOTERM_BP_FAT	GO:0071902~positive regulation of protein serine/threonine kinase activity	24	2.34604	0.0496615	IRAK2, FGF18, BMP2, TNF, PDGFB, EFNA1, ERBB2, SNCA, MET, VANGL2, CSPG4, TNFSF15, MAPK10, PXN, AJUBA, MAP4K3, PEA15, SPAG9, TNFRSF10B, CXCR4, VEGFA, ADRA2B, INSR, GHR	887	291	16167	1.50323	1	0.422353	63.2736
Annotation Cluster 13	Enrichment Score: 1.359536351353091															Category	Term	Count	%	PValue	Genes	List Total	Pop Hits	Pop Total	Fold Enrichment	Bonferroni	Benjamini	FDR				GOTERM_BP_FAT	GO:0033674~positive regulation of kinase activity	46	4.49658	0.0501321	FGF18, STOX1, TNF, PDGFB, SRCIN1, EFNA1, ERBB3, ERBB2, SNCA, CSPG4, TNFSF15, FGF13, GREM1, SDC4, ADORA1, PAQR3, PXN, AZU1, PEA15, KISS1R, CXCR4, ANG, SOS1, DLG4, IL2RG, SPRED1, ADRA2B, RASA3, NEFL, INSR, GHR, IRAK2, BMP2, GRIN1, MET, VANGL2, TGFBR2, MAPK10, PSMB9, MAP4K3, AJUBA, SPAG9, TNFRSF10B, CRKL, VEGFA, IL3RA	887	640	16167	1.31004	1	0.422942	63.6295
Category	Term	Count	%	PValue	Genes	List Total	Pop Hits	Pop Total	Fold Enrichment	Bonferroni	Benjamini	FDR				GOTERM_BP_FAT	GO:0010941~regulation of cell death	18	11.5385	0.000759406	BMP4, COL18A1, CSF2, IFIH1, IL6, NUAK2, SOCS2, ADORA2A, C6, BIRC5, ADA, CARD10, APOE, IL1B, MX1, TOP2A, IFI6, SCG2	120	815	13528	2.48982	0.713191	0.0371394	1.26814
GOTERM_BP_FAT	GO:0007267~cell-cell signaling	34	4.8433	0.00358671	CAV2, CXCL5, GABRB3, IL18, CXCL6, PCDHB10, TGFB2, AMPH, SLC1A2, WNT4, FNTA, SLC1A3, WISP1, SYN1, DMD, PCDHB16, AGT, CD24, SNAP25, SLC1A1, NTF3, GABRA3, EFNB2, IGF2, PCDH8, INHBA, ATXN3, TNFSF10, EREG, KCNN1, CCR5, NTRK2, TMOD2, EFNA5	454	600	13528	1.68852	0.999868	0.556054	6.13818				GOTERM_BP_FAT	GO:0043066~negative regulation of apoptosis	11	7.05128	0.00112704	CSF2, IL6, SOCS2, NUAK2, ADORA2A, APOE, IL1B, BIRC5, ADA, IFI6, SCG2	120	354	13528	3.50301	0.843375	0.0515902	1.87662				Annotation Cluster 10	Enrichment Score: 3.7156873299772717
GOTERM_BP_FAT	GO:0007268~synaptic transmission	18	2.5641	0.0236188	CAV2, GABRB3, NTF3, GABRA3, PCDHB10, AMPH, SLC1A2, ATXN3, SLC1A3, FNTA, SYN1, KCNN1, PCDHB16, DMD, TMOD2, CD24, SNAP25, SLC1A1	454	298	13528	1.79984	1	0.622473	34.3866				GOTERM_BP_FAT	GO:0043069~negative regulation of programmed cell death	11	7.05128	0.00125231	CSF2, IL6, SOCS2, NUAK2, ADORA2A, APOE, IL1B, BIRC5, ADA, IFI6, SCG2	120	359	13528	3.45422	0.872558	0.0556183	2.08315				Category	Term	Count	%	PValue	Genes	List Total	Pop Hits	Pop Total	Fold Enrichment	Bonferroni	Benjamini	FDR
GOTERM_BP_FAT	GO:0019226~transmission of nerve impulse	19	2.70655	0.0488025	CAV2, NTF3, GABRB3, GABRA3, PCDHB10, AMPH, SLC1A2, ATXN3, SLC1A3, FNTA, SYN1, KCNN1, PCDHB16, DMD, TMOD2, CD24, SCN8A, SNAP25, SLC1A1	454	350	13528	1.61757	1	0.718949	58.6079				GOTERM_BP_FAT	GO:0060548~negative regulation of cell death	11	7.05128	0.00127869	CSF2, IL6, SOCS2, NUAK2, ADORA2A, APOE, IL1B, BIRC5, ADA, IFI6, SCG2	120	360	13528	3.44463	0.877972	0.0552656	2.12657				GOTERM_BP_FAT	GO:0022603~regulation of anatomical structure morphogenesis	95	9.28641	1.4347e-08	FGF18, MYOD1, STOX1, CDX2, SRCIN1, EFNA1, PGF, BNIP3, L1CAM, FGF13, GDNF, NR2E1, CXCL10, SPRY1, METRN, PAX9, IFT20, IL4R, SEMA3C, FMNL1, ICAM1, RET, MAGI2, PTGER4, PLD6, VANGL2, ARHGEF19, DMRT2, HES7, THY1, ANKRD27, EYA1, ADM, VEGFA, SEMA4C, SEMA4B, HAS2, TGIF2, COL1A1, TNFAIP3, IFT88, PPP1R15A, SEMA4A, GBP1, CYP1B1, TNF, LIMS2, C3, TNFRSF12A, ERBB2, EGLN1, CX3CL1, GREM1, PXN, LIF, CDC42EP1, NEDD…	887	952	16167	1.81883	9.84588e-05	1.23079e-05	2.82133e-05
GOTERM_BP_FAT	GO:0050877~neurological system process	35	4.98575	0.88198	CAV2, GABRB3, BBS9, CRHBP, PCDHB10, AMPH, SLC1A2, FNTA, SLC1A3, SYN1, DMD, PCDHB16, AGT, GRPR, OR51B5, KCNE1, CD24, SNAP25, SLC1A1, NTF3, GABRA3, CYP4V2, CNGA3, RGS9BP, GNAL, ATXN3, OR2F1, KCNN1, OR52K2, ATXN7, TMOD2, SCN8A, CRYBA1, ABCC6, OR2B2	454	1210	13528	0.861907	1	0.999915	100				GOTERM_BP_FAT	GO:0042981~regulation of apoptosis	17	10.8974	0.00178565	COL18A1, CSF2, IFIH1, IL6, NUAK2, SOCS2, ADORA2A, C6, BIRC5, ADA, CARD10, APOE, IL1B, MX1, TOP2A, IFI6, SCG2	120	804	13528	2.38367	0.947041	0.0675669	2.95786				GOTERM_BP_FAT	GO:2000026~regulation of multicellular organismal development	141	13.783	2.34672e-08	FGF18, MYOD1, CDX2, PPP2R5B, PDGFB, SRCIN1, EFNA1, PGF, STAT5B, LRRC4B, L1CAM, FGF13, GDNF, NR2E1, CXCL10, C8ORF4, LSM1, INSR, RET, MAGI2, VANGL2, DLL3, HES7, DDIT3, THY1, PTHLH, SPAG9, KRT17, VEGFA, TGIF2, COL1A1, TNFAIP3, BIN1, EIF2AK3, KIAA1109, CYP1B1, TNFRSF12A, ERBB2, NFKBIA, CX3CL1, GREM1, PAQR3, LIF, ADRA2B, RUNX1, RUNX2, B4GALT1, CPNE9, BMP2, BMP1, CPNE5, KLF10, LGALS1, GRIN1, TGFBR2, EF…	887	1621	16167	1.58541	0.000161042	1.78949e-05	4.6148e-05
																GOTERM_BP_FAT	GO:0043067~regulation of programmed cell death	17	10.8974	0.00197501	COL18A1, CSF2, IFIH1, IL6, NUAK2, SOCS2, ADORA2A, C6, BIRC5, ADA, CARD10, APOE, IL1B, MX1, TOP2A, IFI6, SCG2	120	812	13528	2.36018	0.961231	0.0696786	3.26667				GOTERM_BP_FAT	GO:0045595~regulation of cell differentiation	130	12.7077	1.43288e-06	MYOD1, FGF18, CDX2, PPP2R5B, SRCIN1, EFNA1, LTBP4, STAT5B, L1CAM, CNOT1, FGF13, RORA, GDNF, NR2E1, NMRK2, CXCL10, NOV, LSM1, RET, MAGI2, VANGL2, DLL3, NR0B1, MED10, DDIT3, JUNB, THY1, PTHLH, SPAG9, TCFL5, VEGFA, TGIF2, HAS2, COL1A1, BIN1, GBP1, IQCB1, KIAA1109, TNFRSF12A, ERBB2, NFKBIA, CX3CL1, GREM1, PAQR3, LIF, ADRA2B, RUNX1, RUNX2, OLFM2, B4GALT1, LPL, CPNE9, BMP2, ESRRB, CPNE5, KLF10, LGALS1,…	887	1571	16167	1.50825	0.00978569	0.000245817	0.00281772
Annotation Cluster 14	Enrichment Score: 1.3213688257520748															GOTERM_BP_FAT	GO:0043086~negative regulation of catalytic activity	8	5.12821	0.0112039	CYP27B1, ADORA2A, APOE, IL1B, FBXO5, BIRC5, UBE2C, IFI6	120	277	13528	3.25584	1	0.200022	17.2448				GOTERM_BP_FAT	GO:0051094~positive regulation of developmental process	98	9.57967	1.44731e-05	MYOD1, FGF18, CDX2, PDGFB, PPP2R5B, PGF, STAT5B, LRRC4B, L1CAM, NR2E1, GDNF, INSR, RET, MAGI2, PLD6, JUNB, SPAG9, KRT17, VEGFA, TGIF2, HAS2, COL1A1, BIN1, TNFAIP3, CYP1B1, TNFRSF12A, CX3CL1, GREM1, LIF, ADRA2B, RUNX1, OLFM2, RUNX2, B4GALT1, CPNE9, LPL, BMP2, BMP1, CPNE5, LGALS1, KLF10, TGFBR2, CD276, NTN1, EPHA3, NOTCH1, ITGA5, ETS1, RBPJ, IKBKB, TCF12, STOX1, CLSTN3, BNIP3, NFKB1, GLI1, FOS, MET…	887	1157	16167	1.54383	0.0945557	0.00141799	0.0284574
Category	Term	Count	%	PValue	Genes	List Total	Pop Hits	Pop Total	Fold Enrichment	Bonferroni	Benjamini	FDR				GOTERM_BP_FAT	GO:0044092~negative regulation of molecular function	8	5.12821	0.0280703	CYP27B1, ADORA2A, APOE, IL1B, FBXO5, BIRC5, UBE2C, IFI6	120	334	13528	2.7002	1	0.327447	38.0172				GOTERM_BP_FAT	GO:0045664~regulation of neuron differentiation	55	5.37634	2.05543e-05	ZNF536, SRCIN1, PPP2R5B, EFNA1, FGF13, L1CAM, NR2E1, METRN, TRPV4, SEMA3C, CDK5RAP3, LSM1, RET, MAGI2, SOX11, TLE6, THY1, ANKRD27, SPAG9, EYA1, VEGFA, SEMA4C, SEMA4B, TGIF2, BIN1, SEMA4A, TNFRSF12A, PAQR3, LIF, ADRA2B, NEDD4L, GFI1, NEFL, KNDC1, KLK6, CPNE9, DNM3, GDI1, BMP2, CPNE5, LGALS1, GRIN1, EFEMP1, RTN4R, NTN1, RUFY3, EPHA3, CAPRIN2, NOTCH1, SEMA6B, IKBKB, TCF12, KLF4, LRP4, FEZ1	887	548	16167	1.82931	0.131568	0.00187911	0.0404121
GOTERM_MF_FAT	GO:0030295~protein kinase activator activity	4	0.569801	0.0231789	TOM1L1, ERBB3, CD24, EGF	453	18	12983	6.3689	1	0.72018	29.8175				GOTERM_BP_FAT	GO:0006916~anti-apoptosis	6	3.84615	0.0353614	CSF2, SOCS2, APOE, IL1B, BIRC5, IFI6	120	206	13528	3.2835	1	0.370228	45.3823				GOTERM_BP_FAT	GO:0031344~regulation of cell projection organization	55	5.37634	2.05543e-05	SRCIN1, PPP2R5B, EFNA1, FGF13, L1CAM, NR2E1, METRN, IFT20, TRPV4, SEMA3C, ICAM1, RET, MAGI2, THY1, ANKRD27, PRKCQ, FNBP1L, VEGFA, SEMA4C, SEMA4B, EPS8L2, IFT88, SEMA4A, TNFRSF12A, PAQR3, LIF, CDC42EP1, GPM6A, RAC2, NEDD4L, GFI1, TBC1D1, TBC1D30, NEFL, KNDC1, CDC42EP5, KLK6, CPNE9, DNM3, GDI1, CPNE5, LGALS1, GRIN1, EFEMP1, RLTPR, RTN4R, NTN1, RUFY3, EPHA3, CAPRIN2, SEMA6B, IKBKB, KLF4, LRP4, FEZ1	887	548	16167	1.82931	0.131568	0.00187911	0.0404121
GOTERM_MF_FAT	GO:0030296~protein tyrosine kinase activator activity	3	0.42735	0.0294631	ERBB3, CD24, EGF	453	8	12983	10.7475	1	0.755262	36.3336				GOTERM_BP_FAT	GO:0010942~positive regulation of cell death	8	5.12821	0.0890926	COL18A1, BMP4, ADORA2A, APOE, C6, IL1B, MX1, TOP2A	120	435	13528	2.07326	1	0.590127	79.1462				GOTERM_BP_FAT	GO:0051960~regulation of nervous system development	68	6.64712	4.6719e-05	ZNF536, PPP2R5B, SRCIN1, EFNA1, CLSTN3, LRRC4B, L1CAM, FGF13, NR2E1, GLI1, METRN, CXCR4, TRPV4, SEMA3C, CDK5RAP3, LSM1, C16ORF45, RET, ARHGEF2, MAGI2, SOX11, TLE6, VANGL2, DLL3, THY1, ANKRD27, SPAG9, EYA1, VEGFA, SEMA4C, SEMA4B, TGIF2, BIN1, EIF2AK3, SEMA4A, TNFRSF12A, OXTR, CX3CL1, PAQR3, LIF, ADRA2B, NEDD4L, GFI1, THBS2, KNDC1, NEFL, KLK6, GDI1, DNM3, CPNE9, BMP2, FLRT1, CPNE5, LGALS1, GRIN1, E…	887	748	16167	1.65696	0.274316	0.00333443	0.0918326
GOTERM_MF_FAT	GO:0019209~kinase activator activity	4	0.569801	0.0546831	TOM1L1, ERBB3, CD24, EGF	453	25	12983	4.58561	1	0.822036	57.217				GOTERM_BP_FAT	GO:0043065~positive regulation of apoptosis	7	4.48718	0.178131	COL18A1, ADORA2A, APOE, C6, IL1B, MX1, TOP2A	120	430	13528	1.83519	1	0.770683	96.2956				GOTERM_BP_FAT	GO:0031175~neuron projection development	92	8.99316	5.94654e-05	FGF18, CLTA, NRTN, PPP2R5B, TSPAN2, PDGFB, SRCIN1, KERA, EFNA1, EFNA3, L1CAM, FGF13, GDNF, NR2E1, METRN, CAMSAP2, DLG4, TRPV4, SEMA3C, SPRED1, ROBO3, KCNQ2, RET, MAGI2, EFNB3, CLMN, KIF5C, STXBP1, THY1, ANKRD27, PRDM8, PRKCQ, ADM, VEGFA, SEMA4C, SEMA4B, SEMA4A, ITGA2B, TNFRSF12A, ERBB3, TNC, ABLIM3, ERBB2, NEO1, PAQR3, LIF, PEA15, NPTX1, RAC2, GPM6A, SOS1, COL6A2, IL2RG, GFI1, NEDD4L, RASA3, ACSL…	887	1108	16167	1.5134	0.335103	0.00395452	0.116873
GOTERM_MF_FAT	GO:0019887~protein kinase regulator activity	7	0.997151	0.0628464	CDKN1C, TOM1L1, ERBB3, WNK1, CD24, EGF, APC	453	81	12983	2.47679	1	0.851828	62.4678				GOTERM_BP_FAT	GO:0043068~positive regulation of programmed cell death	7	4.48718	0.182052	COL18A1, ADORA2A, APOE, C6, IL1B, MX1, TOP2A	120	433	13528	1.82248	1	0.772701	96.5815				GOTERM_BP_FAT	GO:0010975~regulation of neuron projection development	42	4.10557	6.82201e-05	PPP2R5B, SRCIN1, EFNA1, TNFRSF12A, FGF13, L1CAM, NR2E1, PAQR3, LIF, METRN, TRPV4, SEMA3C, NEDD4L, GFI1, NEFL, KNDC1, KLK6, CPNE9, DNM3, GDI1, RET, MAGI2, CPNE5, LGALS1, GRIN1, EFEMP1, RTN4R, NTN1, RUFY3, CAPRIN2, EPHA3, THY1, ANKRD27, SEMA6B, VEGFA, SEMA4C, SEMA4B, IKBKB, KLF4, LRP4, SEMA4A, FEZ1	887	396	16167	1.93312	0.373878	0.00444922	0.134069
GOTERM_MF_FAT	GO:0019207~kinase regulator activity	7	0.997151	0.105354	CDKN1C, TOM1L1, ERBB3, WNK1, CD24, EGF, APC	453	93	12983	2.15721	1	0.859834	81.3775				GOTERM_BP_FAT	GO:0006917~induction of apoptosis	4	2.5641	0.537248	ADORA2A, APOE, C6, MX1	120	320	13528	1.40917	1	0.982531	99.9998				GOTERM_BP_FAT	GO:0060284~regulation of cell development	73	7.13587	9.09547e-05	MYOD1, ZNF536, PPP2R5B, SRCIN1, EFNA1, L1CAM, CNOT1, FGF13, GDNF, NR2E1, METRN, CXCR4, TRPV4, SEMA3C, CDK5RAP3, LSM1, C16ORF45, RET, ARHGEF2, MAGI2, SOX11, TLE6, DLL3, THY1, ANKRD27, SPAG9, EYA1, VEGFA, SEMA4C, SEMA4B, HAS2, TGIF2, COL1A1, BIN1, SEMA4A, GBP1, TNF, TNFRSF12A, CX3CL1, GREM1, PAQR3, TRIB1, LIF, ZNF706, ADRA2B, NEDD4L, GFI1, RUNX1, KNDC1, NEFL, KLK6, B4GALT1, GDI1, DNM3, CPNE9, BMP2,…	887	837	16167	1.58966	0.464337	0.00555816	0.17871
																GOTERM_BP_FAT	GO:0012502~induction of programmed cell death	4	2.5641	0.539367	ADORA2A, APOE, C6, MX1	120	321	13528	1.40478	1	0.982724	99.9998				GOTERM_BP_FAT	GO:0050767~regulation of neurogenesis	60	5.8651	0.000133339	ZNF536, PPP2R5B, SRCIN1, EFNA1, FGF13, L1CAM, NR2E1, METRN, CXCR4, TRPV4, SEMA3C, CDK5RAP3, LSM1, C16ORF45, RET, ARHGEF2, MAGI2, SOX11, TLE6, DLL3, THY1, ANKRD27, SPAG9, EYA1, VEGFA, SEMA4C, SEMA4B, TGIF2, BIN1, SEMA4A, TNFRSF12A, CX3CL1, PAQR3, LIF, ADRA2B, NEDD4L, GFI1, NEFL, KNDC1, KLK6, GDI1, CPNE9, DNM3, BMP2, CPNE5, LGALS1, GRIN1, EFEMP1, RTN4R, NTN1, RUFY3, EPHA3, CAPRIN2, NOTCH1, SEMA6B, …	887	659	16167	1.65948	0.599551	0.00696168	0.261885
Annotation Cluster 15	Enrichment Score: 1.3029730091523344																															GOTERM_BP_FAT	GO:0010769~regulation of cell morphogenesis involved in differentiation	36	3.51906	0.000190217	SRCIN1, TNFRSF12A, EFNA1, FGF13, L1CAM, GREM1, NR2E1, GDNF, LIF, METRN, SEMA3C, KNDC1, NEFL, DNM3, GDI1, RET, BMP2, GRIN1, TGFBR2, RTN4R, NTN1, RUFY3, CAPRIN2, EPHA3, THY1, ANKRD27, NOTCH1, SEMA6B, VEGFA, SEMA4C, SEMA4B, HAS2, COL1A1, SEMA4A, LRP4, GBP1	887	335	16167	1.95868	0.728986	0.00915212	0.373397
Category	Term	Count	%	PValue	Genes	List Total	Pop Hits	Pop Total	Fold Enrichment	Bonferroni	Benjamini	FDR				Annotation Cluster 11	Enrichment Score: 1.617895806127548															GOTERM_BP_FAT	GO:0045597~positive regulation of cell differentiation	69	6.74487	0.000573371	FGF18, MYOD1, CDX2, PPP2R5B, STAT5B, NFKB1, L1CAM, GDNF, FOS, METRN, CXCR4, IL4R, PLCB1, RET, MAGI2, PTGER4, SOX11, TLE6, JUNB, ANKRD27, SPAG9, CD83, INHBA, ADM, VEGFA, HAS2, TGIF2, COL1A1, BIN1, TNF, TNFRSF12A, CX3CL1, NEO1, GREM1, TRIB1, LIF, ADRA2B, NEDD4L, GFI1, RUNX1, RUNX2, NEFL, EHD2, OLFM2, INSM1, B4GALT1, CPNE9, LPL, BMP2, TNFSF4, CPNE5, LGALS1, KLF10, TGFBR2, RLTPR, CD276, NTN1, RUFY3, …	887	831	16167	1.5134	0.980477	0.021512	1.12152
GOTERM_BP_FAT	GO:0008015~blood circulation	14	1.9943	0.00986813	CAV2, C3AR1, ACTC1, CORIN, NOX1, ADRB3, LPA, F5, AGT, KCNE1, NPPB, ERAP1, GUCY1B3, KCNH2	454	186	13528	2.24281	1	0.505595	16.0406				Category	Term	Count	%	PValue	Genes	List Total	Pop Hits	Pop Total	Fold Enrichment	Bonferroni	Benjamini	FDR				GOTERM_BP_FAT	GO:0022604~regulation of cell morphogenesis	49	4.78983	0.00060132	SRCIN1, EFNA1, FGF13, L1CAM, NR2E1, GDNF, METRN, IFT20, SEMA3C, FMNL1, ICAM1, RET, THY1, ANKRD27, VEGFA, SEMA4C, SEMA4B, HAS2, COL1A1, IFT88, SEMA4A, GBP1, TNFRSF12A, GREM1, PXN, LIF, CDC42EP1, NEDD4L, TBC1D1, TBC1D30, NEFL, KNDC1, CDC42EP5, CPNE9, DNM3, GDI1, BMP2, CPNE5, TGFBR2, GRIN1, RTN4R, NTN1, RUFY3, CAPRIN2, EPHA3, SEMA6B, NOTCH1, MYH14, LRP4	887	538	16167	1.66004	0.983887	0.0220669	1.17588
GOTERM_BP_FAT	GO:0003013~circulatory system process	14	1.9943	0.00986813	CAV2, C3AR1, ACTC1, CORIN, NOX1, ADRB3, LPA, F5, AGT, KCNE1, NPPB, ERAP1, GUCY1B3, KCNH2	454	186	13528	2.24281	1	0.505595	16.0406				GOTERM_BP_FAT	GO:0032355~response to estradiol stimulus	4	2.5641	0.0118844	BMP4, SOCS2, SOCS1, IL1B	120	54	13528	8.35062	1	0.20431	18.1963				GOTERM_BP_FAT	GO:0031346~positive regulation of cell projection organization	29	2.8348	0.00383576	PPP2R5B, TNFRSF12A, L1CAM, LIF, METRN, CDC42EP1, RAC2, GPM6A, NEDD4L, NEFL, CDC42EP5, DNM3, CPNE9, RET, MAGI2, CPNE5, EFEMP1, RLTPR, NTN1, RUFY3, EPHA3, CAPRIN2, ANKRD27, PRKCQ, FNBP1L, VEGFA, IKBKB, EPS8L2, FEZ1	887	298	16167	1.77373	1	0.0860858	7.27899
GOTERM_BP_FAT	GO:0050880~regulation of blood vessel size	5	0.712251	0.100969	CAV2, ADRB3, ACTC1, AGT, NPPB	454	53	13528	2.81107	1	0.836732	84.6872				GOTERM_BP_FAT	GO:0043627~response to estrogen stimulus	5	3.20513	0.0137716	BMP4, CYP27B1, SOCS2, SOCS1, IL1B	120	105	13528	5.36825	1	0.225979	20.7819				GOTERM_BP_FAT	GO:0051962~positive regulation of nervous system development	36	3.51906	0.015269	PPP2R5B, CLSTN3, TNFRSF12A, LRRC4B, OXTR, L1CAM, CX3CL1, GLI1, LIF, METRN, CXCR4, NEDD4L, ADRA2B, NEFL, THBS2, CPNE9, FLRT1, BMP2, RET, MAGI2, CPNE5, SOX11, TLE6, NTN1, RUFY3, CAPRIN2, EPHA3, ANKRD27, SPAG9, NOTCH1, VEGFA, TGIF2, BIN1, IKBKB, TCF12, FEZ1	887	436	16167	1.50495	1	0.210828	26.1091
GOTERM_BP_FAT	GO:0035150~regulation of tube size	5	0.712251	0.100969	CAV2, ADRB3, ACTC1, AGT, NPPB	454	53	13528	2.81107	1	0.836732	84.6872				GOTERM_BP_FAT	GO:0007568~aging	5	3.20513	0.0160884	SOCS2, IL1B, ENO3, CCL5, ADA	120	110	13528	5.12424	1	0.242517	23.8509				GOTERM_BP_FAT	GO:0010720~positive regulation of cell development	38	3.71457	0.0173769	MYOD1, PPP2R5B, TNFRSF12A, L1CAM, CX3CL1, GDNF, TRIB1, LIF, METRN, CXCR4, NEDD4L, ADRA2B, RUNX1, NEFL, B4GALT1, CPNE9, BMP2, RET, MAGI2, CPNE5, SOX11, TLE6, TGFBR2, NTN1, RUFY3, CAPRIN2, EPHA3, ANKRD27, SPAG9, NOTCH1, VEGFA, HAS2, TGIF2, COL1A1, BIN1, IKBKB, TCF12, FEZ1	887	471	16167	1.47051	1	0.229259	29.1581
GOTERM_BP_FAT	GO:0008217~regulation of blood pressure	7	0.997151	0.118781	ADRB3, ACTC1, CORIN, AGT, NOX1, ERAP1, NPPB	454	100	13528	2.08581	1	0.858082	89.2394				GOTERM_BP_FAT	GO:0009968~negative regulation of signal transduction	6	3.84615	0.0455395	HHEX, SOCS2, SOCS1, IL1B, ADA, DDIT4	120	221	13528	3.06063	1	0.423777	54.2972				GOTERM_BP_FAT	GO:0045666~positive regulation of neuron differentiation	26	2.54154	0.0280747	PPP2R5B, TNFRSF12A, L1CAM, LIF, METRN, NEDD4L, ADRA2B, NEFL, CPNE9, RET, BMP2, MAGI2, CPNE5, SOX11, TLE6, NTN1, RUFY3, EPHA3, CAPRIN2, ANKRD27, SPAG9, VEGFA, TGIF2, IKBKB, TCF12, FEZ1	887	304	16167	1.55885	1	0.309361	42.8782
GOTERM_BP_FAT	GO:0003018~vascular process in circulatory system	5	0.712251	0.128993	CAV2, ADRB3, ACTC1, AGT, NPPB	454	58	13528	2.56874	1	0.872018	91.2381				GOTERM_BP_FAT	GO:0010648~negative regulation of cell communication	6	3.84615	0.0678666	HHEX, SOCS2, SOCS1, IL1B, ADA, DDIT4	120	248	13528	2.72742	1	0.527754	69.2925				GOTERM_BP_FAT	GO:0010770~positive regulation of cell morphogenesis involved in differentiation	16	1.56403	0.0282727	BMP2, TNFRSF12A, TGFBR2, L1CAM, GDNF, NTN1, RUFY3, CAPRIN2, ANKRD27, LIF, NOTCH1, METRN, VEGFA, HAS2, COL1A1, NEFL	887	159	16167	1.83412	1	0.310703	43.1067
																																GOTERM_BP_FAT	GO:0050769~positive regulation of neurogenesis	30	2.93255	0.0387542	PPP2R5B, TNFRSF12A, L1CAM, CX3CL1, LIF, METRN, CXCR4, NEDD4L, ADRA2B, NEFL, CPNE9, RET, BMP2, MAGI2, CPNE5, SOX11, TLE6, NTN1, RUFY3, CAPRIN2, EPHA3, ANKRD27, SPAG9, NOTCH1, VEGFA, TGIF2, BIN1, IKBKB, TCF12, FEZ1	887	375	16167	1.45813	1	0.367097	54.0336
Annotation Cluster 16	Enrichment Score: 1.2856318653553556															Annotation Cluster 12	Enrichment Score: 1.6060473839282146															GOTERM_BP_FAT	GO:0010976~positive regulation of neuron projection development	19	1.85728	0.0671251	CPNE9, RET, MAGI2, PPP2R5B, CPNE5, TNFRSF12A, L1CAM, NTN1, RUFY3, CAPRIN2, EPHA3, ANKRD27, LIF, METRN, VEGFA, NEDD4L, IKBKB, NEFL, FEZ1	887	224	16167	1.54601	1	0.491562	74.4977
Category	Term	Count	%	PValue	Genes	List Total	Pop Hits	Pop Total	Fold Enrichment	Bonferroni	Benjamini	FDR				Category	Term	Count	%	PValue	Genes	List Total	Pop Hits	Pop Total	Fold Enrichment	Bonferroni	Benjamini	FDR
GOTERM_BP_FAT	GO:0009719~response to endogenous stimulus	25	3.56125	0.00511022	CAV2, IRS2, GNAO1, ACTA1, ERBB3, BRCA2, IGF2, PTPRN, CNGA3, CITED1, PPARGC1B, TGFB2, PHIP, GNAL, SLC1A2, CCND2, BCL2, PCSK9, ANGPT1, CD24, RBM14, STEAP2, HDAC9, ABCC5, GNG7	454	405	13528	1.83934	0.999997	0.425218	8.63639				GOTERM_MF_FAT	GO:0001871~pattern binding	8	5.12821	0.000312466	BMP4, BGN, CRISPLD2, APOE, CXCL6, COL5A3, PTX3, THBS2	110	154	12983	6.13129	0.068774	0.0141496	0.399299				Annotation Cluster 11	Enrichment Score: 3.5829074953183593
GOTERM_BP_FAT	GO:0009725~response to hormone stimulus	22	3.1339	0.0123584	CAV2, IRS2, ACTA1, ERBB3, BRCA2, IGF2, PTPRN, CNGA3, CITED1, PPARGC1B, TGFB2, PHIP, CCND2, BCL2, PCSK9, ANGPT1, CD24, RBM14, STEAP2, HDAC9, ABCC5, GNG7	454	367	13528	1.78622	1	0.51273	19.6865				GOTERM_MF_FAT	GO:0030247~polysaccharide binding	8	5.12821	0.000312466	BMP4, BGN, CRISPLD2, APOE, CXCL6, COL5A3, PTX3, THBS2	110	154	12983	6.13129	0.068774	0.0141496	0.399299				Category	Term	Count	%	PValue	Genes	List Total	Pop Hits	Pop Total	Fold Enrichment	Bonferroni	Benjamini	FDR
GOTERM_BP_FAT	GO:0032868~response to insulin stimulus	9	1.28205	0.0189115	PHIP, IRS2, CCND2, ERBB3, PCSK9, IGF2, HDAC9, PTPRN, ABCC5	454	100	13528	2.68176	1	0.578099	28.5804				GOTERM_MF_FAT	GO:0005539~glycosaminoglycan binding	7	4.48718	0.00115159	BMP4, BGN, CRISPLD2, APOE, CXCL6, COL5A3, THBS2	110	140	12983	5.90136	0.231038	0.0428408	1.46435				GOTERM_BP_FAT	GO:0001944~vasculature development	61	5.96285	1.30077e-05	SAT1, FGF18, CDX2, PDGFB, PGF, EFNA1, CSPG4, RORA, NR2E1, CXCL10, NOV, ANG, SEMA3C, STRA6, LOX, LOXL1, EGR1, PTGER4, MFGE8, JUNB, DDIT3, THY1, EYA1, CRKL, ADM, PLXDC1, VEGFA, HAS2, COL1A1, TNFAIP3, EIF2AK3, PPP1R15A, TNFAIP2, IFT88, SEMA4A, CYP1B1, TNFRSF12A, C3, ERBB2, EGLN1, CX3CL1, GREM1, LIF, RUNX1, THBS2, SCG2, B4GALT1, FLT4, TGFBR2, COL15A1, NR4A1, NOTCH1, STAB1, ITGA5, ETS1, SULF1, GLMN, R…	887	621	16167	1.79038	0.0854035	0.00133153	0.0255764
GOTERM_BP_FAT	GO:0032869~cellular response to insulin stimulus	7	0.997151	0.0260188	PHIP, IRS2, CCND2, ERBB3, PCSK9, IGF2, HDAC9	454	68	13528	3.06737	1	0.63516	37.1726				GOTERM_MF_FAT	GO:0008201~heparin binding	6	3.84615	0.0017343	BMP4, CRISPLD2, APOE, CXCL6, COL5A3, THBS2	110	103	12983	6.87538	0.326834	0.054969	2.19776				GOTERM_BP_FAT	GO:1901342~regulation of vasculature development	30	2.93255	3.10862e-05	FGF18, CYP1B1, PDGFB, PGF, TNFRSF12A, EFNA1, C3, ERBB2, EGLN1, CX3CL1, GREM1, NR2E1, CXCL10, LIF, RUNX1, THBS2, EGR1, PTGER4, TGFBR2, NOTCH1, ADM, ETS1, ITGA5, STAB1, SULF1, VEGFA, TNFAIP3, PPP1R15A, KLF4, SEMA4A	887	233	16167	2.34677	0.192125	0.00250683	0.0611131
GOTERM_BP_FAT	GO:0043434~response to peptide hormone stimulus	11	1.56695	0.0343678	PHIP, CAV2, IRS2, CCND2, ERBB3, BCL2, PCSK9, IGF2, HDAC9, PTPRN, ABCC5	454	154	13528	2.12838	1	0.653633	46.0198				GOTERM_MF_FAT	GO:0030246~carbohydrate binding	9	5.76923	0.00985771	BMP4, BGN, CRISPLD2, APOE, FBXO2, CXCL6, COL5A3, PTX3, THBS2	110	354	12983	3.00069	0.895515	0.202179	11.9117				GOTERM_BP_FAT	GO:0001568~blood vessel development	57	5.57185	3.44364e-05	SAT1, FGF18, CDX2, PDGFB, PGF, EFNA1, CSPG4, RORA, NR2E1, CXCL10, NOV, ANG, SEMA3C, STRA6, LOX, LOXL1, EGR1, PTGER4, MFGE8, JUNB, DDIT3, THY1, EYA1, CRKL, ADM, PLXDC1, VEGFA, HAS2, COL1A1, TNFAIP3, EIF2AK3, TNFAIP2, SEMA4A, CYP1B1, TNFRSF12A, C3, CX3CL1, GREM1, LIF, RUNX1, THBS2, SCG2, B4GALT1, FLT4, TGFBR2, COL15A1, NR4A1, NOTCH1, ITGA5, ETS1, STAB1, SULF1, GLMN, RBPJ, HPGD, KLF4, PLAU	887	586	16167	1.7729	0.210489	0.00271288	0.0676972
GOTERM_BP_FAT	GO:0048545~response to steroid hormone stimulus	12	1.7094	0.0583818	CAV2, ACTA1, CCND2, BCL2, BRCA2, ANGPT1, CD24, PTPRN, CNGA3, CITED1, PPARGC1B, TGFB2	454	192	13528	1.86233	1	0.746397	65.3726				GOTERM_CC_FAT	GO:0031988~membrane-bounded vesicle	7	4.48718	0.411854	BMP4, BGN, CRISPLD2, IL1B, THBS2, EHD3, SRGN	117	568	12782	1.34636	1	0.920927	99.8681				GOTERM_BP_FAT	GO:0048646~anatomical structure formation involved in morphogenesis	95	9.28641	5.68726e-05	SAT1, FGF18, MYOD1, CDX2, EFNA1, PGF, CSPG4, RORA, NFKB2, SDC4, GDNF, NR2E1, MTHFD1L, CXCL10, CCDC103, NOV, CASP3, SPRY1, IFT20, ANG, IL4R, SEMA3C, STRA6, MKX, C16ORF45, RET, SOX11, SDK2, VANGL2, DLL3, HES7, MFGE8, MMP15, JUNB, RSPH9, THY1, FOXN4, PTHLH, INHBA, EYA1, ADM, FNBP1L, PLXDC1, VEGFA, SEMA4C, COL1A1, TNFAIP3, EIF2AK3, IFT88, TNFAIP2, KDM6B, SEMA4A, IQCB1, CYP1B1, C3, TNFRSF12A, ABLIM3, …	887	1152	16167	1.50306	0.323165	0.00385718	0.11178
GOTERM_BP_FAT	GO:0043627~response to estrogen stimulus	8	1.1396	0.0624909	CAV2, CCND2, BCL2, BRCA2, ANGPT1, CD24, PTPRN, CITED1	454	105	13528	2.27027	1	0.752153	67.9421				GOTERM_CC_FAT	GO:0030141~secretory granule	3	1.92308	0.488178	IL1B, THBS2, SRGN	117	180	12782	1.8208	1	0.945918	99.9768				GOTERM_BP_FAT	GO:0045765~regulation of angiogenesis	27	2.6393	0.000108683	FGF18, CYP1B1, PGF, TNFRSF12A, EFNA1, C3, ERBB2, EGLN1, CX3CL1, GREM1, NR2E1, CXCL10, LIF, RUNX1, THBS2, TGFBR2, NOTCH1, ADM, ETS1, ITGA5, STAB1, SULF1, VEGFA, TNFAIP3, PPP1R15A, SEMA4A, KLF4	887	213	16167	2.31041	0.525709	0.00609556	0.213509
GOTERM_BP_FAT	GO:0010033~response to organic substance	33	4.70085	0.0633144	CAV2, ERBB3, NEDD8, CITED1, TGFB2, PHIP, SLC1A2, FNTA, BCL2, TAP2, PCSK9, ANGPT1, CD24, GNG7, IRS2, ACTC1, GNAO1, ACTA1, LIFR, BRCA2, IGF2, PTPRN, CNGA3, PPARGC1B, GNAL, CD83, THBD, CCND2, HSPA4L, RBM14, HDAC9, STEAP2, ABCC5	454	721	13528	1.36382	1	0.747916	68.435				GOTERM_CC_FAT	GO:0016023~cytoplasmic membrane-bounded vesicle	6	3.84615	0.562613	BGN, CRISPLD2, IL1B, THBS2, EHD3, SRGN	117	550	12782	1.19179	1	0.960898	99.9967				GOTERM_BP_FAT	GO:0048514~blood vessel morphogenesis	48	4.69208	0.000145768	SAT1, FGF18, CYP1B1, C3, PGF, TNFRSF12A, EFNA1, CSPG4, CX3CL1, RORA, GREM1, NR2E1, CXCL10, NOV, LIF, ANG, STRA6, RUNX1, THBS2, SCG2, B4GALT1, PTGER4, FLT4, TGFBR2, COL15A1, NR4A1, MFGE8, JUNB, THY1, NOTCH1, EYA1, ADM, STAB1, ITGA5, ETS1, PLXDC1, SULF1, VEGFA, GLMN, HAS2, RBPJ, TNFAIP3, EIF2AK3, TNFAIP2, HPGD, PLAU, KLF4, SEMA4A	887	492	16167	1.77821	0.632296	0.00743844	0.286261
GOTERM_MF_FAT	GO:0005158~insulin receptor binding	4	0.569801	0.0722245	PHIP, IRS2, DOK5, IGF2	453	28	12983	4.09429	1	0.869398	67.7553				GOTERM_CC_FAT	GO:0031982~vesicle	7	4.48718	0.572536	BMP4, BGN, CRISPLD2, IL1B, THBS2, EHD3, SRGN	117	670	12782	1.1414	1	0.96185	99.9976				GOTERM_BP_FAT	GO:0072359~circulatory system development	80	7.82014	0.000214358	SAT1, FGF18, CDX2, PDGFB, EFNA1, PGF, CSPG4, PDLIM3, RORA, NR2E1, CXCL10, CCDC103, NOV, CASP3, IFT20, ANG, SEMA3C, STRA6, LOX, SIK1, INSR, LOXL1, EGR1, PTGER4, SOX11, VANGL2, MFGE8, JUNB, DDIT3, THY1, FOXN4, EYA1, CRKL, ADM, PLXDC1, VEGFA, HAS2, VCAN, COL1A1, TNFAIP3, EIF2AK3, IFT88, TNFAIP2, PPP1R15A, SEMA4A, KDM6B, IRX4, CYP1B1, C3, TNFRSF12A, ERBB3, ERBB2, OXTR, EGLN1, CX3CL1, GREM1, LIF, RUNX…	887	966	16167	1.50945	0.770373	0.00989195	0.420692
GOTERM_BP_FAT	GO:0032870~cellular response to hormone stimulus	8	1.1396	0.158715	PHIP, IRS2, CCND2, ERBB3, PCSK9, IGF2, HDAC9, GNG7	454	133	13528	1.79232	1	0.899496	95.2493				GOTERM_CC_FAT	GO:0031410~cytoplasmic vesicle	6	3.84615	0.69886	BGN, CRISPLD2, IL1B, THBS2, EHD3, SRGN	117	642	12782	1.02101	1	0.987173	100				GOTERM_BP_FAT	GO:0072358~cardiovascular system development	80	7.82014	0.000214358	SAT1, FGF18, CDX2, PDGFB, EFNA1, PGF, CSPG4, PDLIM3, RORA, NR2E1, CXCL10, CCDC103, NOV, CASP3, IFT20, ANG, SEMA3C, STRA6, LOX, SIK1, INSR, LOXL1, EGR1, PTGER4, SOX11, VANGL2, MFGE8, JUNB, DDIT3, THY1, FOXN4, EYA1, CRKL, ADM, PLXDC1, VEGFA, HAS2, VCAN, COL1A1, TNFAIP3, EIF2AK3, IFT88, TNFAIP2, PPP1R15A, SEMA4A, KDM6B, IRX4, CYP1B1, C3, TNFRSF12A, ERBB3, ERBB2, OXTR, EGLN1, CX3CL1, GREM1, LIF, RUNX…	887	966	16167	1.50945	0.770373	0.00989195	0.420692
GOTERM_BP_FAT	GO:0008286~insulin receptor signaling pathway	3	0.42735	0.352962	PHIP, IRS2, IGF2	454	37	13528	2.416	1	0.969879	99.9536																				GOTERM_BP_FAT	GO:0001525~angiogenesis	41	4.00782	0.000339571	SAT1, FGF18, CYP1B1, C3, PGF, TNFRSF12A, EFNA1, CSPG4, CX3CL1, RORA, GREM1, NR2E1, CXCL10, NOV, LIF, ANG, RUNX1, THBS2, SCG2, B4GALT1, FLT4, TGFBR2, COL15A1, NR4A1, MFGE8, THY1, NOTCH1, ADM, STAB1, ITGA5, ETS1, PLXDC1, SULF1, VEGFA, RBPJ, TNFAIP3, EIF2AK3, TNFAIP2, PLAU, KLF4, SEMA4A	887	413	16167	1.80942	0.902789	0.0141981	0.665652
GOTERM_MF_FAT	GO:0032403~protein complex binding	9	1.28205	0.374304	PHIP, IRS2, GNAO1, ADAM23, DOK5, IGF2, EDIL3, ECM2, DST	453	196	12983	1.31602	1	0.979648	99.9158				Annotation Cluster 13	Enrichment Score: 1.5181010396258046															GOTERM_BP_FAT	GO:1904018~positive regulation of vasculature development	14	1.36852	0.0290818	EGR1, CYP1B1, PDGFB, PGF, C3, TGFBR2, CX3CL1, GREM1, NR2E1, ADM, ETS1, ITGA5, VEGFA, RUNX1	887	132	16167	1.93312	1	0.315177	44.031
																Category	Term	Count	%	PValue	Genes	List Total	Pop Hits	Pop Total	Fold Enrichment	Bonferroni	Benjamini	FDR				GOTERM_BP_FAT	GO:0045766~positive regulation of angiogenesis	12	1.17302	0.0680257	CYP1B1, ADM, C3, ITGA5, ETS1, PGF, VEGFA, TGFBR2, CX3CL1, RUNX1, GREM1, NR2E1	887	121	16167	1.8076	1	0.495342	74.9775
Annotation Cluster 17	Enrichment Score: 1.265672170546977															GOTERM_BP_FAT	GO:0050727~regulation of inflammatory response	7	4.48718	5.40248e-05	IL6, LOC653879, ADORA2B, ADORA2A, APOE, CCL5, ADA	120	76	13528	10.3833	0.084989	0.00680896	0.0907206
Category	Term	Count	%	PValue	Genes	List Total	Pop Hits	Pop Total	Fold Enrichment	Bonferroni	Benjamini	FDR				GOTERM_BP_FAT	GO:0048585~negative regulation of response to stimulus	6	3.84615	0.0018743	ADORA2A, APOE, SOCS1, COL3A1, IL1B, ADA	120	100	13528	6.764	0.954236	0.0692148	3.10255				Annotation Cluster 12	Enrichment Score: 3.311102559080411
GOTERM_BP_FAT	GO:0014068~positive regulation of phosphoinositide 3-kinase cascade	4	0.569801	0.00654827	ERBB3, AGT, IGF2, TGFB2	454	12	13528	9.93245	1	0.441949	10.9368				GOTERM_BP_FAT	GO:0040013~negative regulation of locomotion	4	2.5641	0.0164982	ADORA2A, APOE, DLL4, ADA	120	61	13528	7.39235	1	0.245689	24.3818				Category	Term	Count	%	PValue	Genes	List Total	Pop Hits	Pop Total	Fold Enrichment	Bonferroni	Benjamini	FDR
GOTERM_BP_FAT	GO:0014066~regulation of phosphoinositide 3-kinase cascade	4	0.569801	0.00830355	ERBB3, AGT, IGF2, TGFB2	454	13	13528	9.16842	1	0.487611	13.6707				GOTERM_CC_FAT	GO:0043025~cell soma	6	3.84615	0.0184254	NDN, ADORA2A, RAC3, APOE, CYGB, ADA	117	168	12782	3.90171	0.97388	0.229228	20.7313				GOTERM_CC_FAT	GO:0070161~anchoring junction	50	4.88759	4.90671e-05	LIMS2, SRCIN1, TNC, CSPG4, LMO7, OXTR, NEDD9, L1CAM, TSPAN9, SDC4, PXN, B2M, CDC42EP1, RAC2, SORBS1, RPL7, RPL31, ZNF185, FAT1, AIF1L, TGM2, TRPV4, NDRG1, DLG5, B4GALT1, ICAM1, FLRT1, ARHGEF2, MRC2, VEZT, TLE2, HMGA1, MPRIP, THY1, AJUBA, NOTCH1, SDC1, DSG2, RPL23, ITGA5, PLEKHA7, PKP3, SVIL, DSC2, RPS13, RPL37A, TNK2, PERP, PLAU, ITGA2B	779	491	13996	1.8296	0.0325312	0.0109635	0.073596
GOTERM_BP_FAT	GO:0030335~positive regulation of cell migration	8	1.1396	0.0295403	IRS2, BCL2, AGT, CSF1, IGF2, HDAC9, TGFB2, APC	454	89	13528	2.67841	1	0.644891	41.0592				GOTERM_BP_FAT	GO:0050865~regulation of cell activation	6	3.84615	0.0191621	IL6, ADORA2B, ADORA2A, APOE, IL1B, ADA	120	175	13528	3.86514	1	0.265685	27.7501				GOTERM_CC_FAT	GO:0005912~adherens junction	46	4.49658	0.000267192	LIMS2, SRCIN1, TNC, CSPG4, OXTR, LMO7, NEDD9, L1CAM, TSPAN9, SDC4, PXN, B2M, CDC42EP1, RAC2, RPL7, SORBS1, RPL31, ZNF185, FAT1, AIF1L, TGM2, TRPV4, NDRG1, DLG5, ICAM1, FLRT1, ARHGEF2, MRC2, VEZT, TLE2, HMGA1, MPRIP, THY1, AJUBA, NOTCH1, SDC1, RPL23, ITGA5, PLEKHA7, SVIL, RPS13, DSC2, RPL37A, TNK2, PLAU, ITGA2B	779	471	13996	1.7547	0.164823	0.0295725	0.400151
GOTERM_BP_FAT	GO:0040017~positive regulation of locomotion	8	1.1396	0.0461303	IRS2, BCL2, AGT, CSF1, IGF2, HDAC9, TGFB2, APC	454	98	13528	2.43244	1	0.705659	56.5093				GOTERM_BP_FAT	GO:0050728~negative regulation of inflammatory response	3	1.92308	0.0302205	ADORA2A, APOE, ADA	120	31	13528	10.9097	1	0.34322	40.2811				GOTERM_CC_FAT	GO:0030054~cell junction	92	8.99316	0.000422492	PRX, NAMPT, CLDN9, SRCIN1, SNCA, LRRC4B, CSPG4, LMO7, L1CAM, FGF13, TSPAN9, SDC4, B2M, NOV, SYP, CXCR4, TRIM9, ZNF185, SLC2A1, AIF1L, DLG4, TRPV4, DLG5, SCAMP5, ICAM1, ARHGEF2, MAGI2, ARHGEF6, PTPRN2, SDK2, VANGL2, VEZT, PRKCG, TLE2, LDLRAD3, HMGA1, THY1, SDC1, PLXDC1, FRMD4A, CLDN1, SEMA4C, RPS13, ITGA2B, ACHE, LIMS2, TNC, NEDD9, OXTR, NRN1, PXN, RIMS3, CLDN15, AMPH, CDC42EP1, RAC2, SORBS1, RPL7…	779	1158	13996	1.4274	0.24785	0.0398718	0.632043
GOTERM_BP_FAT	GO:0051272~positive regulation of cell motion	8	1.1396	0.0461303	IRS2, BCL2, AGT, CSF1, IGF2, HDAC9, TGFB2, APC	454	98	13528	2.43244	1	0.705659	56.5093				GOTERM_CC_FAT	GO:0043005~neuron projection	8	5.12821	0.0361245	CAMK1G, ADORA2A, RAC3, APOE, FBXO2, CYGB, DPYSL3, ADA	117	342	12782	2.55551	0.999262	0.330107	36.8488				GOTERM_CC_FAT	GO:0005925~focal adhesion	38	3.71457	0.00109149	LIMS2, SRCIN1, TNC, CSPG4, NEDD9, LMO7, L1CAM, TSPAN9, SDC4, PXN, B2M, CDC42EP1, RAC2, SORBS1, RPL7, RPL31, ZNF185, FAT1, AIF1L, TGM2, TRPV4, ICAM1, FLRT1, ARHGEF2, MRC2, TLE2, HMGA1, MPRIP, THY1, AJUBA, SDC1, RPL23, ITGA5, SVIL, RPS13, RPL37A, PLAU, ITGA2B	779	391	13996	1.74612	0.521004	0.0512177	1.62523
GOTERM_BP_FAT	GO:0045927~positive regulation of growth	7	0.997151	0.0514042	EXTL3, BCL2, AGT, MAPT, CSF1, IGF2, TGFB2	454	80	13528	2.60727	1	0.716761	60.5591				GOTERM_BP_FAT	GO:0031348~negative regulation of defense response	3	1.92308	0.0398014	ADORA2A, APOE, ADA	120	36	13528	9.39444	1	0.399327	49.4556				GOTERM_CC_FAT	GO:0005924~cell-substrate adherens junction	38	3.71457	0.0013719	LIMS2, SRCIN1, TNC, CSPG4, NEDD9, LMO7, L1CAM, TSPAN9, SDC4, PXN, B2M, CDC42EP1, RAC2, SORBS1, RPL7, RPL31, ZNF185, FAT1, AIF1L, TGM2, TRPV4, ICAM1, FLRT1, ARHGEF2, MRC2, TLE2, HMGA1, MPRIP, THY1, AJUBA, SDC1, RPL23, ITGA5, SVIL, RPS13, RPL37A, PLAU, ITGA2B	779	396	13996	1.72407	0.603586	0.0598223	2.03877
GOTERM_BP_FAT	GO:0043410~positive regulation of MAPKKK cascade	4	0.569801	0.216562	ADRB3, AGT, IGF2, TGFB2	454	48	13528	2.48311	1	0.934179	98.6469				GOTERM_BP_FAT	GO:0032102~negative regulation of response to external stimulus	3	1.92308	0.0715345	ADORA2A, APOE, ADA	120	50	13528	6.764	1	0.538044	71.2605				GOTERM_CC_FAT	GO:0030055~cell-substrate junction	38	3.71457	0.00163912	LIMS2, SRCIN1, TNC, CSPG4, NEDD9, LMO7, L1CAM, TSPAN9, SDC4, PXN, B2M, CDC42EP1, RAC2, SORBS1, RPL7, RPL31, ZNF185, FAT1, AIF1L, TGM2, TRPV4, ICAM1, FLRT1, ARHGEF2, MRC2, TLE2, HMGA1, MPRIP, THY1, AJUBA, SDC1, RPL23, ITGA5, SVIL, RPS13, RPL37A, PLAU, ITGA2B	779	400	13996	1.70683	0.669013	0.0629698	2.43135
GOTERM_BP_FAT	GO:0010627~regulation of protein kinase cascade	12	1.7094	0.218359	ADRB3, TNFSF10, ERBB3, PTPLAD1, MAP3K1, AGT, ZEB2, IGF2, CD24, ECT2, TGFB2, APC	454	249	13528	1.43602	1	0.934257	98.7006				GOTERM_CC_FAT	GO:0030425~dendrite	4	2.5641	0.184516	ADORA2A, APOE, FBXO2, ADA	117	163	12782	2.68093	1	0.77252	92.1772
GOTERM_BP_FAT	GO:0010740~positive regulation of protein kinase cascade	7	0.997151	0.489122	ADRB3, TNFSF10, ERBB3, AGT, IGF2, ECT2, TGFB2	454	167	13528	1.24899	1	0.988211	99.9993				GOTERM_BP_FAT	GO:0044057~regulation of system process	5	3.20513	0.288874	ADORA2B, ADORA2A, APOE, IL1B, ADA	120	309	13528	1.82416	1	0.878392	99.6743				Annotation Cluster 13	Enrichment Score: 3.126773077010104
																GOTERM_CC_FAT	GO:0042995~cell projection	9	5.76923	0.298618	CAMK1G, ADORA2A, RAC3, APOE, FBXO2, ABI3, CYGB, DPYSL3, ADA	117	697	12782	1.41066	1	0.862803	98.8099				Category	Term	Count	%	PValue	Genes	List Total	Pop Hits	Pop Total	Fold Enrichment	Bonferroni	Benjamini	FDR
Annotation Cluster 18	Enrichment Score: 1.2595068359710853															GOTERM_CC_FAT	GO:0044463~cell projection part	3	1.92308	0.630346	ADORA2A, FBXO2, ADA	117	234	12782	1.40061	1	0.974785	99.9996				GOTERM_BP_FAT	GO:0043087~regulation of GTPase activity	54	5.27859	8.23738e-05	CPEB2, RAB3GAP1, PLEKHG4B, MCF2L, SPRY1, RINL, PLCB1, AGAP1, AGAP3, ICAM1, ARHGEF2, PTPRN2, ARHGEF6, ARHGEF19, RAB3IL1, THY1, ANKRD27, SH2D3C, ARHGAP33, FNBP1L, RIN2, EPS8L2, RAPGEFL1, SNX13, ARFGAP3, ARHGEF25, ERBB2, DENND2A, CX3CL1, CCL4, ADAP1, AMPH, CDC42EP1, CCL20, SOS1, TBC1D1, TBC1D30, RASA3, KNDC1, CDC42EP5, ELMOD1, SERGEF, GDI1, RTN4R, RGS16, FNIP1, EPHA3, AJUBA, SH3BP4, CCL14, TNK2, RGS…	887	563	16167	1.7482	0.431841	0.00522109	0.161863
Category	Term	Count	%	PValue	Genes	List Total	Pop Hits	Pop Total	Fold Enrichment	Bonferroni	Benjamini	FDR																				GOTERM_BP_FAT	GO:0043085~positive regulation of catalytic activity	119	11.6325	9.50669e-05	FGF18, PDGFB, SRCIN1, EFNA1, RAB3GAP1, SNCA, CSPG4, TNFSF15, FGF13, GDNF, ADORA1, SPRED1, INSR, AKIRIN2, RET, MAGI2, VANGL2, PKIB, THY1, MAP4K3, SPAG9, FNBP1L, VEGFA, EIF2AK3, EPS8L2, DCUN1D4, ARFGAP3, FZR1, ERBB3, ARHGEF25, ERBB2, CX3CL1, DENND2A, GREM1, PAQR3, CCL4, PXN, ADAP1, PEA15, CDC42EP1, FAM162A, ADRA2B, TBC1D30, DNAJA3, CDC42EP5, BMP2, GRIN1, TGFBR2, MET, WRN, FNIP1, PSMB9, BBC3, RGS9, …	887	1539	16167	1.40933	0.479245	0.00556119	0.186783
GOTERM_BP_FAT	GO:0070777~D-aspartate transport	3	0.42735	0.00328216	SLC1A2, SLC1A3, SLC1A1	454	3	13528	29.7974	0.999718	0.596709	5.63113				Annotation Cluster 14	Enrichment Score: 1.514740013375971															GOTERM_BP_FAT	GO:0065009~regulation of molecular function	198	19.3548	0.000108629	PPP2R5B, SNCB, SCN3B, EFNA1, RAB3GAP1, SNCA, ADORA1, B2M, ZFP90, PPP1R1A, MAGI2, VANGL2, SERPING1, THY1, SPAG9, VEGFA, EIF2AK3, EPS8L2, CYP1B1, ARHGEF25, ERBB3, RHPN1, ERBB2, NFKBIA, DENND2A, PXN, ADAP1, LIF, PEA15, PPP1R3C, CDC42EP1, RAC2, FAM162A, PPP2R2C, CDC42EP5, BMP2, TGFBR2, FNIP1, SYNGR3, EPHA3, NOTCH1, TNK2, RGS9, KLF4, PLAU, JPH4, STOX1, CPEB2, NFKB1, PLEKHG4B, NFKB2, MCF2L, KISS1R, RIN…	887	2823	16167	1.27838	0.525534	0.00614275	0.213403
GOTERM_BP_FAT	GO:0070779~D-aspartate import	3	0.42735	0.00328216	SLC1A2, SLC1A3, SLC1A1	454	3	13528	29.7974	0.999718	0.596709	5.63113				Category	Term	Count	%	PValue	Genes	List Total	Pop Hits	Pop Total	Fold Enrichment	Bonferroni	Benjamini	FDR				GOTERM_BP_FAT	GO:0051336~regulation of hydrolase activity	100	9.77517	0.000172705	PPP2R5B, RAB3GAP1, SNCA, TNFSF15, CDKN2D, SPRED1, TFPI2, AKIRIN2, RET, MAGI2, BST2, PTPRN2, SERPING1, THY1, RENBP, FNBP1L, VEGFA, EPS8L2, EIF2AK3, ARFGAP3, ARHGEF25, ERBB2, CX3CL1, DENND2A, CCL4, ADAP1, CDC42EP1, FAM162A, TBC1D30, PPP2R2C, DNAJA3, CDC42EP5, BMP2, MYO1D, WRN, FNIP1, PSMB9, EPHA3, BBC3, TNK2, RGS9, IKBKB, KLF4, CPEB2, PLEKHG4B, MCF2L, CASP3, SPRY1, RINL, ANG, SERPINA3, CDK5RAP3, MA…	887	1265	16167	1.44084	0.69437	0.00855292	0.339077
GOTERM_MF_FAT	GO:0005313~L-glutamate transmembrane transporter activity	4	0.569801	0.00561334	SLC1A2, SLC1A3, SLC1A1, SLC7A11	453	11	12983	10.4218	0.981205	0.484369	8.14768				GOTERM_BP_FAT	GO:0030500~regulation of bone mineralization	3	1.92308	0.0284316	BMP4, CYP27B1, SRGN	120	30	13528	11.2733	1	0.328659	38.4032				GOTERM_BP_FAT	GO:0050790~regulation of catalytic activity	167	16.3245	0.00020139	FGF18, PPP2R5B, PDGFB, SNCB, SRCIN1, EFNA1, RAB3GAP1, SNCA, CSPG4, TNFSF15, LRRC4B, FGF13, GDNF, ADORA1, CXCL10, CDKN2D, PPP1R1A, SPRED1, TFPI2, INSR, AKIRIN2, RET, MAGI2, SOCS2, BST2, PTPRN2, PRKAB2, VANGL2, SERPING1, PKIB, PKIA, THY1, MAP4K3, SPAG9, RENBP, FNBP1L, VEGFA, TNFAIP3, EIF2AK3, EPS8L2, DCUN1D4, ARFGAP3, FZR1, ARHGEF25, RHPN1, ERBB3, ERBB2, CX3CL1, DENND2A, SESN2, GREM1, PAQR3, CCL4, …	887	2342	16167	1.29968	0.748993	0.00948764	0.395288
GOTERM_MF_FAT	GO:0015172~acidic amino acid transmembrane transporter activity	4	0.569801	0.007293	SLC1A2, SLC1A3, SLC1A1, SLC7A11	453	12	12983	9.55335	0.994302	0.475844	10.4624				GOTERM_BP_FAT	GO:0030278~regulation of ossification	4	2.5641	0.0313407	BMP4, IL6, CYP27B1, SRGN	120	78	13528	5.7812	1	0.348898	41.4294				GOTERM_MF_FAT	GO:0030234~enzyme regulator activity	78	7.62463	0.000340792	SNCB, PPP2R5B, PDGFB, CPEB2, RAB3GAP1, SNCA, LRRC4B, FGF13, CXCL10, CASP3, RINL, PPP1R1A, CDKN2D, SERPINA3, SPRED1, AGAP1, PLCB1, TFPI2, AGAP3, SOCS2, BST2, ARHGEF6, ARHGEF19, MMP17, SERPING1, PKIB, MMP15, PKIA, THY1, ANKRD27, RENBP, ARHGAP33, RIN2, PPP1R15A, PPP2R2A, CXCL1, ARFGAP3, C3, ERBB3, RHPN1, TRIB3, GREM1, SEC14L2, ADAP1, TRIB1, PPP1R3C, CDC42EP1, RAC2, COL7A1, SOS1, PITRM1, TBC1D1, TBC1…	824	949	14983	1.49451	0.359927	0.085369	0.555454
GOTERM_BP_FAT	GO:0042940~D-amino acid transport	3	0.42735	0.0104615	SLC1A2, SLC1A3, SLC1A1	454	5	13528	17.8784	1	0.506684	16.9233				GOTERM_BP_FAT	GO:0070167~regulation of biomineral formation	3	1.92308	0.032053	BMP4, CYP27B1, SRGN	120	32	13528	10.5687	1	0.353015	42.1488				GOTERM_MF_FAT	GO:0098772~molecular function regulator	98	9.57967	0.000340906	SNCB, PDGFB, PPP2R5B, SCN3B, RAB3GAP1, SNCA, LRRC4B, FGF13, CXCL10, PPP1R1A, CDKN2D, SPRED1, TFPI2, BST2, SOCS2, PKIB, SERPING1, PKIA, THY1, RENBP, FNBP1L, VEGFA, EPS8L2, ARFGAP3, ERBB3, RHPN1, ARHGEF25, DENND2A, GREM1, ADAP1, PPP1R3C, CDC42EP1, RAC2, TBC1D30, PPP2R2C, DNAJA3, CDC42EP5, BMP2, FNIP1, NOTCH1, GLMN, TNK2, RGS9, KLF4, CPEB2, PLEKHG4B, MCF2L, CASP3, RINL, SERPINA3, PLCB1, AGAP1, AGAP3…	824	1257	14983	1.41763	0.360022	0.0716876	0.555639
GOTERM_BP_FAT	GO:0051938~L-glutamate import	3	0.42735	0.0153464	SLC1A2, SLC1A3, SLC1A1	454	6	13528	14.8987	1	0.536496	23.8642																				GOTERM_BP_FAT	GO:0044093~positive regulation of molecular function	132	12.9032	0.00037919	FGF18, PPP2R5B, PDGFB, SRCIN1, EFNA1, RAB3GAP1, SNCA, CSPG4, TNFSF15, FGF13, GDNF, ADORA1, B2M, SPRED1, INSR, AKIRIN2, RET, MAGI2, VANGL2, PKIB, THY1, MAP4K3, SPAG9, FNBP1L, VEGFA, RIPK4, EIF2AK3, EPS8L2, DCUN1D4, ARFGAP3, FZR1, ARHGEF25, ERBB3, ERBB2, NFKBIA, CX3CL1, DENND2A, GREM1, PAQR3, CCL4, PXN, ADAP1, PEA15, CDC42EP1, FAM162A, ADRA2B, TBC1D30, DNAJA3, CDC42EP5, BMP2, GRIN1, TGFBR2, MET, WR…	887	1802	16167	1.33513	0.92594	0.0154653	0.743042
GOTERM_BP_FAT	GO:0015810~aspartate transport	3	0.42735	0.0210128	SLC1A2, SLC1A3, SLC1A1	454	7	13528	12.7703	1	0.597576	31.2297				Annotation Cluster 15	Enrichment Score: 1.470856993247686															GOTERM_BP_FAT	GO:0043547~positive regulation of GTPase activity	47	4.59433	0.000686038	ARFGAP3, ARHGEF25, RAB3GAP1, ERBB2, DENND2A, PLEKHG4B, CX3CL1, CCL4, MCF2L, ADAP1, AMPH, CDC42EP1, RINL, CCL20, SOS1, AGAP1, TBC1D1, RASA3, PLCB1, TBC1D30, KNDC1, AGAP3, CDC42EP5, ELMOD1, ICAM1, SERGEF, GDI1, ARHGEF2, ARHGEF6, ARHGEF19, RAB3IL1, RTN4R, RGS16, FNIP1, THY1, ANKRD27, SH2D3C, CCL14, ARHGAP33, FNBP1L, RIN2, RGS9, SH3BP1, EPS8L2, SNX13, RAPGEFL1, BCAR3	887	513	16167	1.66988	0.990994	0.0246121	1.34049
GOTERM_BP_FAT	GO:0043090~amino acid import	3	0.42735	0.027403	SLC1A2, SLC1A3, SLC1A1	454	8	13528	11.174	1	0.637889	38.7283				Category	Term	Count	%	PValue	Genes	List Total	Pop Hits	Pop Total	Fold Enrichment	Bonferroni	Benjamini	FDR				GOTERM_BP_FAT	GO:0051345~positive regulation of hydrolase activity	68	6.64712	0.00123522	RAB3GAP1, SNCA, TNFSF15, PLEKHG4B, MCF2L, CASP3, RINL, ANG, AGAP1, PLCB1, AGAP3, AKIRIN2, ICAM1, ARHGEF2, RET, MAGI2, ARHGEF6, ARHGEF19, RAB3IL1, PRKCG, IFI16, THY1, ANKRD27, SH2D3C, TNFRSF10B, ARHGAP33, FNBP1L, VEGFA, RIN2, SNX13, EIF2AK3, PPP1R15A, RAPGEFL1, EPS8L2, ARFGAP3, TNF, ARHGEF25, ERBB2, LMF1, DENND2A, CX3CL1, CCL4, ADAP1, AMPH, CDC42EP1, CCL20, SOS1, FAM162A, TBC1D30, RASA3, TBC1D1, K…	887	841	16167	1.47373	0.999793	0.037489	2.40126
GOTERM_BP_FAT	GO:0043092~L-amino acid import	3	0.42735	0.027403	SLC1A2, SLC1A3, SLC1A1	454	8	13528	11.174	1	0.637889	38.7283				GOTERM_MF_FAT	GO:0005524~ATP binding	21	13.4615	0.0205779	KIFC1, IFIH1, KIF4A, CAMK1G, NUAK2, PTK7, OAS3, PKMYT1, OAS2, UBE2C, MCM3, TRIB2, TK1, KIF2C, ACTG2, STK32B, HSPA2, PDGFRB, TOP2A, EHD3, KIF20A	110	1477	12983	1.67811	0.991267	0.326359	23.3712				GOTERM_MF_FAT	GO:0030695~GTPase regulator activity	29	2.8348	0.00297287	ARFGAP3, CPEB2, RHPN1, RAB3GAP1, ADAP1, CDC42EP1, RINL, SOS1, PLCB1, RASA3, TBC1D30, TBC1D1, AGAP1, AGAP3, DNAJA3, ELMOD1, CDC42EP5, GDI1, ARHGEF6, ARHGEF19, RGS16, THY1, ANKRD27, SH3BP4, ARHGAP33, RIN2, TNK2, RGS9, SH3BP1	824	292	14983	1.80587	0.979703	0.169381	4.7489
GOTERM_BP_FAT	GO:0015807~L-amino acid transport	4	0.569801	0.0401918	SLC1A2, SLC1A3, SLC3A1, SLC1A1	454	23	13528	5.18215	1	0.682045	51.4805				GOTERM_MF_FAT	GO:0032559~adenyl ribonucleotide binding	21	13.4615	0.0234425	KIFC1, IFIH1, KIF4A, CAMK1G, NUAK2, PTK7, OAS3, PKMYT1, OAS2, UBE2C, MCM3, TRIB2, TK1, KIF2C, ACTG2, STK32B, HSPA2, PDGFRB, TOP2A, EHD3, KIF20A	110	1497	12983	1.65569	0.995522	0.340347	26.1916				GOTERM_MF_FAT	GO:0060589~nucleoside-triphosphatase regulator activity	29	2.8348	0.00813722	ARFGAP3, CPEB2, RHPN1, RAB3GAP1, ADAP1, CDC42EP1, RINL, SOS1, PLCB1, RASA3, TBC1D30, TBC1D1, AGAP1, AGAP3, DNAJA3, ELMOD1, CDC42EP5, GDI1, ARHGEF6, ARHGEF19, RGS16, THY1, ANKRD27, SH3BP4, ARHGAP33, RIN2, TNK2, RGS9, SH3BP1	824	315	14983	1.67401	0.999977	0.27682	12.4989
GOTERM_MF_FAT	GO:0015179~L-amino acid transmembrane transporter activity	5	0.712251	0.0421162	SLC1A2, SLC1A3, SLC3A1, SLC1A1, SLC7A11	453	38	12983	3.77106	1	0.797873	47.7767				GOTERM_MF_FAT	GO:0001883~purine nucleoside binding	22	14.1026	0.0243331	KIFC1, IFIH1, KIF4A, CAMK1G, NUAK2, PTK7, OAS3, PKMYT1, OAS2, UBE2C, MCM3, ADA, TRIB2, TK1, KIF2C, ACTG2, STK32B, HSPA2, PDGFRB, TOP2A, EHD3, KIF20A	110	1601	12983	1.62186	0.996363	0.330472	27.0487				GOTERM_MF_FAT	GO:0005096~GTPase activator activity	24	2.34604	0.0191117	GDI1, ARFGAP3, RAB3GAP1, ARHGEF6, ARHGEF19, RGS16, ADAP1, THY1, ANKRD27, CDC42EP1, ARHGAP33, RINL, SOS1, RIN2, RGS9, SH3BP1, PLCB1, AGAP1, TBC1D30, RASA3, TBC1D1, AGAP3, ELMOD1, CDC42EP5	824	263	14983	1.65931	1	0.409175	27.0457
GOTERM_MF_FAT	GO:0017153~sodium:dicarboxylate symporter activity	3	0.42735	0.0452289	SLC1A2, SLC1A3, SLC1A1	453	10	12983	8.59801	1	0.789024	50.281				GOTERM_MF_FAT	GO:0001882~nucleoside binding	22	14.1026	0.0260312	KIFC1, IFIH1, KIF4A, CAMK1G, NUAK2, PTK7, OAS3, PKMYT1, OAS2, UBE2C, MCM3, ADA, TRIB2, TK1, KIF2C, ACTG2, STK32B, HSPA2, PDGFRB, TOP2A, EHD3, KIF20A	110	1612	12983	1.61079	0.997555	0.330293	28.6577				GOTERM_MF_FAT	GO:0008047~enzyme activator activity	36	3.51906	0.0328885	CXCL1, ARFGAP3, PDGFB, ERBB3, RAB3GAP1, FGF13, GREM1, SEC14L2, ADAP1, CASP3, CDC42EP1, RINL, SOS1, PITRM1, AGAP1, RASA3, PLCB1, TBC1D30, TBC1D1, AGAP3, CDC42EP5, ELMOD1, GDI1, BMP2, ARHGEF6, ARHGEF19, MMP17, MMP15, RGS16, THY1, ANKRD27, ARHGAP33, RIN2, RGS9, SH3BP1, PPP1R15A	824	461	14983	1.41995	1	0.512088	42.1019
GOTERM_BP_FAT	GO:0006820~anion transport	10	1.4245	0.0511026	CAV2, SLC26A6, P2RY6, SLC1A2, SLC1A3, PTGER3, GABRA3, SLC4A8, SLC13A4, SLC1A1	454	143	13528	2.08373	1	0.718054	60.3374				GOTERM_MF_FAT	GO:0032555~purine ribonucleotide binding	24	15.3846	0.0299254	KIFC1, IFIH1, KIF4A, CAMK1G, NUAK2, TUBB2B, PTK7, OAS3, PKMYT1, OAS2, UBE2C, MCM3, TRIB2, TK1, KIF2C, ACTG2, STK32B, HSPA2, RAC3, PDGFRB, MX1, TOP2A, EHD3, KIF20A	110	1836	12983	1.54284	0.999019	0.334676	32.2246
GOTERM_MF_FAT	GO:0015171~amino acid transmembrane transporter activity	6	0.854701	0.0539666	SLC38A4, SLC1A2, SLC1A3, SLC3A1, SLC1A1, SLC7A11	453	59	12983	2.91458	1	0.831416	56.7248				GOTERM_MF_FAT	GO:0032553~ribonucleotide binding	24	15.3846	0.0299254	KIFC1, IFIH1, KIF4A, CAMK1G, NUAK2, TUBB2B, PTK7, OAS3, PKMYT1, OAS2, UBE2C, MCM3, TRIB2, TK1, KIF2C, ACTG2, STK32B, HSPA2, RAC3, PDGFRB, MX1, TOP2A, EHD3, KIF20A	110	1836	12983	1.54284	0.999019	0.334676	32.2246				Annotation Cluster 14	Enrichment Score: 2.9997938544319367
GOTERM_MF_FAT	GO:0005343~organic acid:sodium symporter activity	4	0.569801	0.0546831	SLC1A2, SLC1A3, SLC10A4, SLC1A1	453	25	12983	4.58561	1	0.822036	57.217				GOTERM_MF_FAT	GO:0030554~adenyl nucleotide binding	21	13.4615	0.0380965	KIFC1, IFIH1, KIF4A, CAMK1G, NUAK2, PTK7, OAS3, PKMYT1, OAS2, UBE2C, MCM3, TRIB2, TK1, KIF2C, ACTG2, STK32B, HSPA2, PDGFRB, TOP2A, EHD3, KIF20A	110	1577	12983	1.5717	0.999857	0.372552	39.1809				Category	Term	Count	%	PValue	Genes	List Total	Pop Hits	Pop Total	Fold Enrichment	Bonferroni	Benjamini	FDR
GOTERM_BP_FAT	GO:0015711~organic anion transport	5	0.712251	0.0588526	SLC26A6, SLC1A2, SLC1A3, PTGER3, SLC1A1	454	44	13528	3.38606	1	0.742945	65.6766				GOTERM_MF_FAT	GO:0017076~purine nucleotide binding	24	15.3846	0.0462152	KIFC1, IFIH1, KIF4A, CAMK1G, NUAK2, TUBB2B, PTK7, OAS3, PKMYT1, OAS2, UBE2C, MCM3, TRIB2, TK1, KIF2C, ACTG2, STK32B, HSPA2, RAC3, PDGFRB, MX1, TOP2A, EHD3, KIF20A	110	1918	12983	1.47688	0.999979	0.416911	45.4352				GOTERM_BP_FAT	GO:0007249~I-kappaB kinase/NF-kappaB signaling	31	3.0303	5.29577e-05	TNF, NLRX1, NFKBIA, NFKB1, NFKB2, RORA, GREM1, NOV, C8ORF4, BCL3, TNFRSF19, TNIP1, DNAJA3, IRAK2, SECTM1, BST2, LGALS1, RELB, TIFA, BIRC3, BIRC2, AJUBA, TRAF3IP2, IKBKE, PRKCQ, C18ORF32, TNFRSF10B, UBD, IKBKB, TNFAIP3, EEF1D	887	252	16167	2.24216	0.304732	0.00362798	0.104089
GOTERM_BP_FAT	GO:0015813~L-glutamate transport	3	0.42735	0.0780789	SLC1A2, SLC1A3, SLC1A1	454	14	13528	6.38515	1	0.793801	76.1461				GOTERM_MF_FAT	GO:0000166~nucleotide binding	25	16.0256	0.120072	KIFC1, IFIH1, KIF4A, CAMK1G, NUAK2, TUBB2B, PTK7, OAS3, PKMYT1, OAS2, UBE2C, MCM3, TRIB2, TK1, TYMS, KIF2C, ACTG2, STK32B, HSPA2, RAC3, PDGFRB, MX1, TOP2A, EHD3, KIF20A	110	2245	12983	1.31433	1	0.703346	80.556				GOTERM_BP_FAT	GO:0043122~regulation of I-kappaB kinase/NF-kappaB signaling	26	2.54154	0.00102954	SECTM1, TNF, BST2, LGALS1, NLRX1, NFKBIA, RORA, BIRC3, GREM1, BIRC2, AJUBA, TRAF3IP2, NOV, IKBKE, PRKCQ, C18ORF32, TNFRSF10B, C8ORF4, BCL3, TNFRSF19, UBD, IKBKB, EEF1D, TNFAIP3, TNIP1, DNAJA3	887	233	16167	2.03387	0.999149	0.0332592	2.00525
GOTERM_BP_FAT	GO:0006835~dicarboxylic acid transport	3	0.42735	0.0881571	SLC1A2, SLC1A3, SLC1A1	454	15	13528	5.95947	1	0.812626	80.3484																				GOTERM_BP_FAT	GO:0043123~positive regulation of I-kappaB kinase/NF-kappaB signaling	18	1.75953	0.0183673	SECTM1, TNF, BST2, LGALS1, BIRC3, GREM1, BIRC2, AJUBA, TRAF3IP2, IKBKE, PRKCQ, C18ORF32, TNFRSF10B, C8ORF4, TNFRSF19, UBD, EEF1D, IKBKB	887	178	16167	1.84314	1	0.237151	30.5491
GOTERM_MF_FAT	GO:0015296~anion:cation symporter activity	4	0.569801	0.0919372	SLC1A2, SLC1A3, SLC13A4, SLC1A1	453	31	12983	3.69807	1	0.865014	76.6848				Annotation Cluster 16	Enrichment Score: 1.4015082736424245
GOTERM_BP_FAT	GO:0015800~acidic amino acid transport	3	0.42735	0.0985948	SLC1A2, SLC1A3, SLC1A1	454	16	13528	5.587	1	0.833373	83.9583				Category	Term	Count	%	PValue	Genes	List Total	Pop Hits	Pop Total	Fold Enrichment	Bonferroni	Benjamini	FDR				Annotation Cluster 15	Enrichment Score: 2.993294703634164
GOTERM_MF_FAT	GO:0005310~dicarboxylic acid transmembrane transporter activity	3	0.42735	0.105288	SLC1A2, SLC1A3, SLC1A1	453	16	12983	5.37376	1	0.866542	81.3567				GOTERM_BP_FAT	GO:0042325~regulation of phosphorylation	12	7.69231	0.00267469	BMP4, CSF2, IL6, ADORA2B, ADORA2A, APOE, SOCS1, PDGFRB, PKMYT1, IL1B, TRIB2, CARD10	120	466	13528	2.903	0.98776	0.0811889	4.39966				Category	Term	Count	%	PValue	Genes	List Total	Pop Hits	Pop Total	Fold Enrichment	Bonferroni	Benjamini	FDR
GOTERM_MF_FAT	GO:0005275~amine transmembrane transporter activity	6	0.854701	0.11511	SLC38A4, SLC1A2, SLC1A3, SLC3A1, SLC1A1, SLC7A11	453	74	12983	2.32379	1	0.865725	84.2187				GOTERM_BP_FAT	GO:0051050~positive regulation of transport	8	5.12821	0.00354421	BMP4, IL6, LOC653879, ADORA2B, ADORA2A, APOE, IL1B, PTX3	120	223	13528	4.04425	0.997083	0.0957402	5.79029				GOTERM_BP_FAT	GO:0051128~regulation of cellular component organization	178	17.3998	1.46699e-06	MYOD1, PPP2R5B, PLEKHM2, PDGFB, SRCIN1, EFNA1, RAB3GAP1, LTBP4, SNCA, LRRC4B, L1CAM, CNOT1, FGF13, CSPG5, GDNF, NR2E1, CXCL10, B2M, NOV, CD47, IFT20, PLOD2, CDKN2D, INSR, GNL3, SCAMP5, RET, MAGI2, SOCS2, BST2, PLD6, VANGL2, HRK, MFGE8, PKIB, NPEPPS, THY1, TNKS2, KRT17, FNBP1L, VEGFA, HAS2, COL1A1, BIN1, EPS8L2, GBP1, DCBLD2, KIAA1109, FZR1, SNAP91, TNFRSF12A, ERBB2, GREM1, PAQR3, PXN, RIMS3, LIF,…	887	2318	16167	1.39963	0.0100174	0.000245529	0.00288478
GOTERM_MF_FAT	GO:0008509~anion transmembrane transporter activity	9	1.28205	0.141091	SLC26A6, SLC1A2, SLC1A3, GABRB3, GABRA3, SLC4A8, SLC13A4, SLC1A1, ABCC5	453	147	12983	1.7547	1	0.908018	89.9367				GOTERM_BP_FAT	GO:0019220~regulation of phosphate metabolic process	12	7.69231	0.00362751	BMP4, CSF2, IL6, ADORA2B, ADORA2A, APOE, SOCS1, PDGFRB, PKMYT1, IL1B, TRIB2, CARD10	120	485	13528	2.78928	0.997457	0.0963039	5.9225				GOTERM_BP_FAT	GO:0051130~positive regulation of cellular component organization	102	9.97067	4.13953e-05	MYOD1, PDGFB, PLEKHM2, PPP2R5B, RAB3GAP1, SNCA, LRRC4B, CNOT1, L1CAM, CSPG5, GDNF, B2M, CD47, PLOD2, INSR, GNL3, RET, MAGI2, PLD6, HRK, PKIB, MFGE8, NPEPPS, TNKS2, FNBP1L, VEGFA, HAS2, COL1A1, EPS8L2, TNFRSF12A, ERBB2, GREM1, RIMS3, LIF, CDC42EP1, RAC2, FAM162A, BMF, CDC42EP5, MUC1, CPNE9, BMP2, CPNE5, TGFBR2, EFEMP1, COL16A1, NTN1, FNIP1, FAM131B, EPHA3, NOTCH1, BBC3, IKBKB, CLSTN3, VPS37B, BNIP…	887	1248	16167	1.48967	0.24731	0.0030502	0.0813722
GOTERM_BP_FAT	GO:0006865~amino acid transport	6	0.854701	0.183597	SLC38A4, SLC1A2, SLC1A3, SLC3A1, SLC1A1, SLC7A11	454	90	13528	1.98649	1	0.919653	97.2017				GOTERM_BP_FAT	GO:0051174~regulation of phosphorus metabolic process	12	7.69231	0.00362751	BMP4, CSF2, IL6, ADORA2B, ADORA2A, APOE, SOCS1, PDGFRB, PKMYT1, IL1B, TRIB2, CARD10	120	485	13528	2.78928	0.997457	0.0963039	5.9225				GOTERM_BP_FAT	GO:0033043~regulation of organelle organization	78	7.62463	0.0952706	IER3, STOX1, PDGFB, RAB3GAP1, SNCA, VPS37B, BNIP3, FGF13, CNOT1, CSPG5, SDC4, KISS1R, SLC1A3, IFT20, PLOD2, TRIM9, CAMSAP2, TRPV4, VPS16, PLCB1, INSR, C16ORF45, GNL3, ICAM1, ARHGEF2, PTGER4, BST2, PLD6, ARHGEF19, VANGL2, STXBP1, HRK, PADI2, PKIB, NPEPPS, HMGA1, MRPS2, TNKS2, ANKRD27, PRKCQ, SDC1, PLEKHH2, VEGFA, IFT88, FZR1, TNF, ABLIM3, HK2, TAC1, CTCFL, RIMS3, LIF, CALCB, CDC42EP1, RAC2, PPP3CC…	887	1213	16167	1.17203	1	0.57501	86.0381
GOTERM_MF_FAT	GO:0015294~solute:cation symporter activity	6	0.854701	0.235983	SLC2A9, SLC1A2, SLC1A3, SLC10A4, SLC13A4, SLC1A1	453	95	12983	1.81011	1	0.951021	98.2817				GOTERM_BP_FAT	GO:0032270~positive regulation of cellular protein metabolic process	7	4.48718	0.0169502	BMP4, CSF2, IL6, APOE, IL1B, FBXO5, UBE2C	120	233	13528	3.38684	1	0.249328	24.9636				GOTERM_BP_FAT	GO:0010638~positive regulation of organelle organization	45	4.39883	0.183859	TNF, PDGFB, RAB3GAP1, ABLIM3, HK2, BNIP3, VPS37B, TAC1, CNOT1, CSPG5, SDC4, RIMS3, LIF, CALCB, KISS1R, CDC42EP1, SLC1A3, RAC2, PLOD2, TRPV4, PPP3CC, FAM162A, PLCB1, BMF, INSR, SYNPO, CDC42EP5, GNL3, ELMOD1, PDK1, MUC1, ICAM1, ALPK1, PLD6, HRK, PKIB, NPEPPS, MARCH5, FAM131B, MRPS2, TNKS2, PRKCQ, SDC1, BBC3, VEGFA	887	700	16167	1.17171	1	0.757214	98.1598
GOTERM_MF_FAT	GO:0015370~solute:sodium symporter activity	4	0.569801	0.271094	SLC1A2, SLC1A3, SLC10A4, SLC1A1	453	52	12983	2.20462	1	0.951043	99.1554				GOTERM_BP_FAT	GO:0050865~regulation of cell activation	6	3.84615	0.0191621	IL6, ADORA2B, ADORA2A, APOE, IL1B, ADA	120	175	13528	3.86514	1	0.265685	27.7501
GOTERM_MF_FAT	GO:0015293~symporter activity	7	0.997151	0.342699	SLC2A9, SLC38A4, SLC1A2, SLC1A3, SLC10A4, SLC13A4, SLC1A1	453	137	12983	1.46438	1	0.971823	99.8227				GOTERM_BP_FAT	GO:0051247~positive regulation of protein metabolic process	7	4.48718	0.0203929	BMP4, CSF2, IL6, APOE, IL1B, FBXO5, UBE2C	120	243	13528	3.24746	1	0.273525	29.2581				Annotation Cluster 16	Enrichment Score: 2.876021972616711
GOTERM_BP_FAT	GO:0015837~amine transport	6	0.854701	0.361406	SLC38A4, SLC1A2, SLC1A3, SLC3A1, SLC1A1, SLC7A11	454	118	13528	1.51512	1	0.970972	99.9632				GOTERM_BP_FAT	GO:0051240~positive regulation of multicellular organismal process	7	4.48718	0.0207614	BMP4, IL6, ADORA2B, ADORA2A, IL1B, CCL5, ADA	120	244	13528	3.23415	1	0.273387	29.7039				Category	Term	Count	%	PValue	Genes	List Total	Pop Hits	Pop Total	Fold Enrichment	Bonferroni	Benjamini	FDR
GOTERM_BP_FAT	GO:0046942~carboxylic acid transport	7	0.997151	0.370075	SLC38A4, SLC26A6, SLC1A2, SLC1A3, SLC3A1, SLC1A1, SLC7A11	454	147	13528	1.41892	1	0.972412	99.9711				GOTERM_BP_FAT	GO:0051173~positive regulation of nitrogen compound metabolic process	12	7.69231	0.0263445	BMP4, CSF2, GLIS3, HHEX, HMGB2, IL6, ADORA2B, ADORA2A, APOE, IL1B, PTX3, ETV4	120	644	13528	2.10062	1	0.317274	36.1421				GOTERM_BP_FAT	GO:0009893~positive regulation of metabolic process	276	26.9795	9.55775e-09	HMGN1, CDX2, PPP2R5B, EFNA1, RAB3GAP1, STAT5B, SNCA, RORA, ADORA1, HOXD10, PLOD2, ZFP90, CREB3L1, GTPBP1, MAGI2, VANGL2, MED10, THY1, SPAG9, GRB10, KRT17, VEGFA, HAS2, EIF2AK3, EPS8L2, ERBB3, ARHGEF25, ERBB2, PTH1R, NFKBIA, DENND2A, PXN, ADAP1, RIMS3, LIF, PEA15, AHRR, CDC42EP1, FAM162A, CDC42EP5, KLF6, YEATS4, BMP2, BMP1, ESRRB, TGFBR2, FAM131B, FNIP1, NOTCH1, RNF4, ETS1, ETS2, TNK2, RGS9, RBPJ,…	887	3719	16167	1.35266	6.55927e-05	1.09324e-05	1.87952e-05
GOTERM_BP_FAT	GO:0015849~organic acid transport	7	0.997151	0.376081	SLC38A4, SLC26A6, SLC1A2, SLC1A3, SLC3A1, SLC1A1, SLC7A11	454	148	13528	1.40933	1	0.973205	99.9756				GOTERM_BP_FAT	GO:0051046~regulation of secretion	6	3.84615	0.0329111	IL6, ADORA2B, ADORA2A, IL1B, ADA, SRGN	120	202	13528	3.34851	1	0.353794	43.0043				GOTERM_BP_FAT	GO:0031325~positive regulation of cellular metabolic process	227	22.1896	1.80321e-07	HMGN1, CDX2, PPP2R5B, EFNA1, RAB3GAP1, STAT5B, SNCA, RORA, ADORA1, HOXD10, PLOD2, ZFP90, CREB3L1, GTPBP1, MAGI2, VANGL2, MED10, SPAG9, GRB10, KRT17, VEGFA, EIF2AK3, ERBB3, ERBB2, PTH1R, NFKBIA, PXN, RIMS3, LIF, PEA15, AHRR, FAM162A, YEATS4, KLF6, BMP2, BMP1, ESRRB, TGFBR2, FAM131B, FNIP1, NOTCH1, RNF4, ETS1, ETS2, TNK2, RBPJ, TCF12, KLF4, PLAU, ELF1, STOX1, ELF3, EZH1, BNIP3, NFKB1, NFKB2, MCF2L,…	887	3028	16167	1.36639	0.00123678	7.27939e-05	0.000354599
																GOTERM_BP_FAT	GO:0031328~positive regulation of cellular biosynthetic process	12	7.69231	0.0387181	BMP4, CSF2, GLIS3, HHEX, HMGB2, IL6, ADORA2B, ADORA2A, APOE, IL1B, PTX3, ETV4	120	685	13528	1.97489	1	0.393085	48.489				GOTERM_BP_FAT	GO:0010604~positive regulation of macromolecule metabolic process	217	21.2121	5.00312e-07	HMGN1, CDX2, PPP2R5B, EFNA1, RAB3GAP1, STAT5B, SNCA, RORA, ADORA1, HOXD10, ZFP90, CREB3L1, GTPBP1, MAGI2, VANGL2, MED10, SPAG9, KRT17, VEGFA, HAS2, EIF2AK3, ERBB3, ERBB2, NFKBIA, PXN, LIF, PEA15, AHRR, FAM162A, YEATS4, KLF6, BMP2, BMP1, ESRRB, TGFBR2, FNIP1, NOTCH1, RNF4, ETS1, ETS2, TNK2, RBPJ, TCF12, KLF4, STOX1, ELF1, ELF3, EZH1, TAF1D, NFKB1, NFKB2, MCF2L, GLI1, KISS1R, MKX, MASTL, FAM129A, G…	887	2904	16167	1.36197	0.00342775	0.000137336	0.000983855
Annotation Cluster 19	Enrichment Score: 1.2047889310411564															GOTERM_BP_FAT	GO:0009891~positive regulation of biosynthetic process	12	7.69231	0.0422694	BMP4, CSF2, GLIS3, HHEX, HMGB2, IL6, ADORA2B, ADORA2A, APOE, IL1B, PTX3, ETV4	120	695	13528	1.94647	1	0.406712	51.5942				GOTERM_BP_FAT	GO:0006366~transcription from RNA polymerase II promoter	148	14.4673	8.82553e-07	MYOD1, CDX2, PPP2R5B, EFNA1, STAT5B, SNCA, CBX4, CNOT1, RORA, NFXL1, GDNF, CBX7, NR2E1, HOXD10, IL11, CXCL10, GTF2E2, CGGBP1, ZFP90, CREB3L1, AKIRIN2, GNL3, SATB2, PRKAB2, RELB, MLXIPL, HES7, NR0B1, PKIA, MED10, DDIT3, JUNB, DDIT4, HOXD9, TCFL5, VEGFA, MNT, TGIF2, EIF2AK3, TFCP2L1, NFKBIA, SESN2, GREM1, RRAGC, LIF, AHRR, TEF, BHLHE40, RUNX1, RUNX2, DNAJA3, MUC1, KLF6, BMP2, BMP1, ESRRB, KLF10, GR…	887	1831	16167	1.47326	0.00603866	0.000195367	0.00173552
Category	Term	Count	%	PValue	Genes	List Total	Pop Hits	Pop Total	Fold Enrichment	Bonferroni	Benjamini	FDR				GOTERM_BP_FAT	GO:0002694~regulation of leukocyte activation	5	3.20513	0.0587848	IL6, ADORA2B, ADORA2A, IL1B, ADA	120	166	13528	3.39558	1	0.487498	63.8602				GOTERM_BP_FAT	GO:0006357~regulation of transcription from RNA polymerase II promoter	144	14.0762	2.53099e-06	HMGN1, MYOD1, CDX2, PPP2R5B, EFNA1, STAT5B, SNCA, CBX4, CNOT1, TCEAL7, RORA, NFXL1, GDNF, CBX7, NR2E1, HOXD10, IL11, CXCL10, CGGBP1, ZFP90, CREB3L1, AKIRIN2, GNL3, SATB2, RELB, MLXIPL, HES7, NR0B1, PKIA, MED10, DDIT3, JUNB, HOXD9, VEGFA, MNT, TGIF2, EIF2AK3, TFCP2L1, NFKBIA, ABCA2, GREM1, LIF, AHRR, TEF, BHLHE40, RUNX1, RUNX2, DNAJA3, MUC1, KLF6, BMP2, BMP1, KLF9, ESRRB, KLF10, GRIN1, MET, NR4A1,…	887	1803	16167	1.4557	0.0172202	0.00036951	0.00497705
GOTERM_BP_FAT	GO:0030155~regulation of cell adhesion	12	1.7094	0.00632521	LAMA3, ERBB3, IL18, BCL2, CSF1, CELSR2, EDIL3, CD24, ECM2, ADA, TGFB2, APC	454	137	13528	2.60999	1	0.454857	10.5836				GOTERM_BP_FAT	GO:0060341~regulation of cellular localization	6	3.84615	0.0678666	BMP4, IL6, ADORA2B, ADORA2A, IL1B, SRGN	120	248	13528	2.72742	1	0.527754	69.2925				GOTERM_BP_FAT	GO:0045892~negative regulation of transcription, DNA-templated	100	9.77517	2.05157e-05	ZNF536, BACH2, CDX2, ELF3, PDGFB, EFNA1, TAF1D, SNCA, WWC1, HR, CBX4, CNOT1, NFKB1, NFKB2, TCEAL7, NFXL1, CBFA2T3, CBX7, NR2E1, DNAJC17, SAP30, PAX9, CGGBP1, ZFP90, MKX, CDK5RAP3, LOXL3, PLCB1, NFIL3, BHLHE41, SIK1, AKIRIN2, EGR1, IRAK2, ELP2, SATB2, BEND5, SOX11, RELB, MLXIPL, HES7, IFI16, TLE2, NR0B1, PKIA, HMGA1, JUNB, DDIT3, PRDM8, PTHLH, HOXD9, NAB2, VEGFA, MNT, TGIF2, TNFAIP3, PPP1R15A, TNF…	887	1196	16167	1.52396	0.131338	0.00190091	0.0403363
GOTERM_BP_FAT	GO:0045785~positive regulation of cell adhesion	6	0.854701	0.0500017	CSF1, EDIL3, CD24, ECM2, TGFB2, APC	454	60	13528	2.97974	1	0.720624	59.5183				GOTERM_BP_FAT	GO:0044093~positive regulation of molecular function	10	6.41026	0.073289	IL6, CYP27B1, ADORA2B, ADORA2A, APOE, C6, IL1B, FBXO5, UBE2C, CARD10	120	586	13528	1.92378	1	0.54254	72.1594				GOTERM_BP_FAT	GO:0045944~positive regulation of transcription from RNA polymerase II promoter	87	8.5044	4.71238e-05	NAMPT, MYOD1, ELF1, PPP2R5B, ELF3, EZH1, STAT5B, NFKB1, RORA, NFKB2, GDNF, BUD31, NR2E1, HOXD10, MCF2L, IL11, CXCL10, GLI1, FOS, PAX9, CREB3L1, CDK5RAP3, TNIP1, AKIRIN2, GNL3, EGR1, SATB2, ARHGEF2, FOXJ2, SOX11, RELB, MLXIPL, DMRT2, IFI16, LPIN1, HMGA1, JUNB, DDIT3, MED10, HOXD9, INHBA, EYA1, ZMIZ2, VEGFA, EIF2AK3, KDM6B, TNF, CREM, ABLIM3, CTCFL, NFKBIA, GREM1, LIF, STAT6, NPAS2, AHRR, TEF, BCL3…	887	1026	16167	1.54553	0.276329	0.00332866	0.0926279
GOTERM_BP_FAT	GO:0010810~regulation of cell-substrate adhesion	4	0.569801	0.199096	BCL2, CSF1, EDIL3, ECM2	454	46	13528	2.59107	1	0.927794	98.0041				GOTERM_BP_FAT	GO:0045859~regulation of protein kinase activity	7	4.48718	0.0839454	ADORA2B, ADORA2A, APOE, PKMYT1, IL1B, TRIB2, CARD10	120	345	13528	2.28734	1	0.580353	77.0757				GOTERM_BP_FAT	GO:1903507~negative regulation of nucleic acid-templated transcription	100	9.77517	8.26117e-05	ZNF536, BACH2, CDX2, ELF3, PDGFB, EFNA1, TAF1D, SNCA, WWC1, HR, CBX4, CNOT1, NFKB1, NFKB2, TCEAL7, NFXL1, CBFA2T3, CBX7, NR2E1, DNAJC17, SAP30, PAX9, CGGBP1, ZFP90, MKX, CDK5RAP3, LOXL3, PLCB1, NFIL3, BHLHE41, SIK1, AKIRIN2, EGR1, IRAK2, ELP2, SATB2, BEND5, SOX11, RELB, MLXIPL, HES7, IFI16, TLE2, NR0B1, PKIA, HMGA1, JUNB, DDIT3, PRDM8, PTHLH, HOXD9, NAB2, VEGFA, MNT, TGIF2, TNFAIP3, PPP1R15A, TNF…	887	1240	16167	1.46989	0.432769	0.00518822	0.16233
GOTERM_BP_FAT	GO:0010811~positive regulation of cell-substrate adhesion	3	0.42735	0.240836	CSF1, EDIL3, ECM2	454	28	13528	3.19257	1	0.945787	99.2231				GOTERM_BP_FAT	GO:0043085~positive regulation of catalytic activity	9	5.76923	0.0878188	CYP27B1, ADORA2B, ADORA2A, APOE, C6, IL1B, FBXO5, UBE2C, CARD10	120	520	13528	1.95115	1	0.586744	78.6508				GOTERM_BP_FAT	GO:1902679~negative regulation of RNA biosynthetic process	101	9.87292	8.27775e-05	ZNF536, BACH2, CDX2, ELF3, PDGFB, EFNA1, TAF1D, SNCA, WWC1, HR, CBX4, CNOT1, NFKB1, NFKB2, TCEAL7, NFXL1, CBFA2T3, CBX7, NR2E1, DNAJC17, SAP30, PAX9, CGGBP1, ZFP90, MKX, CDK5RAP3, LOXL3, PLCB1, NFIL3, BHLHE41, SIK1, AKIRIN2, EGR1, IRAK2, ELP2, SATB2, BEND5, SOX11, RELB, MLXIPL, HES7, IFI16, TLE2, NR0B1, PKIA, HMGA1, JUNB, DDIT3, PRDM8, PTHLH, HOXD9, NAB2, VEGFA, MNT, TGIF2, TNFAIP3, PPP1R15A, TNF…	887	1255	16167	1.46684	0.433413	0.00515146	0.162656
																GOTERM_BP_FAT	GO:0043549~regulation of kinase activity	7	4.48718	0.0950666	ADORA2B, ADORA2A, APOE, PKMYT1, IL1B, TRIB2, CARD10	120	357	13528	2.21046	1	0.606668	81.3285				GOTERM_BP_FAT	GO:2000113~negative regulation of cellular macromolecule biosynthetic process	106	10.3617	0.000149642	CDX2, PDGFB, EFNA1, SNCA, CBX4, CNOT1, TCEAL7, NFXL1, NR2E1, CBX7, CGGBP1, ZFP90, AKIRIN2, SATB2, BEND5, RELB, MLXIPL, HES7, NR0B1, PKIA, DDIT3, JUNB, PTHLH, HOXD9, PRDM8, GRB10, VEGFA, MNT, TGIF2, TNFAIP3, EIF2AK3, CYP1B1, TFCP2L1, NFKBIA, GREM1, AHRR, BHLHE40, RUNX2, DNAJA3, MUC1, BMP2, KLF10, EPRS, FNIP1, NOTCH1, ATF3, ETS2, JAZF1, RBPJ, KLF4, ZNF536, BACH2, CPEB2, ELF3, TAF1D, WWC1, HR, NFKB1…	887	1353	16167	1.42795	0.641947	0.00757908	0.29386
Annotation Cluster 20	Enrichment Score: 1.1906256589990771															GOTERM_BP_FAT	GO:0051338~regulation of transferase activity	7	4.48718	0.110031	ADORA2B, ADORA2A, APOE, PKMYT1, IL1B, TRIB2, CARD10	120	372	13528	2.12133	1	0.643104	85.8901				GOTERM_BP_FAT	GO:0051253~negative regulation of RNA metabolic process	102	9.97067	0.000174609	CDX2, PDGFB, EFNA1, SNCA, CBX4, CNOT1, TCEAL7, NFXL1, NR2E1, CBX7, CGGBP1, ZFP90, AKIRIN2, SATB2, BEND5, RELB, MLXIPL, HES7, NR0B1, PKIA, DDIT3, JUNB, HOXD9, PTHLH, PRDM8, VEGFA, MNT, RPS13, TGIF2, TNFAIP3, CYP1B1, TFCP2L1, NFKBIA, GREM1, CCL4, AHRR, BHLHE40, RUNX2, DNAJA3, MUC1, BMP2, KLF10, FNIP1, NOTCH1, ATF3, ETS2, JAZF1, RBPJ, KLF4, ZNF536, BACH2, ELF3, TAF1D, WWC1, HR, NFKB1, NFKB2, CBFA2T3…	887	1296	16167	1.4345	0.698337	0.00858484	0.342808
Category	Term	Count	%	PValue	Genes	List Total	Pop Hits	Pop Total	Fold Enrichment	Bonferroni	Benjamini	FDR				GOTERM_BP_FAT	GO:0044057~regulation of system process	5	3.20513	0.288874	ADORA2B, ADORA2A, APOE, IL1B, ADA	120	309	13528	1.82416	1	0.878392	99.6743				GOTERM_BP_FAT	GO:0010558~negative regulation of macromolecule biosynthetic process	111	10.8504	0.000214329	CDX2, PDGFB, EFNA1, SNCA, CBX4, CNOT1, TCEAL7, NFXL1, NR2E1, CBX7, CGGBP1, ZFP90, AKIRIN2, SATB2, BEND5, RELB, MLXIPL, HES7, NR0B1, PKIA, DDIT3, JUNB, PTHLH, HOXD9, PRDM8, GRB10, VEGFA, MNT, TGIF2, TNFAIP3, EIF2AK3, CYP1B1, TFCP2L1, NFKBIA, GREM1, CCL4, AHRR, BHLHE40, RUNX2, DNAJA3, MUC1, BMP2, KLF10, CD276, EPRS, FNIP1, NOTCH1, ATF3, ETS2, JAZF1, RBPJ, KLF4, ZNF536, BACH2, CPEB2, ELF3, TAF1D, WW…	887	1444	16167	1.40108	0.770327	0.00995758	0.420635
GOTERM_BP_FAT	GO:0050680~negative regulation of epithelial cell proliferation	5	0.712251	0.00897951	CDKN1C, EREG, BRCA2, TGFB2, APC	454	25	13528	5.95947	1	0.493136	14.7022				GOTERM_BP_FAT	GO:0045860~positive regulation of protein kinase activity	4	2.5641	0.31278	ADORA2B, ADORA2A, IL1B, CARD10	120	223	13528	2.02212	1	0.895529	99.8166				GOTERM_BP_FAT	GO:0010629~negative regulation of gene expression	118	11.5347	0.00024433	CDX2, PDGFB, EFNA1, SNCA, CBX4, CNOT1, TCEAL7, NFXL1, NR2E1, CBX7, CGGBP1, ZFP90, INSR, AKIRIN2, SATB2, STC2, BEND5, PLD6, CHAC1, RELB, MLXIPL, SERPING1, HES7, NR0B1, PKIA, DDIT3, JUNB, PRDM8, PTHLH, HOXD9, VEGFA, MNT, RPS13, TGIF2, TNFAIP3, EIF2AK3, CYP1B1, TFCP2L1, NFKBIA, GREM1, CCL4, AHRR, BHLHE40, RUNX2, DNAJA3, MUC1, BMP2, KLF10, MET, EPRS, FNIP1, NOTCH1, ATF3, ETS2, JAZF1, RBPJ, KLF4, ZNF5…	887	1559	16167	1.37956	0.813074	0.011118	0.479379
GOTERM_BP_FAT	GO:0021700~developmental maturation	7	0.997151	0.122951	CDKN1C, NOTCH1, EREG, FOXA1, KCNE1, BRCA2, TGFB2	454	101	13528	2.06516	1	0.864785	90.1025				GOTERM_BP_FAT	GO:0033674~positive regulation of kinase activity	4	2.5641	0.332071	ADORA2B, ADORA2A, IL1B, CARD10	120	231	13528	1.95209	1	0.907268	99.8864				GOTERM_BP_FAT	GO:0010557~positive regulation of macromolecule biosynthetic process	124	12.1212	0.000280931	HMGN1, MYOD1, CDX2, PPP2R5B, PDGFB, RAB3GAP1, STAT5B, RORA, GDNF, NR2E1, HOXD10, IL11, CXCL10, ZFP90, CREB3L1, INSR, AKIRIN2, GNL3, SATB2, RET, RELB, MLXIPL, PKIB, DDIT3, MED10, JUNB, TNKS2, FOXN4, HOXD9, KRT17, VEGFA, HAS2, COL1A1, RIPK4, EIF2AK3, ERBB2, NFKBIA, GREM1, LIF, AHRR, TEF, RUNX1, RUNX2, MUC1, YEATS4, KLF6, BMP2, ESRRB, GRIN1, MET, CD276, NR4A1, NOTCH1, ATF3, RNF4, ETS1, ETS2, GLMN, M…	887	1660	16167	1.36151	0.854604	0.0123636	0.551002
GOTERM_BP_FAT	GO:0048469~cell maturation	5	0.712251	0.242738	CDKN1C, EREG, FOXA1, KCNE1, BRCA2	454	75	13528	1.98649	1	0.946545	99.2567				GOTERM_BP_FAT	GO:0051347~positive regulation of transferase activity	4	2.5641	0.35376	ADORA2B, ADORA2A, IL1B, CARD10	120	240	13528	1.87889	1	0.919412	99.9347				GOTERM_BP_FAT	GO:0031324~negative regulation of cellular metabolic process	169	16.52	0.000286898	CDX2, PDGFB, SRCIN1, EFNA1, SNCA, CBX4, LRRC4B, CNOT1, TCEAL7, NFXL1, CBX7, NR2E1, CGGBP1, ZFP90, CDKN2D, PPP1R1A, CTDSP2, SPRED1, TFPI2, INSR, AKIRIN2, SATB2, SOGA1, SOCS2, BST2, CHAC1, BEND5, RELB, MLXIPL, SERPING1, PKIB, HES7, NR0B1, PKIA, DDIT3, JUNB, DDIT4, THY1, TNKS2, PRDM8, PTHLH, HOXD9, GRB10, RENBP, VEGFA, MNT, RPS13, TGIF2, TNFAIP3, EIF2AK3, GBP1, FZR1, CYP1B1, TFCP2L1, NFKBIA, BDKRB2,…	887	2391	16167	1.28829	0.860441	0.0124648	0.562676
																																GOTERM_BP_FAT	GO:0045893~positive regulation of transcription, DNA-templated	109	10.6549	0.000358355	HMGN1, MYOD1, CDX2, PDGFB, PPP2R5B, STAT5B, RORA, NR2E1, GDNF, HOXD10, IL11, CXCL10, ZFP90, CREB3L1, INSR, AKIRIN2, GNL3, SATB2, RET, RELB, MLXIPL, JUNB, DDIT3, MED10, FOXN4, HOXD9, VEGFA, COL1A1, RIPK4, EIF2AK3, ERBB2, NFKBIA, GREM1, LIF, AHRR, TEF, RUNX1, RUNX2, MUC1, KLF6, YEATS4, BMP2, ESRRB, GRIN1, MET, NR4A1, NOTCH1, ATF3, RNF4, ETS1, ETS2, MAFA, RBPJ, IKBKB, TCF12, KLF4, NAMPT, ELF1, ELF3,…	887	1433	16167	1.38639	0.914551	0.0147975	0.702351
Annotation Cluster 21	Enrichment Score: 1.1486525504317333															Annotation Cluster 17	Enrichment Score: 1.3962924864290522															GOTERM_BP_FAT	GO:1903508~positive regulation of nucleic acid-templated transcription	109	10.6549	0.000358355	HMGN1, MYOD1, CDX2, PDGFB, PPP2R5B, STAT5B, RORA, NR2E1, GDNF, HOXD10, IL11, CXCL10, ZFP90, CREB3L1, INSR, AKIRIN2, GNL3, SATB2, RET, RELB, MLXIPL, JUNB, DDIT3, MED10, FOXN4, HOXD9, VEGFA, COL1A1, RIPK4, EIF2AK3, ERBB2, NFKBIA, GREM1, LIF, AHRR, TEF, RUNX1, RUNX2, MUC1, KLF6, YEATS4, BMP2, ESRRB, GRIN1, MET, NR4A1, NOTCH1, ATF3, RNF4, ETS1, ETS2, MAFA, RBPJ, IKBKB, TCF12, KLF4, NAMPT, ELF1, ELF3,…	887	1433	16167	1.38639	0.914551	0.0147975	0.702351
Category	Term	Count	%	PValue	Genes	List Total	Pop Hits	Pop Total	Fold Enrichment	Bonferroni	Benjamini	FDR				Category	Term	Count	%	PValue	Genes	List Total	Pop Hits	Pop Total	Fold Enrichment	Bonferroni	Benjamini	FDR				GOTERM_BP_FAT	GO:0000122~negative regulation of transcription from RNA polymerase II promoter	64	6.25611	0.000448407	ZNF536, BACH2, CDX2, EFNA1, SNCA, WWC1, CBX4, NFKB1, CNOT1, NFKB2, NFXL1, CBFA2T3, NR2E1, CBX7, DNAJC17, SAP30, CGGBP1, ZFP90, MKX, NFIL3, BHLHE41, AKIRIN2, EGR1, ELP2, SATB2, SOX11, RELB, MLXIPL, HES7, IFI16, NR0B1, PKIA, JUNB, DDIT3, HOXD9, VEGFA, MNT, TGIF2, PPP1R15A, TNF, TFCP2L1, TRIB3, CIC, STAT6, NPAS1, AHRR, TSC22D3, NEDD4L, BHLHE40, GFI1, DNAJA3, INSM1, BMP2, KLF10, FNIP1, AJUBA, NOTCH1,…	887	749	16167	1.55741	0.953954	0.0178396	0.878108
GOTERM_BP_FAT	GO:0001655~urogenital system development	9	1.28205	0.0313205	OSR1, BCL2, AGT, SOX11, FOXA1, PCSK9, ROBO2, CITED1, APC	454	110	13528	2.43797	1	0.642056	42.9365				GOTERM_BP_FAT	GO:0048545~response to steroid hormone stimulus	9	5.76923	0.00029123	BMP4, HMGB2, IL6, CYP27B1, SOCS2, SOCS1, IL1B, COL1A1, CCL5	120	192	13528	5.28437	0.380505	0.0206044	0.488129				GOTERM_BP_FAT	GO:1902680~positive regulation of RNA biosynthetic process	110	10.7527	0.000499894	HMGN1, MYOD1, CDX2, PDGFB, PPP2R5B, STAT5B, RORA, NR2E1, GDNF, HOXD10, IL11, CXCL10, ZFP90, CREB3L1, INSR, AKIRIN2, GNL3, SATB2, RET, RELB, MLXIPL, JUNB, DDIT3, MED10, FOXN4, HOXD9, VEGFA, COL1A1, RIPK4, EIF2AK3, ERBB2, NFKBIA, GREM1, LIF, AHRR, TEF, RUNX1, RUNX2, MUC1, KLF6, YEATS4, BMP2, ESRRB, GRIN1, MET, NR4A1, NOTCH1, ATF3, RNF4, ETS1, ETS2, MAFA, RBPJ, IKBKB, TCF12, KLF4, NAMPT, ELF1, ELF3,…	887	1461	16167	1.3723	0.967666	0.0194183	0.978465
GOTERM_BP_FAT	GO:0001822~kidney development	8	1.1396	0.0420211	OSR1, BCL2, AGT, SOX11, PCSK9, ROBO2, CITED1, APC	454	96	13528	2.48311	1	0.690494	53.0852				GOTERM_BP_FAT	GO:0051050~positive regulation of transport	8	5.12821	0.00354421	BMP4, IL6, LOC653879, ADORA2B, ADORA2A, APOE, IL1B, PTX3	120	223	13528	4.04425	0.997083	0.0957402	5.79029				GOTERM_BP_FAT	GO:0009891~positive regulation of biosynthetic process	132	12.9032	0.000528508	HMGN1, MYOD1, CDX2, PPP2R5B, PDGFB, RAB3GAP1, STAT5B, SNCA, RORA, GDNF, NR2E1, HOXD10, IL11, CXCL10, ZFP90, CREB3L1, INSR, AKIRIN2, GNL3, SATB2, RET, RELB, MLXIPL, PKIB, DDIT3, MED10, JUNB, TNKS2, FOXN4, HOXD9, PTHLH, KRT17, VEGFA, HAS2, RIPK4, COL1A1, EIF2AK3, ERBB2, PTH1R, NFKBIA, GREM1, LIF, AHRR, TEF, RUNX1, RUNX2, MUC1, YEATS4, KLF6, BMP2, ESRRB, GRIN1, MET, CD276, NR4A1, NOTCH1, ATF3, RNF4,…	887	1816	16167	1.32484	0.973434	0.0202891	1.0342
GOTERM_BP_FAT	GO:0001656~metanephros development	5	0.712251	0.0588526	OSR1, BCL2, AGT, ROBO2, CITED1	454	44	13528	3.38606	1	0.742945	65.6766				GOTERM_BP_FAT	GO:0031399~regulation of protein modification process	9	5.76923	0.00451553	BMP4, CSF2, IL6, SOCS1, FBXO2, PDGFRB, IL1B, FBXO5, UBE2C	120	295	13528	3.43932	0.999413	0.113084	7.32122				GOTERM_BP_FAT	GO:0051254~positive regulation of RNA metabolic process	112	10.9482	0.000593547	HMGN1, MYOD1, CDX2, PPP2R5B, PDGFB, STAT5B, CNOT1, RORA, NR2E1, GDNF, HOXD10, IL11, CXCL10, ZFP90, CREB3L1, INSR, AKIRIN2, GNL3, GTPBP1, SATB2, RET, RELB, MLXIPL, JUNB, DDIT3, MED10, FOXN4, HOXD9, VEGFA, COL1A1, RIPK4, EIF2AK3, ERBB2, NFKBIA, GREM1, LIF, AHRR, TEF, RUNX1, RUNX2, MUC1, KLF6, YEATS4, BMP2, ESRRB, GRIN1, MET, NR4A1, NOTCH1, ATF3, RNF4, ETS1, ETS2, MAFA, RBPJ, IKBKB, TCF12, KLF4, NAM…	887	1501	16167	1.36001	0.983003	0.0220202	1.16076
GOTERM_BP_FAT	GO:0001657~ureteric bud development	3	0.42735	0.328343	BCL2, AGT, ROBO2	454	35	13528	2.55406	1	0.96426	99.9103				GOTERM_BP_FAT	GO:0031960~response to corticosteroid stimulus	5	3.20513	0.00666615	BMP4, IL6, IL1B, COL1A1, CCL5	120	85	13528	6.63137	0.999983	0.149307	10.628				GOTERM_BP_FAT	GO:0031328~positive regulation of cellular biosynthetic process	129	12.61	0.000769949	HMGN1, MYOD1, CDX2, PPP2R5B, PDGFB, RAB3GAP1, STAT5B, SNCA, RORA, GDNF, NR2E1, HOXD10, IL11, CXCL10, ZFP90, CREB3L1, INSR, AKIRIN2, GNL3, SATB2, RET, RELB, MLXIPL, PKIB, DDIT3, MED10, JUNB, TNKS2, FOXN4, HOXD9, PTHLH, KRT17, VEGFA, COL1A1, RIPK4, EIF2AK3, ERBB2, PTH1R, NFKBIA, GREM1, LIF, AHRR, TEF, RUNX1, RUNX2, MUC1, YEATS4, KLF6, BMP2, ESRRB, GRIN1, MET, CD276, NR4A1, NOTCH1, ATF3, RNF4, ETS1,…	887	1784	16167	1.31796	0.994939	0.0268805	1.50327
																GOTERM_BP_FAT	GO:0002237~response to molecule of bacterial origin	5	3.20513	0.00694471	IL6, CYP27B1, SOCS1, IL1B, CCL5	120	86	13528	6.55426	0.999989	0.15299	11.0481				GOTERM_BP_FAT	GO:0010605~negative regulation of macromolecule metabolic process	169	16.52	0.000809168	CDX2, PDGFB, SRCIN1, EFNA1, SNCA, CBX4, LRRC4B, CNOT1, TCEAL7, NFXL1, CBX7, NR2E1, CGGBP1, ZFP90, CDKN2D, PPP1R1A, CTDSP2, SPRED1, TFPI2, INSR, AKIRIN2, SATB2, STC2, SOCS2, BST2, CHAC1, PLD6, BEND5, RELB, MLXIPL, SERPING1, PKIB, HES7, NR0B1, PKIA, DDIT3, JUNB, DDIT4, THY1, TNKS2, PRDM8, PTHLH, HOXD9, GRB10, RENBP, VEGFA, MNT, RPS13, TGIF2, TNFAIP3, EIF2AK3, GBP1, FZR1, CYP1B1, TFCP2L1, NFKBIA, BD…	887	2444	16167	1.26035	0.996134	0.0279468	1.57926
Annotation Cluster 22	Enrichment Score: 1.14863348608894															GOTERM_BP_FAT	GO:0010647~positive regulation of cell communication	9	5.76923	0.00854068	BMP4, CSF2, HHEX, IL6, CYP27B1, BST2, ADORA2A, IL1B, ADA	120	329	13528	3.08389	0.999999	0.175656	13.4195				GOTERM_BP_FAT	GO:0031327~negative regulation of cellular biosynthetic process	111	10.8504	0.000967018	CDX2, PDGFB, EFNA1, SNCA, CBX4, CNOT1, TCEAL7, NFXL1, NR2E1, CBX7, CGGBP1, ZFP90, AKIRIN2, SATB2, SOGA1, BEND5, RELB, MLXIPL, HES7, NR0B1, PKIA, DDIT3, JUNB, PTHLH, HOXD9, PRDM8, GRB10, VEGFA, MNT, TGIF2, TNFAIP3, EIF2AK3, CYP1B1, TFCP2L1, NFKBIA, GREM1, CCL4, AHRR, BHLHE40, RUNX2, DNAJA3, MUC1, BMP2, KLF10, CD276, EPRS, FNIP1, NOTCH1, ATF3, ETS2, JAZF1, RBPJ, KLF4, ZNF536, BACH2, CPEB2, ELF3, TA…	887	1503	16167	1.34608	0.998693	0.0318706	1.88457
Category	Term	Count	%	PValue	Genes	List Total	Pop Hits	Pop Total	Fold Enrichment	Bonferroni	Benjamini	FDR				GOTERM_BP_FAT	GO:0032268~regulation of cellular protein metabolic process	11	7.05128	0.00896511	BMP4, CSF2, IL6, APOE, KRT7, SOCS1, FBXO2, PDGFRB, IL1B, FBXO5, UBE2C	120	474	13528	2.61617	1	0.179139	14.0401				GOTERM_BP_FAT	GO:0010628~positive regulation of gene expression	127	12.4145	0.000999394	HMGN1, MYOD1, CDX2, PPP2R5B, PDGFB, RAB3GAP1, STAT5B, CNOT1, RORA, GDNF, NR2E1, HOXD10, IL11, CXCL10, ZFP90, CREB3L1, INSR, AKIRIN2, GNL3, SATB2, RET, RELB, MLXIPL, JUNB, DDIT3, MED10, FOXN4, HOXD9, KRT17, VEGFA, COL1A1, RIPK4, EIF2AK3, ERBB2, NFKBIA, GREM1, LIF, AHRR, TEF, RUNX1, RUNX2, MUC1, YEATS4, KLF6, BMP2, ESRRB, GRIN1, MET, NR4A1, NOTCH1, ATF3, RNF4, ETS1, ETS2, MAFA, RBPJ, IKBKB, TCF12, …	887	1764	16167	1.31223	0.998953	0.0324534	1.94708
GOTERM_MF_FAT	GO:0042803~protein homodimerization activity	19	2.70655	0.0446442	CAV2, PTPRE, MLL, ERBB3, CSF1, RUNX1T1, APOBEC3G, TGFB2, GPD1L, ADRB3, TRIM66, HAND1, TAP2, BCL2, TXNRD2, DPYD, LRRK2, CRYBA1, AOC3	453	334	12983	1.63036	1	0.800552	49.8194				GOTERM_BP_FAT	GO:0009719~response to endogenous stimulus	10	6.41026	0.00945114	BMP4, HMGB2, IL6, CYP27B1, SOCS2, ADORA2A, SOCS1, IL1B, COL1A1, CCL5	120	405	13528	2.78354	1	0.183516	14.7456				GOTERM_BP_FAT	GO:0009890~negative regulation of biosynthetic process	112	10.9482	0.00109559	CDX2, PDGFB, EFNA1, SNCA, CBX4, CNOT1, TCEAL7, NFXL1, NR2E1, CBX7, CGGBP1, ZFP90, AKIRIN2, SATB2, SOGA1, BEND5, RELB, MLXIPL, HES7, NR0B1, PKIA, DDIT3, JUNB, PTHLH, HOXD9, PRDM8, GRB10, VEGFA, MNT, TGIF2, TNFAIP3, EIF2AK3, CYP1B1, TFCP2L1, NFKBIA, GREM1, CCL4, AHRR, BHLHE40, RUNX2, DNAJA3, MUC1, BMP2, KLF10, CD276, EPRS, FNIP1, NOTCH1, ATF3, ETS2, JAZF1, RBPJ, KLF4, ZNF536, BACH2, CPEB2, ELF3, TA…	887	1526	16167	1.33773	0.99946	0.0347035	2.13258
GOTERM_MF_FAT	GO:0042802~identical protein binding	30	4.2735	0.0874523	CAV2, ATL2, ERBB3, CSF1, TRA2A, APOBEC3G, TGFB2, CLDN15, GPD1L, ADRB3, TRIM66, HAND1, MAP3K1, BCL2, TAP2, MAPT, PCSK9, ROBO2, PTPRE, MLL, PTPRG, RUNX1T1, INHBA, MDM2, TXNRD2, GRIP2, DPYD, LRRK2, CRYBA1, AOC3	453	640	12983	1.34344	1	0.875591	74.8843				GOTERM_BP_FAT	GO:0010033~response to organic substance	14	8.97436	0.0107623	BMP4, IL6, HMGB2, SOCS2, ADORA2A, COL3A1, SOCS1, CCL5, CYP27B1, HSPA2, APOE, COL6A2, IL1B, COL1A1	120	721	13528	2.189	1	0.199377	16.6217				GOTERM_BP_FAT	GO:0045934~negative regulation of nucleobase-containing compound metabolic process	105	10.2639	0.00166999	CDX2, PDGFB, EFNA1, SNCA, CBX4, CNOT1, TCEAL7, NFXL1, NR2E1, CBX7, CGGBP1, ZFP90, AKIRIN2, SATB2, BEND5, RELB, MLXIPL, HES7, NR0B1, PKIA, DDIT3, JUNB, DDIT4, TNKS2, PTHLH, HOXD9, PRDM8, VEGFA, MNT, RPS13, TGIF2, TNFAIP3, CYP1B1, TFCP2L1, NFKBIA, GREM1, CCL4, AHRR, BHLHE40, RUNX2, DNAJA3, MUC1, BMP2, KLF10, FNIP1, NOTCH1, ATF3, ETS2, JAZF1, RBPJ, KLF4, ZNF536, IER3, BACH2, ELF3, TAF1D, WWC1, HR, N…	887	1432	16167	1.33645	0.99999	0.0468612	3.23335
GOTERM_MF_FAT	GO:0046983~protein dimerization activity	26	3.7037	0.0917409	CAV2, ERBB3, CSF1, APOBEC3G, SOX6, TGFB2, AMPH, GPD1L, ADRB3, TRIM66, HAND1, BCL2, TAP2, ROBO2, PTPRE, MLL, RUNX1T1, SLC3A1, INHBA, TXNRD2, GUCY1B3, DPYD, LRRK2, NFE2L3, CRYBA1, AOC3	453	542	12983	1.37484	1	0.872373	76.6085				GOTERM_BP_FAT	GO:0051094~positive regulation of developmental process	8	5.12821	0.0114118	BMP4, CSF2, IRX3, IL6, CYP27B1, IL1B, CCL5, ADA	120	278	13528	3.24412	1	0.199073	17.5365				GOTERM_BP_FAT	GO:0009892~negative regulation of metabolic process	182	17.7908	0.0020784	CDX2, SRCIN1, PDGFB, SNCB, EFNA1, SNCA, CBX4, LRRC4B, CNOT1, TCEAL7, NFXL1, CBX7, ADORA1, NR2E1, CGGBP1, ZFP90, CDKN2D, PPP1R1A, CTDSP2, SPRED1, TFPI2, INSR, AKIRIN2, SATB2, SOGA1, STC2, SOCS2, BST2, CHAC1, PLD6, BEND5, PTPRN2, RELB, MLXIPL, SERPING1, PKIB, HES7, NR0B1, PKIA, DDIT3, JUNB, DDIT4, TNKS2, THY1, PRDM8, PTHLH, HOXD9, GRB10, RENBP, VEGFA, MNT, RPS13, TGIF2, TNFAIP3, EIF2AK3, GBP1, FZR1…	887	2715	16167	1.22182	0.999999	0.0546652	4.00885
																GOTERM_BP_FAT	GO:0032355~response to estradiol stimulus	4	2.5641	0.0118844	BMP4, SOCS2, SOCS1, IL1B	120	54	13528	8.35062	1	0.20431	18.1963				GOTERM_BP_FAT	GO:0051172~negative regulation of nitrogen compound metabolic process	110	10.7527	0.00255322	CDX2, PDGFB, EFNA1, SNCA, CBX4, CNOT1, TCEAL7, NFXL1, NR2E1, CBX7, CGGBP1, ZFP90, AKIRIN2, SATB2, BEND5, RELB, MLXIPL, HES7, NR0B1, PKIA, DDIT3, JUNB, DDIT4, TNKS2, PTHLH, HOXD9, PRDM8, VEGFA, MNT, RPS13, TGIF2, TNFAIP3, EIF2AK3, CYP1B1, TFCP2L1, NFKBIA, GREM1, CCL4, AHRR, BHLHE40, RUNX2, DNAJA3, MUC1, BMP2, KLF10, EPRS, FNIP1, NOTCH1, ATF3, ETS2, JAZF1, RBPJ, KLF4, ZNF536, IER3, BACH2, CPEB2, EL…	887	1533	16167	1.30785	1	0.06337	4.90303
Annotation Cluster 23	Enrichment Score: 1.0928441516777057															GOTERM_BP_FAT	GO:0043627~response to estrogen stimulus	5	3.20513	0.0137716	BMP4, CYP27B1, SOCS2, SOCS1, IL1B	120	105	13528	5.36825	1	0.225979	20.7819				GOTERM_BP_FAT	GO:0045935~positive regulation of nucleobase-containing compound metabolic process	121	11.828	0.00267355	HMGN1, MYOD1, CDX2, PPP2R5B, PDGFB, STAT5B, CNOT1, RORA, GDNF, NR2E1, HOXD10, IL11, CXCL10, ZFP90, CREB3L1, INSR, AKIRIN2, GNL3, GTPBP1, SATB2, RET, RELB, MLXIPL, PKIB, JUNB, DDIT3, MED10, TNKS2, FOXN4, HOXD9, PTHLH, VEGFA, COL1A1, RIPK4, EIF2AK3, ERBB2, NFKBIA, GREM1, LIF, AHRR, TEF, RUNX1, RUNX2, MUC1, KLF6, YEATS4, BMP2, ESRRB, GRIN1, MET, NR4A1, NOTCH1, ATF3, RNF4, ETS1, ETS2, MAFA, RBPJ, IKB…	887	1714	16167	1.28671	1	0.0657849	5.12837
Category	Term	Count	%	PValue	Genes	List Total	Pop Hits	Pop Total	Fold Enrichment	Bonferroni	Benjamini	FDR				GOTERM_BP_FAT	GO:0009967~positive regulation of signal transduction	8	5.12821	0.0153884	BMP4, CSF2, HHEX, IL6, CYP27B1, BST2, IL1B, ADA	120	295	13528	3.05718	1	0.239776	22.9356				GOTERM_BP_FAT	GO:0051173~positive regulation of nitrogen compound metabolic process	126	12.3167	0.00319814	HMGN1, MYOD1, CDX2, PPP2R5B, PDGFB, STAT5B, CNOT1, RORA, GDNF, NR2E1, HOXD10, IL11, CXCL10, ZFP90, CREB3L1, INSR, AKIRIN2, GNL3, GTPBP1, SATB2, RET, RELB, MLXIPL, PKIB, JUNB, DDIT3, MED10, TNKS2, FOXN4, HOXD9, PTHLH, KRT17, VEGFA, HAS2, COL1A1, RIPK4, EIF2AK3, ERBB2, NFKBIA, GREM1, LIF, AHRR, TEF, RUNX1, RUNX2, MUC1, YEATS4, KLF6, BMP2, ESRRB, GRIN1, MET, NR4A1, NOTCH1, ATF3, RNF4, ETS1, ETS2, MA…	887	1806	16167	1.27162	1	0.0749962	6.1049
GOTERM_BP_FAT	GO:0051094~positive regulation of developmental process	18	2.5641	0.0127834	NTF3, CSF1, FOXA1, IGF2, PAX4, ADA, TGFB2, CD83, INHBA, NOTCH1, MAPT, BCL2, AGT, ERAP1, ROBO2, HDAC9, BMPR1B, APC	454	278	13528	1.92933	1	0.501081	20.2936				GOTERM_BP_FAT	GO:0045597~positive regulation of cell differentiation	7	4.48718	0.0156934	BMP4, CSF2, IRX3, IL6, CYP27B1, CCL5, ADA	120	229	13528	3.446	1	0.241676	23.3356				GOTERM_MF_FAT	GO:0003700~transcription factor activity, sequence-specific DNA binding	87	8.5044	0.00403491	MYOD1, ZNF536, ELF1, SOX21, CDX2, BACH2, ELF3, STAT5B, HR, NFKB1, RORA, NFKB2, NFXL1, CBFA2T3, BUD31, NR2E1, HOXD10, ZNF251, GLI1, FOS, PAX9, CGGBP1, ZFP90, ZNF681, CREB3L1, MKX, NFIL3, BHLHE41, EGR1, ZNF43, FOXJ2, SOX11, RELB, MLXIPL, GTF2H4, DMRT2, IFI16, NR0B1, HMGA1, JUNB, DDIT3, FOXN4, HOXD9, ZFP82, TCFL5, ZNF711, MNT, TGIF2, ZNF79, CREM, TFCP2L1, CTCFL, STAT6, NPAS1, NPAS2, TSC22D3, TEF, BC…	824	1181	14983	1.33949	0.99497	0.190789	6.39348
GOTERM_BP_FAT	GO:0030334~regulation of cell migration	12	1.7094	0.0269014	IRS2, LAMA3, MAP3K1, BCL2, AGT, CSF1, ROBO4, IGF2, HDAC9, ADA, TGFB2, APC	454	169	13528	2.11579	1	0.641979	38.1687				GOTERM_BP_FAT	GO:0009725~response to hormone stimulus	9	5.76923	0.0157188	BMP4, HMGB2, IL6, CYP27B1, SOCS2, SOCS1, IL1B, COL1A1, CCL5	120	367	13528	2.76458	1	0.239804	23.3689				GOTERM_MF_FAT	GO:0001071~nucleic acid binding transcription factor activity	87	8.5044	0.00403491	MYOD1, ZNF536, ELF1, SOX21, CDX2, BACH2, ELF3, STAT5B, HR, NFKB1, RORA, NFKB2, NFXL1, CBFA2T3, BUD31, NR2E1, HOXD10, ZNF251, GLI1, FOS, PAX9, CGGBP1, ZFP90, ZNF681, CREB3L1, MKX, NFIL3, BHLHE41, EGR1, ZNF43, FOXJ2, SOX11, RELB, MLXIPL, GTF2H4, DMRT2, IFI16, NR0B1, HMGA1, JUNB, DDIT3, FOXN4, HOXD9, ZFP82, TCFL5, ZNF711, MNT, TGIF2, ZNF79, CREM, TFCP2L1, CTCFL, STAT6, NPAS1, NPAS2, TSC22D3, TEF, BC…	824	1181	14983	1.33949	0.99497	0.190789	6.39348
GOTERM_BP_FAT	GO:0030335~positive regulation of cell migration	8	1.1396	0.0295403	IRS2, BCL2, AGT, CSF1, IGF2, HDAC9, TGFB2, APC	454	89	13528	2.67841	1	0.644891	41.0592				GOTERM_BP_FAT	GO:0032270~positive regulation of cellular protein metabolic process	7	4.48718	0.0169502	BMP4, CSF2, IL6, APOE, IL1B, FBXO5, UBE2C	120	233	13528	3.38684	1	0.249328	24.9636				GOTERM_BP_FAT	GO:0032774~RNA biosynthetic process	243	23.7537	0.00490423	HMGN1, TMEM18, CDX2, PPP2R5B, EFNA1, STAT5B, SNCA, RORA, HOXD10, ZNF251, ZFP90, CREB3L1, ZNF395, ZNF43, RCOR2, MED10, PRDM8, ZFP82, VEGFA, MNT, RPS13, TGIF2, EIF2AK3, ZNF79, CYP1B1, ERBB2, TFCP2L1, NFKBIA, LIF, RPS27, AHRR, LHX6, RPS20, YEATS4, KLF6, BMP2, BMP1, KLF9, ESRRB, KLF10, FNIP1, NOTCH1, RNF4, ETS1, ETS2, JAZF1, RBPJ, ZFHX2, TCF12, KLF4, ZNF536, ELF1, STOX1, BACH2, ELF3, ZNF532, TAF1D, E…	887	3819	16167	1.15974	1	0.10219	9.21523
GOTERM_BP_FAT	GO:0040017~positive regulation of locomotion	8	1.1396	0.0461303	IRS2, BCL2, AGT, CSF1, IGF2, HDAC9, TGFB2, APC	454	98	13528	2.43244	1	0.705659	56.5093				GOTERM_BP_FAT	GO:0051223~regulation of protein transport	5	3.20513	0.0181082	BMP4, IL6, ADORA2A, IL1B, SRGN	120	114	13528	4.94444	1	0.259498	26.4348				GOTERM_MF_FAT	GO:0043565~sequence-specific DNA binding	77	7.52688	0.00567034	MYOD1, ZNF536, STOX1, ELF1, CDX2, BACH2, ELF3, STAT5B, NFKB1, RORA, NFKB2, NFXL1, NR2E1, HOXD10, GLI1, FOS, ZNF682, PAX9, CGGBP1, ZNF737, CREB3L1, MKX, ZNF395, NFIL3, BHLHE41, EGR1, SATB2, FOXJ2, SOX11, RELB, MLXIPL, DMRT2, IFI16, NR0B1, HMGA1, JUNB, DDIT3, FOXN4, HOXD9, ZNF711, MNT, ZNF277, KDM6B, IRX4, ZNF79, CREM, TFCP2L1, CTCFL, STAT6, CENPB, TEF, LHX6, POU3F1, RUNX1, RUNX2, FOXD1, MUC1, INSM…	824	1038	14983	1.34885	0.999415	0.23344	8.87389
GOTERM_BP_FAT	GO:0051272~positive regulation of cell motion	8	1.1396	0.0461303	IRS2, BCL2, AGT, CSF1, IGF2, HDAC9, TGFB2, APC	454	98	13528	2.43244	1	0.705659	56.5093				GOTERM_BP_FAT	GO:0001932~regulation of protein amino acid phosphorylation	6	3.84615	0.018329	BMP4, CSF2, IL6, SOCS1, PDGFRB, IL1B	120	173	13528	3.90983	1	0.260006	26.7122				GOTERM_BP_FAT	GO:0018130~heterocycle biosynthetic process	268	26.1975	0.00707757	HMGN1, TMEM18, CDX2, PPP2R5B, EFNA1, STAT5B, SNCA, RORA, NMRK1, ZNF251, HOXD10, NMRK2, ZFP90, CREB3L1, ZNF395, ZNF43, RCOR2, MED10, RFC5, PRDM8, ZFP82, VEGFA, MNT, RPS13, TGIF2, EIF2AK3, CYP1B1, ZNF79, ERBB2, TFCP2L1, NFKBIA, LIF, RPS27, AHRR, POLM, LHX6, RPS20, YEATS4, KLF6, BMP2, BMP1, KLF9, ESRRB, KLF10, UBE2L6, FNIP1, GUCY2D, NOTCH1, RNF4, ETS1, ETS2, JAZF1, ZFHX2, RBPJ, TCF12, KLF4, ZNF536, …	887	4286	16167	1.13969	1	0.133203	13.0359
GOTERM_BP_FAT	GO:0045927~positive regulation of growth	7	0.997151	0.0514042	EXTL3, BCL2, AGT, MAPT, CSF1, IGF2, TGFB2	454	80	13528	2.60727	1	0.716761	60.5591				GOTERM_BP_FAT	GO:0050865~regulation of cell activation	6	3.84615	0.0191621	IL6, ADORA2B, ADORA2A, APOE, IL1B, ADA	120	175	13528	3.86514	1	0.265685	27.7501				GOTERM_BP_FAT	GO:0006355~regulation of transcription, DNA-templated	223	21.7986	0.00777037	HMGN1, CDX2, PPP2R5B, EFNA1, STAT5B, SNCA, RORA, HOXD10, ZNF251, ZFP90, CREB3L1, ZNF395, ZNF43, RCOR2, MED10, PRDM8, ZFP82, VEGFA, MNT, TGIF2, EIF2AK3, ZNF79, CYP1B1, ERBB2, TFCP2L1, NFKBIA, LIF, AHRR, LHX6, YEATS4, KLF6, BMP2, BMP1, KLF9, ESRRB, KLF10, FNIP1, NOTCH1, RNF4, ETS1, ETS2, JAZF1, RBPJ, ZFHX2, TCF12, KLF4, ZNF536, ELF1, STOX1, BACH2, ELF3, ZNF532, TAF1D, EZH1, NFKB1, NFKB2, MCF2L, GLI…	887	3506	16167	1.15931	1	0.139622	14.2214
GOTERM_BP_FAT	GO:0040012~regulation of locomotion	12	1.7094	0.0583818	IRS2, LAMA3, MAP3K1, BCL2, AGT, CSF1, ROBO4, IGF2, HDAC9, ADA, TGFB2, APC	454	192	13528	1.86233	1	0.746397	65.3726				GOTERM_BP_FAT	GO:0051247~positive regulation of protein metabolic process	7	4.48718	0.0203929	BMP4, CSF2, IL6, APOE, IL1B, FBXO5, UBE2C	120	243	13528	3.24746	1	0.273525	29.2581				GOTERM_BP_FAT	GO:2001141~regulation of RNA biosynthetic process	225	21.9941	0.00790419	HMGN1, CDX2, PPP2R5B, EFNA1, STAT5B, SNCA, RORA, HOXD10, ZNF251, ZFP90, CREB3L1, ZNF395, ZNF43, RCOR2, MED10, PRDM8, ZFP82, VEGFA, MNT, TGIF2, EIF2AK3, ZNF79, CYP1B1, ERBB2, TFCP2L1, NFKBIA, LIF, AHRR, LHX6, YEATS4, KLF6, BMP2, BMP1, KLF9, ESRRB, KLF10, FNIP1, NOTCH1, RNF4, ETS1, ETS2, JAZF1, RBPJ, ZFHX2, TCF12, KLF4, ZNF536, ELF1, STOX1, BACH2, ELF3, ZNF532, TAF1D, EZH1, NFKB1, NFKB2, MCF2L, GLI…	887	3545	16167	1.15684	1	0.140396	14.4486
GOTERM_BP_FAT	GO:0051270~regulation of cell motion	12	1.7094	0.0601437	IRS2, LAMA3, MAP3K1, BCL2, AGT, CSF1, ROBO4, IGF2, HDAC9, ADA, TGFB2, APC	454	193	13528	1.85269	1	0.741446	66.4973				GOTERM_BP_FAT	GO:0051240~positive regulation of multicellular organismal process	7	4.48718	0.0207614	BMP4, IL6, ADORA2B, ADORA2A, IL1B, CCL5, ADA	120	244	13528	3.23415	1	0.273387	29.7039				GOTERM_BP_FAT	GO:1903506~regulation of nucleic acid-templated transcription	224	21.8964	0.00801755	HMGN1, CDX2, PPP2R5B, EFNA1, STAT5B, SNCA, RORA, HOXD10, ZNF251, ZFP90, CREB3L1, ZNF395, ZNF43, RCOR2, MED10, PRDM8, ZFP82, VEGFA, MNT, TGIF2, EIF2AK3, ZNF79, CYP1B1, ERBB2, TFCP2L1, NFKBIA, LIF, AHRR, LHX6, YEATS4, KLF6, BMP2, BMP1, KLF9, ESRRB, KLF10, FNIP1, NOTCH1, RNF4, ETS1, ETS2, JAZF1, RBPJ, ZFHX2, TCF12, KLF4, ZNF536, ELF1, STOX1, BACH2, ELF3, ZNF532, TAF1D, EZH1, NFKB1, NFKB2, MCF2L, GLI…	887	3526	16167	1.1579	1	0.141178	14.6406
GOTERM_BP_FAT	GO:0040018~positive regulation of multicellular organism growth	3	0.42735	0.203498	BCL2, AGT, CSF1	454	25	13528	3.57568	1	0.927981	98.1889				GOTERM_BP_FAT	GO:0051222~positive regulation of protein transport	4	2.5641	0.0211457	BMP4, IL6, ADORA2A, IL1B	120	67	13528	6.73035	1	0.275556	30.1659				GOTERM_BP_FAT	GO:0019438~aromatic compound biosynthetic process	266	26.002	0.0114766	HMGN1, TMEM18, CDX2, PPP2R5B, EFNA1, STAT5B, SNCA, RORA, NMRK1, ZNF251, HOXD10, NMRK2, ZFP90, CREB3L1, ZNF395, ZNF43, RCOR2, MED10, RFC5, PRDM8, ZFP82, VEGFA, MNT, RPS13, TGIF2, EIF2AK3, CYP1B1, ZNF79, ERBB2, TFCP2L1, NFKBIA, LIF, RPS27, AHRR, POLM, LHX6, RPS20, YEATS4, KLF6, BMP2, BMP1, KLF9, ESRRB, KLF10, UBE2L6, FNIP1, GUCY2D, NOTCH1, RNF4, ETS1, ETS2, JAZF1, ZFHX2, RBPJ, TCF12, KLF4, ZNF536, …	887	4290	16167	1.13013	1	0.176087	20.3073
GOTERM_BP_FAT	GO:0040014~regulation of multicellular organism growth	4	0.569801	0.335044	ADRB3, BCL2, AGT, CSF1	454	61	13528	1.95393	1	0.965225	99.9249				GOTERM_BP_FAT	GO:0050730~regulation of peptidyl-tyrosine phosphorylation	4	2.5641	0.0219829	CSF2, IL6, SOCS1, PDGFRB	120	68	13528	6.63137	1	0.280513	31.1626				GOTERM_BP_FAT	GO:0051252~regulation of RNA metabolic process	229	22.3851	0.0118629	HMGN1, CDX2, PPP2R5B, EFNA1, STAT5B, SNCA, RORA, HOXD10, ZNF251, ZFP90, CREB3L1, ZNF395, ZNF43, GTPBP1, RCOR2, MED10, PRDM8, ZFP82, VEGFA, MNT, RPS13, TGIF2, EIF2AK3, ZNF79, CYP1B1, ERBB2, TFCP2L1, NFKBIA, LIF, AHRR, LHX6, YEATS4, KLF6, BMP2, BMP1, KLF9, ESRRB, KLF10, FNIP1, NOTCH1, RNF4, ETS1, ETS2, PTCD2, JAZF1, RBPJ, ZFHX2, TCF12, KLF4, ZNF536, ELF1, STOX1, BACH2, ELF3, ZNF532, TAF1D, EZH1, NF…	887	3646	16167	1.14479	1	0.179884	20.9175
GOTERM_BP_FAT	GO:0001775~cell activation	11	1.56695	0.511223	P2RY12, BCL2, AGT, CSF1, BCL11A, RAG1, IGF2, CD24, HDAC9, ADA, APC	454	287	13528	1.14206	1	0.989813	99.9997				GOTERM_BP_FAT	GO:0070201~regulation of establishment of protein localization	5	3.20513	0.0220085	BMP4, IL6, ADORA2A, IL1B, SRGN	120	121	13528	4.6584	1	0.278672	31.1929				GOTERM_BP_FAT	GO:0006351~transcription, DNA-templated	223	21.7986	0.0119118	HMGN1, TMEM18, CDX2, PPP2R5B, EFNA1, STAT5B, SNCA, RORA, HOXD10, ZNF251, ZFP90, CREB3L1, ZNF395, ZNF43, RCOR2, MED10, PRDM8, ZFP82, VEGFA, MNT, TGIF2, EIF2AK3, ZNF79, CYP1B1, ERBB2, TFCP2L1, NFKBIA, LIF, AHRR, LHX6, YEATS4, KLF6, BMP2, BMP1, KLF9, ESRRB, KLF10, FNIP1, NOTCH1, RNF4, ETS1, ETS2, JAZF1, RBPJ, ZFHX2, TCF12, KLF4, ZNF536, STOX1, ELF1, BACH2, ELF3, ZNF532, TAF1D, EZH1, NFKB1, NFKB2, MC…	887	3544	16167	1.14688	1	0.180165	20.9944
GOTERM_BP_FAT	GO:0045321~leukocyte activation	9	1.28205	0.565358	BCL2, CSF1, BCL11A, RAG1, IGF2, CD24, HDAC9, ADA, APC	454	242	13528	1.10817	1	0.993285	100				GOTERM_BP_FAT	GO:0031401~positive regulation of protein modification process	6	3.84615	0.0246859	BMP4, CSF2, IL6, IL1B, FBXO5, UBE2C	120	187	13528	3.61711	1	0.302648	34.2899				GOTERM_BP_FAT	GO:0097659~nucleic acid-templated transcription	231	22.5806	0.0129171	HMGN1, TMEM18, CDX2, PPP2R5B, EFNA1, STAT5B, SNCA, RORA, HOXD10, ZNF251, ZFP90, CREB3L1, ZNF395, ZNF43, RCOR2, MED10, PRDM8, ZFP82, VEGFA, MNT, TGIF2, EIF2AK3, ZNF79, CYP1B1, ERBB2, TFCP2L1, NFKBIA, LIF, AHRR, LHX6, YEATS4, KLF6, BMP2, BMP1, KLF9, ESRRB, KLF10, FNIP1, NOTCH1, RNF4, ETS1, ETS2, JAZF1, RBPJ, ZFHX2, TCF12, KLF4, ZNF536, ELF1, STOX1, BACH2, ELF3, ZNF532, TAF1D, EZH1, NFKB1, NFKB2, MC…	887	3687	16167	1.14194	1	0.190178	22.5602
																GOTERM_BP_FAT	GO:0042060~wound healing	6	3.84615	0.0267329	IL6, ADORA2A, COL3A1, F2RL1, IL1B, ENO3	120	191	13528	3.54136	1	0.316647	36.5687				GOTERM_BP_FAT	GO:0034654~nucleobase-containing compound biosynthetic process	261	25.5132	0.0138086	HMGN1, TMEM18, CDX2, PPP2R5B, EFNA1, STAT5B, SNCA, RORA, NMRK1, ZNF251, HOXD10, NMRK2, ZFP90, CREB3L1, ZNF395, ZNF43, RCOR2, MED10, RFC5, PRDM8, ZFP82, VEGFA, MNT, RPS13, TGIF2, EIF2AK3, ZNF79, CYP1B1, ERBB2, TFCP2L1, NFKBIA, LIF, RPS27, AHRR, POLM, LHX6, RPS20, YEATS4, KLF6, BMP2, BMP1, KLF9, ESRRB, KLF10, UBE2L6, FNIP1, GUCY2D, NOTCH1, RNF4, ETS1, ETS2, JAZF1, ZFHX2, RBPJ, TCF12, KLF4, ZNF536, …	887	4220	16167	1.12729	1	0.199441	23.924
Annotation Cluster 24	Enrichment Score: 1.0906634226739864															GOTERM_BP_FAT	GO:0042509~regulation of tyrosine phosphorylation of STAT protein	3	1.92308	0.0302205	CSF2, IL6, SOCS1	120	31	13528	10.9097	1	0.34322	40.2811				GOTERM_BP_FAT	GO:0010556~regulation of macromolecule biosynthetic process	247	24.1447	0.0138192	HMGN1, CDX2, PPP2R5B, EFNA1, RAB3GAP1, STAT5B, SNCA, IARS2, RORA, HOXD10, ZNF251, ZFP90, CREB3L1, ZNF395, ZNF43, RCOR2, MED10, PRDM8, ZFP82, GRB10, KRT17, VEGFA, MNT, TGIF2, HAS2, EIF2AK3, ZNF79, CYP1B1, ERBB2, TFCP2L1, NFKBIA, DTD1, LIF, AHRR, LHX6, YEATS4, KLF6, BMP2, BMP1, KLF9, ESRRB, KLF10, EPRS, FNIP1, NOTCH1, RNF4, ETS1, ETS2, JAZF1, RBPJ, ZFHX2, TCF12, KLF4, ZNF536, ELF1, STOX1, BACH2, EL…	887	3971	16167	1.13371	1	0.199164	23.9401
Category	Term	Count	%	PValue	Genes	List Total	Pop Hits	Pop Total	Fold Enrichment	Bonferroni	Benjamini	FDR				GOTERM_BP_FAT	GO:0032496~response to lipopolysaccharide	4	2.5641	0.0303246	CYP27B1, SOCS1, IL1B, CCL5	120	77	13528	5.85628	1	0.341894	40.3886				GOTERM_BP_FAT	GO:0010468~regulation of gene expression	261	25.5132	0.0178408	HMGN1, CDX2, PPP2R5B, EFNA1, RAB3GAP1, STAT5B, SNCA, IARS2, RORA, ZNF251, HOXD10, NOV, ZFP90, CREB3L1, ZNF395, ZNF43, STC2, RCOR2, PLD6, SERPING1, MED10, PRDM8, ZFP82, KRT17, VEGFA, MNT, RPS13, TGIF2, EIF2AK3, ZNF79, CYP1B1, ERBB2, TFCP2L1, NFKBIA, DTD1, LIF, AHRR, LHX6, YEATS4, KLF6, BMP2, BMP1, KLF9, ESRRB, KLF10, TGFBR2, EPRS, FNIP1, NOTCH1, RNF4, ETS1, PTCD2, ETS2, JAZF1, ZFHX2, RBPJ, TCF12, …	887	4242	16167	1.12144	1	0.233324	29.8128
GOTERM_BP_FAT	GO:0006350~transcription	88	12.5356	0.0181619	ZNF486, ZNF781, CNOT2, PAX4, ZEB2, APOBEC3G, CNOT6, ZKSCAN2, ZNF678, CNOT4, ZNF738, HOXC5, ZNF397, ZNF546, ZNF280A, ZNF100, PTGER3, ZNF441, ZNF506, ZFP30, SOX11, RBL1, SOX12, RUNX1T1, ZFP28, PPARGC1B, TTF2, ZNF788, ZNF238, EREG, ZNF135, HES2, MGA, ZFPM2, ZNF589, ZSCAN18, NFE2L3, ZNF484, SUPT3H, CAMTA1, BCLAF1, CCRN4L, ZNF273, POLR2K, BDP1, SOX6, MYBL1, TCF7L2, ARID2, ZNF615, PRDM13, HAND1, LHX2, …	454	2101	13528	1.24806	1	0.576723	27.6123				GOTERM_BP_FAT	GO:0051384~response to glucocorticoid stimulus	4	2.5641	0.0313407	BMP4, IL6, IL1B, CCL5	120	78	13528	5.7812	1	0.348898	41.4294				GOTERM_BP_FAT	GO:2000112~regulation of cellular macromolecule biosynthetic process	239	23.3627	0.0192901	HMGN1, CDX2, PPP2R5B, EFNA1, RAB3GAP1, STAT5B, SNCA, IARS2, RORA, HOXD10, ZNF251, ZFP90, CREB3L1, ZNF395, ZNF43, RCOR2, MED10, PRDM8, ZFP82, GRB10, KRT17, VEGFA, MNT, TGIF2, EIF2AK3, ZNF79, CYP1B1, ERBB2, TFCP2L1, NFKBIA, DTD1, LIF, AHRR, LHX6, YEATS4, KLF6, BMP2, BMP1, KLF9, ESRRB, KLF10, EPRS, FNIP1, NOTCH1, RNF4, ETS1, ETS2, JAZF1, RBPJ, ZFHX2, TCF12, KLF4, ZNF536, ELF1, STOX1, BACH2, ELF3, CP…	887	3862	16167	1.12795	1	0.2453	31.8218
GOTERM_BP_FAT	GO:0006355~regulation of transcription, DNA-dependent	76	10.8262	0.0185353	ZNF486, CNOT2, ZEB2, PAX4, HDX, ZKSCAN2, CITED1, CBX5, ZNF207, ZNF738, HOXC5, ZNF397, ZNF546, ZNF100, ZNF850P, ZNF506, ZFP30, SOX11, RBL1, SOX12, RUNX1T1, ZFP28, PPARGC1B, INHBA, ZNF238, ZNF135, HES2, MGA, MDM2, ZFPM2, ZNF589, ZSCAN18, NFE2L3, KCNH2, ZSCAN12, ZNF484, SUPT3H, ZNF273, POLR2K, NEDD8, SOX6, MYBL1, TCF7L2, ZNF615, TRIM66, HAND1, LHX2, MAP3K1, ZNF708, ZNF471, ZNF560, ZNF566, MLL, ZNF45…	454	1773	13528	1.27727	1	0.577394	28.096				GOTERM_BP_FAT	GO:0030278~regulation of ossification	4	2.5641	0.0313407	BMP4, IL6, CYP27B1, SRGN	120	78	13528	5.7812	1	0.348898	41.4294				GOTERM_BP_FAT	GO:0034645~cellular macromolecule biosynthetic process	301	29.4233	0.033902	HMGN1, CDX2, TMEM18, PPP2R5B, EFNA1, RAB3GAP1, STAT5B, SNCA, RPL22L1, IARS2, RORA, ZNF251, HOXD10, ZFP90, CREB3L1, ZNF395, GTPBP2, ZNF43, GTPBP1, RCOR2, VANGL2, MED10, RFC5, PRDM8, ZFP82, GRB10, KRT17, VEGFA, MNT, RPS13, HAS2, TGIF2, EIF2AK3, CYP1B1, ZNF79, ERBB2, TFCP2L1, NFKBIA, DTD1, LIF, RPS27, PPP1R3C, AHRR, POLM, LHX6, RPS20, KLF6, YEATS4, BMP2, BMP1, KLF9, ESRRB, KLF10, EPRS, UBE2L6, FNIP1…	887	5019	16167	1.09309	1	0.34226	49.2492
GOTERM_BP_FAT	GO:0051252~regulation of RNA metabolic process	76	10.8262	0.0290959	ZNF486, CNOT2, ZEB2, PAX4, HDX, ZKSCAN2, CITED1, CBX5, ZNF207, ZNF738, HOXC5, ZNF397, ZNF546, ZNF100, ZNF850P, ZNF506, ZFP30, SOX11, RBL1, SOX12, RUNX1T1, ZFP28, PPARGC1B, INHBA, ZNF238, ZNF135, HES2, MGA, MDM2, ZFPM2, ZNF589, ZSCAN18, NFE2L3, KCNH2, ZSCAN12, ZNF484, SUPT3H, ZNF273, POLR2K, NEDD8, SOX6, MYBL1, TCF7L2, ZNF615, TRIM66, HAND1, LHX2, MAP3K1, ZNF708, ZNF471, ZNF560, ZNF566, MLL, ZNF45…	454	1813	13528	1.24909	1	0.64959	40.5815				GOTERM_BP_FAT	GO:0034097~response to cytokine stimulus	4	2.5641	0.0323746	CYP27B1, SOCS1, COL3A1, CCL5	120	79	13528	5.70802	1	0.353593	42.4708				GOTERM_BP_FAT	GO:0019219~regulation of nucleobase-containing compound metabolic process	240	23.4604	0.0459934	HMGN1, CDX2, PPP2R5B, EFNA1, STAT5B, SNCA, PGAM1, RORA, HOXD10, ZNF251, ZFP90, CREB3L1, ZNF395, ZNF43, GTPBP1, RCOR2, MED10, PRDM8, ZFP82, VEGFA, MNT, RPS13, TGIF2, EIF2AK3, ZNF79, CYP1B1, ERBB2, TFCP2L1, NFKBIA, LIF, AHRR, LHX6, YEATS4, KLF6, BMP2, BMP1, KLF9, ESRRB, KLF10, FNIP1, NOTCH1, RNF4, ETS1, PTCD2, ETS2, JAZF1, RBPJ, ZFHX2, TCF12, KLF4, ZNF536, ELF1, STOX1, BACH2, ELF3, ZNF532, TAF1D, E…	887	3966	16167	1.10297	1	0.404204	60.3832
GOTERM_BP_FAT	GO:0045449~regulation of transcription	103	14.6724	0.0426551	ZNF781, CNOT2, CNOT6, CITED1, CNOT4, CBX5, HOXC5, ZNF397, BCL7A, ZNF100, ZNF850P, ZNF441, ZNF506, RBL1, PPARGC1B, ZNF788, ZNF238, HES2, MGA, ZNF589, NFE2L3, CAMTA1, NEDD8, SOX6, MYBL1, ZNF615, TRIM66, LHX2, DMD, MLL, NTF3, KLF12, ESRRB, ZNF66, FOXA1, CREBBP, BRCA2, ZBTB40, WHSC1, CELSR2, SUV39H2, CDKN1C, ZNF215, NOTCH1, LASS4, EAF1, EBF1, HDAC9, ZNF486, PAX4, ZEB2, HDX, ZKSCAN2, ZNF678, ZNF207, Z…	454	2601	13528	1.17998	1	0.692082	53.6296				GOTERM_BP_FAT	GO:0051046~regulation of secretion	6	3.84615	0.0329111	IL6, ADORA2B, ADORA2A, IL1B, ADA, SRGN	120	202	13528	3.34851	1	0.353794	43.0043				GOTERM_BP_FAT	GO:0016070~RNA metabolic process	263	25.7087	0.151346	HMGN1, TMEM18, CDX2, PPP2R5B, EFNA1, STAT5B, SNCA, IARS2, RORA, ZNF251, HOXD10, ZFP90, CREB3L1, ZNF395, LSM1, ZNF43, GTPBP1, RCOR2, PLD6, MED10, PRDM8, ZFP82, VEGFA, MNT, RPS13, TGIF2, EIF2AK3, ZNF79, CYP1B1, ERBB2, TFCP2L1, NFKBIA, DTD1, LIF, RPS27, AHRR, LHX6, RPS20, YEATS4, KLF6, BMP2, BMP1, KLF9, ESRRB, KLF10, EPRS, FNIP1, NOP14, TNKS1BP1, NOTCH1, RNF4, ETS1, PTCD2, ETS2, JAZF1, ZFHX2, RBPJ, …	887	4524	16167	1.05959	1	0.702106	96.0327
GOTERM_MF_FAT	GO:0003677~DNA binding	89	12.6781	0.214504	ZNF486, ZNF781, PAX4, ZEB2, HDX, ZKSCAN2, ZNF678, CITED1, ZNF207, PHC3, ZNF738, SETMAR, HOXC5, ZNF397, PHC1, ZNF546, ZNF280A, ZNF100, ZNF850P, ZNF441, ZNF506, GEN1, ZFP30, SOX11, SOX12, POLE, RUNX1T1, ZFP28, TTF2, ZNF788, ZNF238, TAF15, ZNF135, HES2, MGA, ZFPM2, ZNF589, ZSCAN18, NFE2L3, ZSCAN12, ZNF484, SUPT3H, BCLAF1, CCRN4L, ZNF273, THAP9, POLR2K, BDP1, RAG1, SOX6, MYBL1, TCF7L2, ARID2, RPA4, Z…	453	2331	12983	1.09427	1	0.947077	97.3885				GOTERM_BP_FAT	GO:0032880~regulation of protein localization	5	3.20513	0.0334882	BMP4, IL6, ADORA2A, IL1B, SRGN	120	138	13528	4.08454	1	0.35656	43.573				GOTERM_MF_FAT	GO:0003677~DNA binding	148	14.4673	0.15437	HMGN1, MYOD1, TMEM18, CDX2, STAT5B, SNCA, RBM5, CBX4, ZNF827, RORA, NFXL1, NR2E1, HOXD10, ZNF251, GTF2E2, DDX11, CGGBP1, ZFP90, ZNF579, CREB3L1, ZNF395, ZNF43, H1F0, SATB2, ZNF441, RCOR2, BEND5, RELB, NEIL2, MLXIPL, HES7, NR0B1, DDIT3, JUNB, FOXN4, PRDM8, RFC5, HOXD9, ZFP82, TCFL5, MNT, TGIF2, TNFAIP3, TSHZ2, ZNF79, RAD23A, TFCP2L1, DTD1, RPS27, AHRR, RPL7, TEF, POLM, LHX6, BHLHE40, STRBP, RUNX1,…	824	2475	14983	1.08732	1	0.849245	93.5432
GOTERM_MF_FAT	GO:0030528~transcription regulator activity	56	7.97721	0.389514	CNOT2, ZEB2, PAX4, HDX, ZKSCAN2, CITED1, CBX5, ZNF207, HOXC5, ZNF397, SOX11, SOX12, RUNX1T1, PPARGC1B, TTF2, ZNF238, ZNF135, HES2, MDM2, MGA, ZFPM2, ZSCAN18, NFE2L3, ZSCAN12, SUPT3H, CAMTA1, BCLAF1, CCRN4L, SOX6, MYBL1, TCF7L2, TRIM66, HAND1, BCL2, LHX2, BCL11A, GTF3C3, MLL, KLF12, L3MBTL2, ESRRB, TRIM29, FOXA1, CREBBP, BRCA2, CDKN1C, ZNF215, NOTCH1, LASS4, EBF1, RBAK, GRLF1, IRF2, RBM14, HDAC9, …	453	1512	12983	1.06148	1	0.981771	99.9419				GOTERM_BP_FAT	GO:0046425~regulation of JAK-STAT cascade	3	1.92308	0.0398014	CSF2, IL6, SOCS1	120	36	13528	9.39444	1	0.399327	49.4556				GOTERM_BP_FAT	GO:0010467~gene expression	304	29.7165	0.156755	HMGN1, CDX2, TMEM18, PPP2R5B, EFNA1, RAB3GAP1, STAT5B, SNCA, RPL22L1, IARS2, RORA, ZNF251, HOXD10, ZFP90, CREB3L1, ZNF395, LSM1, GTPBP2, ZNF43, GTPBP1, F10, STC2, RCOR2, PLD6, SERPING1, MED10, PRDM8, ZFP82, KRT17, VEGFA, MNT, RPS13, TGIF2, EIF2AK3, CYP1B1, ZNF79, ERBB2, TFCP2L1, NFKBIA, DTD1, LIF, RPS27, AHRR, LHX6, FAM162A, RPS20, PLAT, RHBDF2, KLF6, YEATS4, BMP2, BMP1, KLF9, ESRRB, KLF10, EPRS,…	887	5265	16167	1.0524	1	0.710483	96.5015
GOTERM_MF_FAT	GO:0003700~transcription factor activity	33	4.70085	0.664404	CCRN4L, PAX4, ZEB2, SOX6, HDX, ZKSCAN2, TCF7L2, CITED1, ZNF207, HAND1, LHX2, HOXC5, ZNF397, MLL, KLF12, ESRRB, TRIM29, SOX11, FOXA1, CREBBP, RUNX1T1, ZNF215, NOTCH1, ZNF238, LASS4, ZNF135, EBF1, IRF2, MGA, ZSCAN18, NFE2L3, ZSCAN12, PBX4	453	975	12983	0.970032	1	0.99696	100				GOTERM_BP_FAT	GO:0001934~positive regulation of protein amino acid phosphorylation	4	2.5641	0.0436785	BMP4, CSF2, IL6, IL1B	120	89	13528	5.06667	1	0.414877	52.7769				GOTERM_MF_FAT	GO:1901363~heterocyclic compound binding	304	29.7165	0.906288	HMGN1, LDHA, CDX2, TMEM18, STAT5B, SNCA, IARS2, RORA, ADORA1, NMRK1, ZNF251, HOXD10, NMRK2, PIP5KL1, DDX11, ZFP90, CREB3L1, ZNF395, HTR1D, LSM1, GTPBP2, ZNF43, H1F0, GTPBP1, STC2, RCOR2, SUCLG2, KIF5C, RFC5, PRDM8, ZFP82, PARP12, MNT, RPS13, RAB15, ARL8A, TGIF2, EIF2AK3, PRODH, CYP1B1, ZNF79, PFKFB4, ERBB3, DNAH17, RAD23A, ERBB2, TFCP2L1, TOR4A, RAB40A, URGCP, DTD1, RPS27, AHRR, RAC2, POLM, LHX6,…	824	5833	14983	0.947661	1	0.999864	100
																GOTERM_BP_FAT	GO:0009991~response to extracellular stimulus	6	3.84615	0.0448118	BMP4, CYP27B1, ADORA2B, NUAK2, IL1B, COL1A1	120	220	13528	3.07455	1	0.42084	53.7083				GOTERM_MF_FAT	GO:0097159~organic cyclic compound binding	306	29.912	0.933172	HMGN1, LDHA, CDX2, TMEM18, STAT5B, SNCA, IARS2, RORA, ADORA1, NMRK1, ZNF251, HOXD10, NMRK2, SYP, PIP5KL1, DDX11, ZFP90, CREB3L1, ZNF395, HTR1D, LSM1, GTPBP2, ZNF43, H1F0, GTPBP1, STC2, RCOR2, SUCLG2, KIF5C, RFC5, PRDM8, ZFP82, PARP12, MNT, RPS13, RAB15, ARL8A, TGIF2, EIF2AK3, PRODH, CYP1B1, ZNF79, PFKFB4, ERBB3, DNAH17, RAD23A, ERBB2, TFCP2L1, TOR4A, RAB40A, URGCP, DTD1, RPS27, AHRR, RAC2, POLM, …	824	5915	14983	0.940672	1	0.999942	100
Annotation Cluster 25	Enrichment Score: 1.0847191063870396															GOTERM_MF_FAT	GO:0008083~growth factor activity	5	3.20513	0.0465959	CXCL1, BMP4, CSF2, IL6, IL1B	110	161	12983	3.66544	0.999981	0.404327	45.7133				GOTERM_MF_FAT	GO:0003676~nucleic acid binding	190	18.5728	0.991525	HMGN1, MKRN1, MYOD1, TMEM18, CDX2, STAT5B, SNCA, RBM5, CBX4, ZNF827, CNOT1, RORA, NFXL1, CBX7, NR2E1, ZNF251, HOXD10, GTF2E2, DDX11, CGGBP1, ZFP90, ZNF579, CREB3L1, EIF1, ZNF395, LSM1, RBM10, GNL3, H1F0, ZNF43, GTPBP2, GTPBP1, SATB2, CARS, BST2, ZNF441, RCOR2, BEND5, RELB, NEIL2, MLXIPL, HES7, NR0B1, DDIT3, JUNB, FOXN4, PRDM8, RFC5, HOXD9, ZFP82, PARP12, TCFL5, MNT, RPS13, DDX31, TGIF2, TNFAIP3, …	824	3960	14983	0.872429	1	1	100
Category	Term	Count	%	PValue	Genes	List Total	Pop Hits	Pop Total	Fold Enrichment	Bonferroni	Benjamini	FDR				GOTERM_BP_FAT	GO:0042327~positive regulation of phosphorylation	4	2.5641	0.0539558	BMP4, CSF2, IL6, IL1B	120	97	13528	4.6488	1	0.471475	60.6157
GOTERM_BP_FAT	GO:0035295~tube development	15	2.13675	0.0166162	CAV2, C8ORF85, FOXA1, ZEB2, ADA, MAN2A1, NOTCH1, WNT4, HAND1, BCL2, AGT, GRLF1, ZFPM2, ROBO2, EGF	454	220	13528	2.03164	1	0.551146	25.5767				GOTERM_BP_FAT	GO:0010562~positive regulation of phosphorus metabolic process	4	2.5641	0.0580833	BMP4, CSF2, IL6, IL1B	120	100	13528	4.50933	1	0.485568	63.405				Annotation Cluster 17	Enrichment Score: 2.875385569218187
GOTERM_BP_FAT	GO:0001889~liver development	5	0.712251	0.100969	MAN2A1, NOTCH1, CCND2, PCSK9, ADA	454	53	13528	2.81107	1	0.836732	84.6872				GOTERM_BP_FAT	GO:0045937~positive regulation of phosphate metabolic process	4	2.5641	0.0580833	BMP4, CSF2, IL6, IL1B	120	100	13528	4.50933	1	0.485568	63.405				Category	Term	Count	%	PValue	Genes	List Total	Pop Hits	Pop Total	Fold Enrichment	Bonferroni	Benjamini	FDR
GOTERM_BP_FAT	GO:0030324~lung development	7	0.997151	0.114684	CAV2, MAN2A1, NOTCH1, C8ORF85, FOXA1, ZFPM2, ADA	454	99	13528	2.10688	1	0.852892	88.3223				GOTERM_BP_FAT	GO:0002694~regulation of leukocyte activation	5	3.20513	0.0587848	IL6, ADORA2B, ADORA2A, IL1B, ADA	120	166	13528	3.39558	1	0.487498	63.8602				GOTERM_BP_FAT	GO:0009887~organ morphogenesis	81	7.91789	9.15475e-05	HMGN1, FGF18, STOX1, CDX2, ELF3, EFNA1, PGF, JAG2, GDNF, KLHL3, HOXD10, MTHFD1L, GLI1, CCDC103, SPRY1, KCNQ4, PAX9, SEMA3C, STRA6, DLG5, BHLHE41, INSR, SATB2, MAGI2, SOX11, SDK2, VANGL2, ARHGEF19, TLE2, THY1, FOXN4, HOXD9, PTHLH, INHBA, DDR1, SDC1, EYA1, AMBN, CRKL, ADM, NAB2, VEGFA, HAS2, STC1, CHSY1, COL1A1, TNFAIP3, IFT88, FRAS1, IRX4, TNF, LIMS2, TNC, EGLN1, GREM1, LIF, STAT6, CYP26B1, TGM2, …	887	956	16167	1.5443	0.466512	0.00549641	0.179874
GOTERM_BP_FAT	GO:0030323~respiratory tube development	7	0.997151	0.127192	CAV2, MAN2A1, NOTCH1, C8ORF85, FOXA1, ZFPM2, ADA	454	102	13528	2.04492	1	0.869622	90.9132				GOTERM_BP_FAT	GO:0060341~regulation of cellular localization	6	3.84615	0.0678666	BMP4, IL6, ADORA2B, ADORA2A, IL1B, SRGN	120	248	13528	2.72742	1	0.527754	69.2925				GOTERM_BP_FAT	GO:0002009~morphogenesis of an epithelium	48	4.69208	9.45443e-05	FRAS1, STOX1, TNF, PGF, TNC, JAG2, GREM1, SDC4, KLHL3, GDNF, MTHFD1L, PXN, CCDC103, LIF, SPRY1, TGM2, SEMA3C, DLG5, RUNX1, FOXD1, B4GALT1, BMP2, RET, MAGI2, SOX11, ARHGEF19, VANGL2, TGFBR2, MET, RLTPR, CSNK2B, NTN1, FOXN4, PTHLH, AJUBA, DDR1, NOTCH1, EYA1, KRT17, ADM, ITGA5, SULF1, VEGFA, SEMA4C, GLMN, RIPK4, RBPJ, KLF4	887	483	16167	1.81134	0.477373	0.00557825	0.185757
GOTERM_BP_FAT	GO:0060541~respiratory system development	7	0.997151	0.154071	CAV2, MAN2A1, NOTCH1, C8ORF85, FOXA1, ZFPM2, ADA	454	108	13528	1.93131	1	0.895716	94.7651				GOTERM_BP_FAT	GO:0008284~positive regulation of cell proliferation	8	5.12821	0.0727788	COL18A1, BMP4, CSF2, IL6, PDGFRB, IL1B, ADA, SCG2	120	414	13528	2.17842	1	0.542187	71.9007				GOTERM_BP_FAT	GO:2000027~regulation of organ morphogenesis	23	2.24829	0.000410169	B4GALT1, STOX1, BMP2, TNF, LIMS2, MAGI2, ARHGEF19, MET, VANGL2, GREM1, GDNF, LIF, SPRY1, NOTCH1, EYA1, PAX9, SULF1, VEGFA, RBPJ, TNFAIP3, IFT88, RUNX2, PLAU	887	182	16167	2.30336	0.940129	0.0166197	0.803515
																GOTERM_BP_FAT	GO:0007267~cell-cell signaling	10	6.41026	0.0821333	WNT5A, BMP4, IL6, BST2, ADORA2A, APOE, IL1B, CXCL6, TNFSF9, CCL5	120	600	13528	1.87889	1	0.576466	76.3019				GOTERM_BP_FAT	GO:0048729~tissue morphogenesis	55	5.37634	0.000554761	STOX1, PGF, JAG2, SDC4, KLHL3, GDNF, MTHFD1L, CCDC103, SPRY1, SEMA3C, DLG5, RET, MAGI2, SOX11, ARHGEF19, VANGL2, SDK2, FOXN4, THY1, PTHLH, DDR1, INHBA, EYA1, ADM, KRT17, VEGFA, SEMA4C, STC1, RIPK4, KDM6B, FRAS1, TNF, TNC, EGLN1, GREM1, PXN, LIF, TGM2, RUNX1, FOXD1, B4GALT1, BMP2, TGFBR2, MET, RLTPR, CSNK2B, NTN1, AJUBA, NOTCH1, ITGA5, PTCD2, SULF1, GLMN, RBPJ, KLF4	887	623	16167	1.60909	0.977816	0.0210511	1.0853
Annotation Cluster 26	Enrichment Score: 1.0642000314524704															GOTERM_BP_FAT	GO:0050863~regulation of T cell activation	4	2.5641	0.0841303	IL6, ADORA2A, IL1B, ADA	120	117	13528	3.85413	1	0.579003	77.1533				GOTERM_BP_FAT	GO:0060429~epithelium development	86	8.40665	0.000932819	STOX1, SOX21, CDX2, ELF3, PDGFB, PGF, JAG2, SDC4, GDNF, KLHL3, MTHFD1L, GLI1, CCDC103, CASP3, SPRY1, MCOLN3, CXCR4, SEMA3C, STRA6, DLG5, INSR, ICAM1, RET, MAGI2, SOX11, ARHGEF19, VANGL2, DLL3, DMRT2, HES7, CDK6, NR0B1, SLC7A11, FOXN4, PTHLH, INHBA, DDR1, SDC1, EYA1, ADM, KRT17, VEGFA, SEMA4C, STC1, RIPK4, IFT88, KDM6B, FRAS1, FZR1, TNF, TNC, TFCP2L1, CRLF1, GREM1, PXN, LIF, STAT6, LAMB3, COL7A1, …	887	1108	16167	1.4147	0.998347	0.0310588	1.8185
Category	Term	Count	%	PValue	Genes	List Total	Pop Hits	Pop Total	Fold Enrichment	Bonferroni	Benjamini	FDR				GOTERM_BP_FAT	GO:0009617~response to bacterium	5	3.20513	0.0905827	IL6, CYP27B1, SOCS1, IL1B, CCL5	120	193	13528	2.92055	1	0.59226	79.712				GOTERM_BP_FAT	GO:0060562~epithelial tube morphogenesis	32	3.12805	0.00211941	TNF, PGF, TNC, SDC4, GREM1, GDNF, KLHL3, MTHFD1L, PXN, CCDC103, SPRY1, DLG5, FOXD1, B4GALT1, RET, BMP2, SOX11, VANGL2, TGFBR2, MET, CSNK2B, NTN1, FOXN4, PTHLH, DDR1, NOTCH1, EYA1, ADM, VEGFA, SEMA4C, GLMN, RBPJ	887	327	16167	1.78364	1	0.0552914	4.08639
GOTERM_BP_FAT	GO:0032869~cellular response to insulin stimulus	7	0.997151	0.0260188	PHIP, IRS2, CCND2, ERBB3, PCSK9, IGF2, HDAC9	454	68	13528	3.06737	1	0.63516	37.1726				GOTERM_BP_FAT	GO:0050708~regulation of protein secretion	3	1.92308	0.0923167	IL6, ADORA2A, SRGN	120	58	13528	5.83103	1	0.597447	80.3521				GOTERM_BP_FAT	GO:0035239~tube morphogenesis	35	3.42131	0.00222667	TNF, PGF, TNC, GREM1, SDC4, KLHL3, GDNF, MTHFD1L, PXN, GLI1, CCDC103, SPRY1, TGM2, STRA6, DLG5, FOXD1, B4GALT1, BMP2, RET, SOX11, VANGL2, TGFBR2, MET, CSNK2B, NTN1, FOXN4, PTHLH, DDR1, NOTCH1, EYA1, ADM, VEGFA, SEMA4C, GLMN, RBPJ	887	370	16167	1.72414	1	0.0575733	4.28892
GOTERM_BP_FAT	GO:0010828~positive regulation of glucose transport	4	0.569801	0.0358135	SLC1A2, IRS2, ERBB3, IGF2	454	22	13528	5.4177	1	0.660185	47.427				GOTERM_BP_FAT	GO:0031667~response to nutrient levels	5	3.20513	0.0958789	BMP4, CYP27B1, NUAK2, IL1B, COL1A1	120	197	13528	2.86125	1	0.607873	81.6081				GOTERM_BP_FAT	GO:0061138~morphogenesis of a branching epithelium	22	2.15054	0.00225176	B4GALT1, BMP2, TNF, PGF, TNC, MET, TGFBR2, VANGL2, GREM1, GDNF, PXN, DDR1, SPRY1, NOTCH1, EYA1, ADM, SULF1, VEGFA, TGM2, SEMA3C, DLG5, FOXD1	887	194	16167	2.06693	1	0.0579855	4.33624
GOTERM_BP_FAT	GO:0046326~positive regulation of glucose import	4	0.569801	0.0358135	SLC1A2, IRS2, ERBB3, IGF2	454	22	13528	5.4177	1	0.660185	47.427				GOTERM_BP_FAT	GO:0033273~response to vitamin	3	1.92308	0.114598	BMP4, CYP27B1, IL1B	120	66	13528	5.12424	1	0.651161	87.0586				GOTERM_BP_FAT	GO:0001763~morphogenesis of a branching structure	22	2.15054	0.00743824	B4GALT1, BMP2, TNF, PGF, TNC, MET, TGFBR2, VANGL2, GREM1, GDNF, PXN, DDR1, SPRY1, NOTCH1, EYA1, ADM, SULF1, VEGFA, TGM2, SEMA3C, DLG5, FOXD1	887	215	16167	1.86505	1	0.136187	13.655
GOTERM_BP_FAT	GO:0046324~regulation of glucose import	4	0.569801	0.0972422	SLC1A2, IRS2, ERBB3, IGF2	454	33	13528	3.6118	1	0.831103	83.5286				GOTERM_BP_FAT	GO:0042493~response to drug	5	3.20513	0.122941	COL18A1, SOCS1, IL1B, ENO3, CCL5	120	216	13528	2.60957	1	0.672877	88.9615				GOTERM_BP_FAT	GO:0048754~branching morphogenesis of an epithelial tube	18	1.75953	0.00766175	B4GALT1, BMP2, TNF, PGF, TNC, MET, TGFBR2, VANGL2, GREM1, GDNF, PXN, DDR1, SPRY1, NOTCH1, EYA1, VEGFA, DLG5, FOXD1	887	162	16167	2.02518	1	0.138526	14.0365
GOTERM_BP_FAT	GO:0010827~regulation of glucose transport	4	0.569801	0.104135	SLC1A2, IRS2, ERBB3, IGF2	454	34	13528	3.50557	1	0.840342	85.6103				GOTERM_BP_FAT	GO:0007584~response to nutrient	4	2.5641	0.125765	BMP4, CYP27B1, IL1B, COL1A1	120	140	13528	3.22095	1	0.674256	89.5437				GOTERM_BP_FAT	GO:0035295~tube development	47	4.59433	0.0211067	FGF18, TNF, CDX2, PGF, TNC, CRLF1, OXTR, GREM1, CIC, SDC4, KLHL3, GDNF, MTHFD1L, PXN, GLI1, CCDC103, LIF, SPRY1, TGM2, SEMA3C, STRA6, LOX, DLG5, FOXD1, B4GALT1, BMP2, RET, SOX11, MET, VANGL2, TGFBR2, CSNK2B, INSC, NTN1, FOXN4, PTHLH, DDR1, NOTCH1, EYA1, SDC1, ADM, VEGFA, SEMA4C, PHGDH, GLMN, RBPJ, IFT88	887	618	16167	1.38617	1	0.260104	34.2627
GOTERM_BP_FAT	GO:0032870~cellular response to hormone stimulus	8	1.1396	0.158715	PHIP, IRS2, CCND2, ERBB3, PCSK9, IGF2, HDAC9, GNG7	454	133	13528	1.79232	1	0.899496	95.2493				GOTERM_BP_FAT	GO:0019221~cytokine-mediated signaling pathway	3	1.92308	0.126207	IL6, SOCS1, IL1B	120	70	13528	4.83143	1	0.673779	89.6322
GOTERM_BP_FAT	GO:0051051~negative regulation of transport	8	1.1396	0.167333	INHBA, IRS2, GNAO1, ERBB3, BCL2, IGF2, EGF, ADA	454	135	13528	1.76577	1	0.904306	96.0379				GOTERM_BP_FAT	GO:0051249~regulation of lymphocyte activation	4	2.5641	0.141707	IL6, ADORA2A, IL1B, ADA	120	148	13528	3.04685	1	0.706377	92.3245				Annotation Cluster 18	Enrichment Score: 2.819156044729491
GOTERM_BP_FAT	GO:0051050~positive regulation of transport	10	1.4245	0.341482	P2RY12, INHBA, SLC1A2, IRS2, ERBB3, PCSK9, IGF2, SNAP25, TCF7L2, TGFB2	454	223	13528	1.3362	1	0.966797	99.9367				GOTERM_BP_FAT	GO:0001501~skeletal system development	6	3.84615	0.15019	WNT5A, BMP4, CYP27B1, COL3A1, PDGFRB, COL1A1	120	319	13528	2.12038	1	0.725418	93.5041				Category	Term	Count	%	PValue	Genes	List Total	Pop Hits	Pop Total	Fold Enrichment	Bonferroni	Benjamini	FDR
																GOTERM_BP_FAT	GO:0043434~response to peptide hormone stimulus	4	2.5641	0.154086	SOCS2, SOCS1, COL1A1, CCL5	120	154	13528	2.92814	1	0.733561	93.9867				GOTERM_CC_FAT	GO:0031012~extracellular matrix	41	4.00782	0.000811119	FRAS1, ACHE, KERA, LTBP4, TNC, SNCA, ABI3BP, NOV, LAMB3, SLC1A3, COL7A1, ANG, EMID1, COL6A2, FBN3, LOX, RUNX1, LOXL1, THBS2, TFPI2, PLAT, COL4A4, LPL, ADAM11, FLRT1, BMP1, SPARCL1, LGALS1, EFEMP1, COL15A1, MMP17, MFGE8, PAPLN, MMP15, COL16A1, NTN1, AMBN, SOST, VEGFA, VCAN, COL1A1	779	426	13996	1.72918	0.421268	0.0445533	1.21013
Annotation Cluster 27	Enrichment Score: 1.029842090413606															GOTERM_BP_FAT	GO:0010627~regulation of protein kinase cascade	5	3.20513	0.176544	CSF2, IL6, BST2, SOCS1, IL1B	120	249	13528	2.26372	1	0.768888	96.1735				GOTERM_CC_FAT	GO:0005578~proteinaceous extracellular matrix	36	3.51906	0.000964514	FRAS1, ACHE, KERA, TNC, LTBP4, SNCA, ABI3BP, NOV, LAMB3, SLC1A3, COL7A1, ANG, EMID1, COL6A2, FBN3, LOX, RUNX1, LOXL1, THBS2, TFPI2, COL4A4, FLRT1, BMP1, SPARCL1, LGALS1, EFEMP1, COL15A1, MMP17, PAPLN, COL16A1, NTN1, AMBN, SOST, VEGFA, VCAN, COL1A1	779	361	13996	1.79169	0.478161	0.0487996	1.43744
Category	Term	Count	%	PValue	Genes	List Total	Pop Hits	Pop Total	Fold Enrichment	Bonferroni	Benjamini	FDR				GOTERM_BP_FAT	GO:0010740~positive regulation of protein kinase cascade	4	2.5641	0.181993	CSF2, IL6, BST2, IL1B	120	167	13528	2.7002	1	0.774092	96.5774				GOTERM_CC_FAT	GO:0044420~extracellular matrix component	17	1.66178	0.00228504	COL4A4, FRAS1, ACHE, TNC, EFEMP1, SNCA, COL15A1, PAPLN, NTN1, LAMB3, SLC1A3, COL7A1, ANG, COL1A1, RUNX1, THBS2, LOXL1	779	130	13996	2.34948	0.786021	0.0820936	3.3742
GOTERM_BP_FAT	GO:0019827~stem cell maintenance	4	0.569801	0.0497155	ESRRB, CREBBP, TCF7L2, APC	454	25	13528	4.76758	1	0.722105	59.3028				GOTERM_BP_FAT	GO:0010604~positive regulation of macromolecule metabolic process	11	7.05128	0.221608	BMP4, CSF2, GLIS3, HHEX, HMGB2, IL6, APOE, IL1B, FBXO5, UBE2C, ETV4	120	857	13528	1.44699	1	0.82152	98.5134				GOTERM_CC_FAT	GO:0005604~basement membrane	14	1.36852	0.00295862	COL4A4, FRAS1, ACHE, TNC, EFEMP1, COL15A1, PAPLN, NTN1, LAMB3, COL7A1, ANG, RUNX1, THBS2, LOXL1	779	98	13996	2.56666	0.864267	0.0997734	4.34838
GOTERM_BP_FAT	GO:0048864~stem cell development	4	0.569801	0.0548518	ESRRB, CREBBP, TCF7L2, APC	454	26	13528	4.58421	1	0.737015	63.0113				GOTERM_BP_FAT	GO:0001503~ossification	3	1.92308	0.268529	BMP4, CYP27B1, COL1A1	120	115	13528	2.94087	1	0.865758	99.4769
GOTERM_BP_FAT	GO:0048863~stem cell differentiation	4	0.569801	0.0905443	ESRRB, CREBBP, TCF7L2, APC	454	32	13528	3.72467	1	0.816848	81.2359				GOTERM_BP_FAT	GO:0014070~response to organic cyclic substance	3	1.92308	0.288104	BMP4, ADORA2A, IL1B	120	121	13528	2.79504	1	0.878542	99.6684				Annotation Cluster 19	Enrichment Score: 2.6850191487360693
GOTERM_BP_FAT	GO:0045596~negative regulation of cell differentiation	10	1.4245	0.307672	INHBA, WNT4, NOTCH1, EREG, HIST1H4A, ESRRB, CREBBP, CD24, TCF7L2, APC	454	216	13528	1.37951	1	0.962675	99.847				GOTERM_BP_FAT	GO:0060348~bone development	3	1.92308	0.294619	BMP4, CYP27B1, COL1A1	120	123	13528	2.74959	1	0.882461	99.7158				Category	Term	Count	%	PValue	Genes	List Total	Pop Hits	Pop Total	Fold Enrichment	Bonferroni	Benjamini	FDR
																GOTERM_BP_FAT	GO:0030097~hemopoiesis	3	1.92308	0.617865	BMP4, CSF2, ADA	120	236	13528	1.43305	1	0.991342	100				GOTERM_BP_FAT	GO:0043620~regulation of DNA-templated transcription in response to stress	13	1.27077	0.000250758	EGR1, MUC1, STOX1, EGLN1, DDIT3, NOTCH1, ATF3, RPS6KA1, VEGFA, C8ORF4, CREB3L1, RBPJ, PPP1R15A	887	67	16167	3.53651	0.821143	0.0113337	0.491961
Annotation Cluster 28	Enrichment Score: 1.0188558490018162															GOTERM_BP_FAT	GO:0048534~hemopoietic or lymphoid organ development	3	1.92308	0.670372	BMP4, CSF2, ADA	120	260	13528	1.30077	1	0.995254	100				GOTERM_BP_FAT	GO:0036003~positive regulation of transcription from RNA polymerase II promoter in response to stress	7	0.684262	0.00120226	MUC1, NOTCH1, ATF3, VEGFA, CREB3L1, RBPJ, DDIT3	887	23	16167	5.54723	0.99974	0.0369972	2.3379
Category	Term	Count	%	PValue	Genes	List Total	Pop Hits	Pop Total	Fold Enrichment	Bonferroni	Benjamini	FDR				GOTERM_BP_FAT	GO:0002520~immune system development	3	1.92308	0.702064	BMP4, CSF2, ADA	120	276	13528	1.22536	1	0.996932	100				GOTERM_BP_FAT	GO:0043618~regulation of transcription from RNA polymerase II promoter in response to stress	11	1.07527	0.00186258	MUC1, EGR1, STOX1, NOTCH1, ATF3, VEGFA, CREB3L1, EGLN1, RBPJ, PPP1R15A, DDIT3	887	62	16167	3.23375	0.999997	0.0498916	3.59977
GOTERM_BP_FAT	GO:0007610~behavior	26	3.7037	0.0150386	CXCL1, C3AR1, CXCL5, IL18, CRHBP, CXCL2, CXCL6, ADA, TGFB2, AMPH, SLC1A2, SLC1A3, AGT, BCL2, CCL3L3, GRPR, ROBO2, STRBP, SNAP25, GNG7, GNAO1, FIG4, CCR5, NTRK2, TMOD2, DYNLRB1	454	469	13528	1.65188	1	0.536419	23.4435																				GOTERM_BP_FAT	GO:0061418~regulation of transcription from RNA polymerase II promoter in response to hypoxia	6	0.58651	0.0324008	EGR1, STOX1, NOTCH1, VEGFA, EGLN1, RBPJ	887	33	16167	3.31393	1	0.333578	47.6758
GOTERM_MF_FAT	GO:0008009~chemokine activity	5	0.712251	0.0752251	CXCL1, CXCL5, CXCL2, CCL3L3, CXCL6	453	46	12983	3.11522	1	0.860805	69.2944				Annotation Cluster 18	Enrichment Score: 1.3862149458978106
GOTERM_MF_FAT	GO:0005125~cytokine activity	12	1.7094	0.0789896	CXCL1, INHBA, TNFSF10, CXCL5, IL18, IFNA5, CSF1, CXCL2, IL19, CCL3L3, CXCL6, TGFB2	453	195	12983	1.7637	1	0.865095	71.1284				Category	Term	Count	%	PValue	Genes	List Total	Pop Hits	Pop Total	Fold Enrichment	Bonferroni	Benjamini	FDR				Annotation Cluster 20	Enrichment Score: 2.463408899664332
GOTERM_MF_FAT	GO:0042379~chemokine receptor binding	5	0.712251	0.0902241	CXCL1, CXCL5, CXCL2, CCL3L3, CXCL6	453	49	12983	2.92449	1	0.875837	76.0118				GOTERM_BP_FAT	GO:0050727~regulation of inflammatory response	7	4.48718	5.40248e-05	IL6, LOC653879, ADORA2B, ADORA2A, APOE, CCL5, ADA	120	76	13528	10.3833	0.084989	0.00680896	0.0907206				Category	Term	Count	%	PValue	Genes	List Total	Pop Hits	Pop Total	Fold Enrichment	Bonferroni	Benjamini	FDR
GOTERM_BP_FAT	GO:0042330~taxis	9	1.28205	0.168774	CXCL1, C3AR1, CCR5, CXCL5, CXCL2, CCL3L3, ROBO2, CXCL6, TGFB2	454	160	13528	1.6761	1	0.905262	96.157				GOTERM_BP_FAT	GO:0048585~negative regulation of response to stimulus	6	3.84615	0.0018743	ADORA2A, APOE, SOCS1, COL3A1, IL1B, ADA	120	100	13528	6.764	0.954236	0.0692148	3.10255				GOTERM_BP_FAT	GO:0006357~regulation of transcription from RNA polymerase II promoter	144	14.0762	2.53099e-06	HMGN1, MYOD1, CDX2, PPP2R5B, EFNA1, STAT5B, SNCA, CBX4, CNOT1, TCEAL7, RORA, NFXL1, GDNF, CBX7, NR2E1, HOXD10, IL11, CXCL10, CGGBP1, ZFP90, CREB3L1, AKIRIN2, GNL3, SATB2, RELB, MLXIPL, HES7, NR0B1, PKIA, MED10, DDIT3, JUNB, HOXD9, VEGFA, MNT, TGIF2, EIF2AK3, TFCP2L1, NFKBIA, ABCA2, GREM1, LIF, AHRR, TEF, BHLHE40, RUNX1, RUNX2, DNAJA3, MUC1, KLF6, BMP2, BMP1, KLF9, ESRRB, KLF10, GRIN1, MET, NR4A1,…	887	1803	16167	1.4557	0.0172202	0.00036951	0.00497705
GOTERM_BP_FAT	GO:0006935~chemotaxis	9	1.28205	0.168774	CXCL1, C3AR1, CCR5, CXCL5, CXCL2, CCL3L3, ROBO2, CXCL6, TGFB2	454	160	13528	1.6761	1	0.905262	96.157				GOTERM_BP_FAT	GO:0051050~positive regulation of transport	8	5.12821	0.00354421	BMP4, IL6, LOC653879, ADORA2B, ADORA2A, APOE, IL1B, PTX3	120	223	13528	4.04425	0.997083	0.0957402	5.79029				GOTERM_MF_FAT	GO:0000977~RNA polymerase II regulatory region sequence-specific DNA binding	53	5.18084	0.000336024	MYOD1, ZNF536, STOX1, ELF1, BACH2, CDX2, ELF3, STAT5B, NFKB1, NFKB2, RORA, NFXL1, GLI1, FOS, ZNF682, PAX9, CGGBP1, ZNF737, ZNF395, BHLHE41, NFIL3, EGR1, FOXJ2, SOX11, RELB, MLXIPL, DMRT2, IFI16, JUNB, DDIT3, HOXD9, MNT, ZNF277, ZNF711, ZNF79, CTCFL, STAT6, RUNX1, RUNX2, INSM1, MUC1, ESRRB, CEBPG, ATF3, ETS2, H2AFY2, IRF1, PHF21B, ZBTB4, MAFA, RBPJ, PBX3, TCF12	824	580	14983	1.66157	0.355918	0.10415	0.547702
GOTERM_BP_FAT	GO:0007626~locomotory behavior	12	1.7094	0.321319	CXCL1, C3AR1, GNAO1, CCR5, CXCL5, CXCL2, CCL3L3, ROBO2, CXCL6, FIG4, GNG7, TGFB2	454	274	13528	1.30499	1	0.963531	99.8923				GOTERM_BP_FAT	GO:0030801~positive regulation of cyclic nucleotide metabolic process	3	1.92308	0.0074759	ADORA2B, ADORA2A, APOE	120	15	13528	22.5467	0.999996	0.16158	11.8441				GOTERM_MF_FAT	GO:0001012~RNA polymerase II regulatory region DNA binding	53	5.18084	0.000397285	MYOD1, ZNF536, STOX1, ELF1, BACH2, CDX2, ELF3, STAT5B, NFKB1, NFKB2, RORA, NFXL1, GLI1, FOS, ZNF682, PAX9, CGGBP1, ZNF737, ZNF395, BHLHE41, NFIL3, EGR1, FOXJ2, SOX11, RELB, MLXIPL, DMRT2, IFI16, JUNB, DDIT3, HOXD9, MNT, ZNF277, ZNF711, ZNF79, CTCFL, STAT6, RUNX1, RUNX2, INSM1, MUC1, ESRRB, CEBPG, ATF3, ETS2, H2AFY2, IRF1, PHF21B, ZBTB4, MAFA, RBPJ, PBX3, TCF12	824	584	14983	1.65019	0.405569	0.0629501	0.647251
																GOTERM_BP_FAT	GO:0045981~positive regulation of nucleotide metabolic process	3	1.92308	0.0074759	ADORA2B, ADORA2A, APOE	120	15	13528	22.5467	0.999996	0.16158	11.8441				GOTERM_MF_FAT	GO:0000981~RNA polymerase II transcription factor activity, sequence-specific DNA binding	55	5.37634	0.000568817	MYOD1, ZNF536, ELF1, SOX21, BACH2, CDX2, ELF3, STAT5B, NFKB1, NFKB2, RORA, NFXL1, NR2E1, GLI1, FOS, PAX9, CGGBP1, ZFP90, CREB3L1, MKX, NFIL3, BHLHE41, EGR1, FOXJ2, SOX11, RELB, MLXIPL, IFI16, NR0B1, HMGA1, JUNB, DDIT3, HOXD9, MNT, CTCFL, NPAS1, BHLHE40, GFI1, RUNX1, FOXD1, RUNX2, INSM1, ESRRB, CEBPG, NR4A1, ATF3, ETS1, ETS2, IRF1, ZBTB4, MAFA, RBPJ, PBX3, TCF12, KLF4	824	622	14983	1.60784	0.525168	0.0794232	0.925491
Annotation Cluster 29	Enrichment Score: 1.0168533241444222															GOTERM_BP_FAT	GO:0030804~positive regulation of cyclic nucleotide biosynthetic process	3	1.92308	0.0074759	ADORA2B, ADORA2A, APOE	120	15	13528	22.5467	0.999996	0.16158	11.8441				GOTERM_MF_FAT	GO:0000976~transcription regulatory region sequence-specific DNA binding	57	5.57185	0.000673402	MYOD1, ZNF536, STOX1, ELF1, BACH2, CDX2, ELF3, STAT5B, NFKB1, RORA, NFKB2, NFXL1, GLI1, FOS, ZNF682, PAX9, CGGBP1, ZNF737, ZNF395, NFIL3, BHLHE41, EGR1, FOXJ2, SOX11, RELB, MLXIPL, DMRT2, IFI16, JUNB, DDIT3, FOXN4, HOXD9, MNT, ZNF277, ZNF711, ZNF79, CREM, CTCFL, STAT6, RUNX1, RUNX2, INSM1, MUC1, ESRRB, KLF10, CEBPG, ATF3, ETS2, H2AFY2, IRF1, PHF21B, ZBTB4, MAFA, RBPJ, PBX3, TCF12, KLF4	824	656	14983	1.57995	0.585955	0.0844021	1.09478
Category	Term	Count	%	PValue	Genes	List Total	Pop Hits	Pop Total	Fold Enrichment	Bonferroni	Benjamini	FDR				GOTERM_BP_FAT	GO:0030810~positive regulation of nucleotide biosynthetic process	3	1.92308	0.0074759	ADORA2B, ADORA2A, APOE	120	15	13528	22.5467	0.999996	0.16158	11.8441				GOTERM_MF_FAT	GO:0000982~transcription factor activity, RNA polymerase II core promoter proximal region sequence-specific binding	33	3.22581	0.00129915	ZNF536, ELF1, ELF3, STAT5B, CTCFL, NFKB2, NFXL1, NR2E1, FOS, ZFP90, CREB3L1, BHLHE40, GFI1, BHLHE41, NFIL3, RUNX2, EGR1, INSM1, FOXJ2, CEBPG, SOX11, MLXIPL, NR4A1, IFI16, JUNB, DDIT3, ATF3, ETS2, IRF1, MAFA, RBPJ, TCF12, KLF4	824	330	14983	1.81833	0.817625	0.107247	2.10198
GOTERM_CC_FAT	GO:0044463~cell projection part	13	1.85185	0.0665577	DNM3, EFHC1, SLC1A2, SLC1A3, GABRB3, BBS9, NTRK2, DYNC2H1, ROBO2, TTLL7, CD24, ADA, APC	404	234	12782	1.7577	1	0.635848	61.0465				GOTERM_BP_FAT	GO:0035150~regulation of tube size	4	2.5641	0.0112954	ACTG2, ADORA2B, ADORA2A, APOE	120	53	13528	8.50818	1	0.199345	17.3733				GOTERM_MF_FAT	GO:0044212~transcription regulatory region DNA binding	65	6.35386	0.00170985	MYOD1, ZNF536, STOX1, ELF1, BACH2, CDX2, ELF3, SNCA, STAT5B, CBX4, NFKB1, RORA, NFKB2, NFXL1, GLI1, FOS, ZNF682, PAX9, CGGBP1, ZNF737, CREB3L1, ZNF395, NFIL3, BHLHE41, EGR1, FOXJ2, SOX11, RELB, MLXIPL, DMRT2, IFI16, JUNB, DDIT3, FOXN4, HOXD9, MNT, ZNF277, ZNF711, ZNF79, TNF, CREM, CTCFL, STAT6, NPAS2, BHLHE40, GFI1, RUNX1, RUNX2, INSM1, MUC1, ESRRB, KLF10, CEBPG, NOTCH1, ATF3, ETS2, H2AFY2, ZBTB4…	824	804	14983	1.47004	0.893553	0.130648	2.75781
GOTERM_CC_FAT	GO:0033267~axon part	5	0.712251	0.0900108	SLC1A2, GABRB3, NTRK2, ROBO2, APC	404	54	12782	2.9295	1	0.669358	72.5038				GOTERM_BP_FAT	GO:0050880~regulation of blood vessel size	4	2.5641	0.0112954	ACTG2, ADORA2B, ADORA2A, APOE	120	53	13528	8.50818	1	0.199345	17.3733				GOTERM_MF_FAT	GO:0000975~regulatory region DNA binding	65	6.35386	0.00186603	MYOD1, ZNF536, STOX1, ELF1, BACH2, CDX2, ELF3, SNCA, STAT5B, CBX4, NFKB1, RORA, NFKB2, NFXL1, GLI1, FOS, ZNF682, PAX9, CGGBP1, ZNF737, CREB3L1, ZNF395, NFIL3, BHLHE41, EGR1, FOXJ2, SOX11, RELB, MLXIPL, DMRT2, IFI16, JUNB, DDIT3, FOXN4, HOXD9, MNT, ZNF277, ZNF711, ZNF79, TNF, CREM, CTCFL, STAT6, NPAS2, BHLHE40, GFI1, RUNX1, RUNX2, INSM1, MUC1, ESRRB, KLF10, CEBPG, NOTCH1, ATF3, ETS2, H2AFY2, ZBTB4…	824	807	14983	1.46457	0.913267	0.133955	3.00613
GOTERM_CC_FAT	GO:0031253~cell projection membrane	5	0.712251	0.148575	SLC1A2, BBS9, ROBO2, CD24, APC	404	65	12782	2.43374	1	0.731976	88.9385				GOTERM_BP_FAT	GO:0003018~vascular process in circulatory system	4	2.5641	0.014415	ACTG2, ADORA2B, ADORA2A, APOE	120	58	13528	7.77471	1	0.232971	21.6456				GOTERM_MF_FAT	GO:0001067~regulatory region nucleic acid binding	65	6.35386	0.00189613	MYOD1, ZNF536, STOX1, ELF1, BACH2, CDX2, ELF3, SNCA, STAT5B, CBX4, NFKB1, RORA, NFKB2, NFXL1, GLI1, FOS, ZNF682, PAX9, CGGBP1, ZNF737, CREB3L1, ZNF395, NFIL3, BHLHE41, EGR1, FOXJ2, SOX11, RELB, MLXIPL, DMRT2, IFI16, JUNB, DDIT3, FOXN4, HOXD9, MNT, ZNF277, ZNF711, ZNF79, TNF, CREM, CTCFL, STAT6, NPAS2, BHLHE40, GFI1, RUNX1, RUNX2, INSM1, MUC1, ESRRB, KLF10, CEBPG, NOTCH1, ATF3, ETS2, H2AFY2, ZBTB4…	824	808	14983	1.46276	0.916624	0.12892	3.05391
																GOTERM_BP_FAT	GO:0050865~regulation of cell activation	6	3.84615	0.0191621	IL6, ADORA2B, ADORA2A, APOE, IL1B, ADA	120	175	13528	3.86514	1	0.265685	27.7501				GOTERM_MF_FAT	GO:0003700~transcription factor activity, sequence-specific DNA binding	87	8.5044	0.00403491	MYOD1, ZNF536, ELF1, SOX21, CDX2, BACH2, ELF3, STAT5B, HR, NFKB1, RORA, NFKB2, NFXL1, CBFA2T3, BUD31, NR2E1, HOXD10, ZNF251, GLI1, FOS, PAX9, CGGBP1, ZFP90, ZNF681, CREB3L1, MKX, NFIL3, BHLHE41, EGR1, ZNF43, FOXJ2, SOX11, RELB, MLXIPL, GTF2H4, DMRT2, IFI16, NR0B1, HMGA1, JUNB, DDIT3, FOXN4, HOXD9, ZFP82, TCFL5, ZNF711, MNT, TGIF2, ZNF79, CREM, TFCP2L1, CTCFL, STAT6, NPAS1, NPAS2, TSC22D3, TEF, BC…	824	1181	14983	1.33949	0.99497	0.190789	6.39348
Annotation Cluster 30	Enrichment Score: 1.0163981573955043															GOTERM_BP_FAT	GO:0042311~vasodilation	3	1.92308	0.0217304	ADORA2B, ADORA2A, APOE	120	26	13528	13.0077	1	0.27989	30.8634				GOTERM_MF_FAT	GO:0001071~nucleic acid binding transcription factor activity	87	8.5044	0.00403491	MYOD1, ZNF536, ELF1, SOX21, CDX2, BACH2, ELF3, STAT5B, HR, NFKB1, RORA, NFKB2, NFXL1, CBFA2T3, BUD31, NR2E1, HOXD10, ZNF251, GLI1, FOS, PAX9, CGGBP1, ZFP90, ZNF681, CREB3L1, MKX, NFIL3, BHLHE41, EGR1, ZNF43, FOXJ2, SOX11, RELB, MLXIPL, GTF2H4, DMRT2, IFI16, NR0B1, HMGA1, JUNB, DDIT3, FOXN4, HOXD9, ZFP82, TCFL5, ZNF711, MNT, TGIF2, ZNF79, CREM, TFCP2L1, CTCFL, STAT6, NPAS1, NPAS2, TSC22D3, TEF, BC…	824	1181	14983	1.33949	0.99497	0.190789	6.39348
Category	Term	Count	%	PValue	Genes	List Total	Pop Hits	Pop Total	Fold Enrichment	Bonferroni	Benjamini	FDR				GOTERM_BP_FAT	GO:0044093~positive regulation of molecular function	10	6.41026	0.073289	IL6, CYP27B1, ADORA2B, ADORA2A, APOE, C6, IL1B, FBXO5, UBE2C, CARD10	120	586	13528	1.92378	1	0.54254	72.1594				GOTERM_MF_FAT	GO:0043565~sequence-specific DNA binding	77	7.52688	0.00567034	MYOD1, ZNF536, STOX1, ELF1, CDX2, BACH2, ELF3, STAT5B, NFKB1, RORA, NFKB2, NFXL1, NR2E1, HOXD10, GLI1, FOS, ZNF682, PAX9, CGGBP1, ZNF737, CREB3L1, MKX, ZNF395, NFIL3, BHLHE41, EGR1, SATB2, FOXJ2, SOX11, RELB, MLXIPL, DMRT2, IFI16, NR0B1, HMGA1, JUNB, DDIT3, FOXN4, HOXD9, ZNF711, MNT, ZNF277, KDM6B, IRX4, ZNF79, CREM, TFCP2L1, CTCFL, STAT6, CENPB, TEF, LHX6, POU3F1, RUNX1, RUNX2, FOXD1, MUC1, INSM…	824	1038	14983	1.34885	0.999415	0.23344	8.87389
GOTERM_CC_FAT	GO:0044421~extracellular region part	41	5.84046	0.0418098	FRAS1, ASPN, CXCL1, CXCL5, MAMDC2, ERBB3, CRHBP, IL18, PGC, CSF1, IL19, CXCL2, CXCL6, ADA, TGFB2, WNT4, SLC1A3, IFNA5, AGT, CCL3L3, CFH, PCSK9, TGFA, ANGPT1, PCSK6, EGF, MATN3, IGF2, ECM2, INHBA, TNFSF10, LAMA3, THBD, EREG, F5, NPPB, EFNA5, PLA2G3, MFAP5, DST, ENOX1	404	960	12782	1.35123	1	0.587008	44.2681				GOTERM_BP_FAT	GO:0003013~circulatory system process	5	3.20513	0.0816682	ACTG2, ADORA2B, ADORA2A, APOE, DLL4	120	186	13528	3.03047	1	0.576534	76.0993				GOTERM_MF_FAT	GO:0001228~transcriptional activator activity, RNA polymerase II transcription regulatory region sequence-specific binding	28	2.73705	0.0190944	MYOD1, ELF1, ELF3, STAT5B, CTCFL, NFKB1, NFKB2, NR2E1, FOS, PAX9, CREB3L1, RUNX1, RUNX2, EGR1, FOXJ2, SOX11, CEBPG, NR4A1, HMGA1, JUNB, DDIT3, ATF3, IRF1, MAFA, RBPJ, PBX3, TCF12, KLF4	824	322	14983	1.58115	1	0.415467	27.0247
GOTERM_CC_FAT	GO:0005615~extracellular space	31	4.41595	0.0431588	CXCL1, CXCL5, ERBB3, PGC, IL18, CSF1, CRHBP, IL19, CXCL2, CXCL6, ADA, TGFB2, AGT, IFNA5, CCL3L3, CFH, TGFA, PCSK9, ANGPT1, PCSK6, EGF, IGF2, INHBA, TNFSF10, THBD, EREG, F5, NPPB, EFNA5, PLA2G3, ENOX1	404	685	12782	1.43182	1	0.578	45.3326				GOTERM_BP_FAT	GO:0008015~blood circulation	5	3.20513	0.0816682	ACTG2, ADORA2B, ADORA2A, APOE, DLL4	120	186	13528	3.03047	1	0.576534	76.0993				GOTERM_MF_FAT	GO:0001077~transcriptional activator activity, RNA polymerase II core promoter proximal region sequence-specific binding	21	2.05279	0.0273925	EGR1, ELF1, ELF3, FOXJ2, SOX11, CEBPG, STAT5B, CTCFL, NR4A1, NFKB2, NR2E1, JUNB, DDIT3, FOS, IRF1, CREB3L1, MAFA, RBPJ, TCF12, RUNX2, KLF4	824	229	14983	1.66746	1	0.477553	36.4842
GOTERM_CC_FAT	GO:0005576~extracellular region	65	9.25926	0.494832	ASPN, FAM20B, NELL1, PGC, CRHBP, IL18, IL19, EDIL3, TGFB2, WNT4, SLC1A3, WISP1, LPA, HPSE, CCL3L3, CFH, TGFA, ERAP1, ANGPT1, PRSS35, SPACA5, MATN3, MFI2, LIFR, INHBA, CHRDL1, THBD, F5, EREG, NPPB, LRCH3, EFNA5, PLA2G3, MFAP5, DST, ENOX1, FRAS1, CXCL1, CXCL5, EPDR1, MAMDC2, ERBB3, CSF1, CXCL2, C2ORF88, CXCL6, ADA, EPHB6, AGT, IFNA5, PCSK9, PCSK6, EGF, PLGLB1, ST6GAL1, SVEP1, NTF3, ADAM23, IGF2, EC…	404	2010	12782	1.02314	1	0.948569	99.9913				GOTERM_BP_FAT	GO:0045859~regulation of protein kinase activity	7	4.48718	0.0839454	ADORA2B, ADORA2A, APOE, PKMYT1, IL1B, TRIB2, CARD10	120	345	13528	2.28734	1	0.580353	77.0757				GOTERM_MF_FAT	GO:0000987~core promoter proximal region sequence-specific DNA binding	28	2.73705	0.0737955	ZNF536, MYOD1, ELF1, ELF3, CTCFL, NFKB2, FOS, ZNF682, ZNF737, ZNF395, BHLHE41, RUNX2, MUC1, INSM1, FOXJ2, CEBPG, MLXIPL, DMRT2, IFI16, DDIT3, JUNB, ATF3, ETS2, IRF1, MAFA, RBPJ, TCF12, KLF4	824	367	14983	1.38728	1	0.701509	71.4281
																GOTERM_BP_FAT	GO:0043085~positive regulation of catalytic activity	9	5.76923	0.0878188	CYP27B1, ADORA2B, ADORA2A, APOE, C6, IL1B, FBXO5, UBE2C, CARD10	120	520	13528	1.95115	1	0.586744	78.6508				GOTERM_MF_FAT	GO:0001159~core promoter proximal region DNA binding	28	2.73705	0.0788609	ZNF536, MYOD1, ELF1, ELF3, CTCFL, NFKB2, FOS, ZNF682, ZNF737, ZNF395, BHLHE41, RUNX2, MUC1, INSM1, FOXJ2, CEBPG, MLXIPL, DMRT2, IFI16, DDIT3, JUNB, ATF3, ETS2, IRF1, MAFA, RBPJ, TCF12, KLF4	824	369	14983	1.37976	1	0.709438	73.8773
Annotation Cluster 31	Enrichment Score: 1.0110563249694395															GOTERM_BP_FAT	GO:0043549~regulation of kinase activity	7	4.48718	0.0950666	ADORA2B, ADORA2A, APOE, PKMYT1, IL1B, TRIB2, CARD10	120	357	13528	2.21046	1	0.606668	81.3285				GOTERM_MF_FAT	GO:0000978~RNA polymerase II core promoter proximal region sequence-specific DNA binding	26	2.54154	0.103266	ZNF536, MYOD1, ELF1, ELF3, CTCFL, NFKB2, FOS, ZNF682, ZNF737, ZNF395, BHLHE41, RUNX2, MUC1, INSM1, FOXJ2, CEBPG, MLXIPL, IFI16, DDIT3, JUNB, ATF3, ETS2, IRF1, MAFA, RBPJ, TCF12	824	347	14983	1.36243	1	0.766806	83.156
Category	Term	Count	%	PValue	Genes	List Total	Pop Hits	Pop Total	Fold Enrichment	Bonferroni	Benjamini	FDR				GOTERM_BP_FAT	GO:0051338~regulation of transferase activity	7	4.48718	0.110031	ADORA2B, ADORA2A, APOE, PKMYT1, IL1B, TRIB2, CARD10	120	372	13528	2.12133	1	0.643104	85.8901				GOTERM_MF_FAT	GO:0003677~DNA binding	148	14.4673	0.15437	HMGN1, MYOD1, TMEM18, CDX2, STAT5B, SNCA, RBM5, CBX4, ZNF827, RORA, NFXL1, NR2E1, HOXD10, ZNF251, GTF2E2, DDX11, CGGBP1, ZFP90, ZNF579, CREB3L1, ZNF395, ZNF43, H1F0, SATB2, ZNF441, RCOR2, BEND5, RELB, NEIL2, MLXIPL, HES7, NR0B1, DDIT3, JUNB, FOXN4, PRDM8, RFC5, HOXD9, ZFP82, TCFL5, MNT, TGIF2, TNFAIP3, TSHZ2, ZNF79, RAD23A, TFCP2L1, DTD1, RPS27, AHRR, RPL7, TEF, POLM, LHX6, BHLHE40, STRBP, RUNX1,…	824	2475	14983	1.08732	1	0.849245	93.5432
GOTERM_BP_FAT	GO:0051130~positive regulation of cellular component organization	15	2.13675	0.00311103	CAV2, NOX1, IGF2, TGFB2, PLK4, EREG, MAPT, MAP3K1, TGFA, PCSK9, ROBO2, CD24, EGF, EIF5A2, APC	454	181	13528	2.46939	0.999568	0.620257	5.34508				GOTERM_BP_FAT	GO:0043405~regulation of MAP kinase activity	4	2.5641	0.12772	ADORA2B, APOE, IL1B, TRIB2	120	141	13528	3.19811	1	0.676601	89.9297
GOTERM_BP_FAT	GO:0010638~positive regulation of organelle organization	9	1.28205	0.00652786	CAV2, PLK4, EREG, MAP3K1, MAPT, TGFA, IGF2, EGF, APC	454	83	13528	3.23104	1	0.452842	10.9046				GOTERM_BP_FAT	GO:0030802~regulation of cyclic nucleotide biosynthetic process	3	1.92308	0.252213	ADORA2B, ADORA2A, APOE	120	110	13528	3.07455	1	0.850971	99.2422				Annotation Cluster 21	Enrichment Score: 2.3790212856621533
GOTERM_BP_FAT	GO:0007088~regulation of mitosis	7	0.997151	0.0107613	CAV2, EREG, TGFA, IGF2, EGF, CDK13, APC	454	56	13528	3.72467	1	0.498263	17.3658				GOTERM_BP_FAT	GO:0030808~regulation of nucleotide biosynthetic process	3	1.92308	0.252213	ADORA2B, ADORA2A, APOE	120	110	13528	3.07455	1	0.850971	99.2422				Category	Term	Count	%	PValue	Genes	List Total	Pop Hits	Pop Total	Fold Enrichment	Bonferroni	Benjamini	FDR
GOTERM_BP_FAT	GO:0051783~regulation of nuclear division	7	0.997151	0.0107613	CAV2, EREG, TGFA, IGF2, EGF, CDK13, APC	454	56	13528	3.72467	1	0.498263	17.3658				GOTERM_BP_FAT	GO:0030799~regulation of cyclic nucleotide metabolic process	3	1.92308	0.262001	ADORA2B, ADORA2A, APOE	120	113	13528	2.99292	1	0.861125	99.3927				GOTERM_BP_FAT	GO:0042107~cytokine metabolic process	16	1.56403	0.000587266	TNF, NMI, CEBPG, STAT5B, CD276, TNFSF15, NFKB1, AZU1, PRKCQ, INHBA, CCL20, IL1RAP, IRF1, BCL3, GLMN, KLF4	887	105	16167	2.77739	0.982254	0.0219081	1.14855
GOTERM_BP_FAT	GO:0010564~regulation of cell cycle process	10	1.4245	0.0142996	CAV2, PLK4, EREG, TGFA, BRCA2, IGF2, GML, EGF, CDK13, APC	454	114	13528	2.6138	1	0.525715	22.4245				GOTERM_BP_FAT	GO:0006140~regulation of nucleotide metabolic process	3	1.92308	0.271793	ADORA2B, ADORA2A, APOE	120	116	13528	2.91552	1	0.865406	99.5148				GOTERM_BP_FAT	GO:0042089~cytokine biosynthetic process	15	1.46628	0.00144846	TNF, NMI, CEBPG, STAT5B, CD276, NFKB1, AZU1, PRKCQ, INHBA, CCL20, IL1RAP, IRF1, BCL3, GLMN, KLF4	887	103	16167	2.65436	0.999952	0.0428773	2.81021
GOTERM_BP_FAT	GO:0031334~positive regulation of protein complex assembly	5	0.712251	0.0286266	CAV2, MAP3K1, MAPT, CD24, APC	454	35	13528	4.25677	1	0.648813	40.0731				GOTERM_BP_FAT	GO:0044057~regulation of system process	5	3.20513	0.288874	ADORA2B, ADORA2A, APOE, IL1B, ADA	120	309	13528	1.82416	1	0.878392	99.6743				GOTERM_BP_FAT	GO:0042035~regulation of cytokine biosynthetic process	14	1.36852	0.00263007	TNF, NMI, CEBPG, STAT5B, CD276, NFKB1, AZU1, PRKCQ, INHBA, CCL20, IRF1, BCL3, GLMN, KLF4	887	98	16167	2.6038	1	0.064982	5.04702
GOTERM_BP_FAT	GO:0032273~positive regulation of protein polymerization	4	0.569801	0.0497155	CAV2, MAP3K1, MAPT, APC	454	25	13528	4.76758	1	0.722105	59.3028				GOTERM_BP_FAT	GO:0045860~positive regulation of protein kinase activity	4	2.5641	0.31278	ADORA2B, ADORA2A, IL1B, CARD10	120	223	13528	2.02212	1	0.895529	99.8166				GOTERM_BP_FAT	GO:0042108~positive regulation of cytokine biosynthetic process	10	0.977517	0.0057082	AZU1, PRKCQ, TNF, CCL20, CEBPG, STAT5B, CD276, IRF1, BCL3, GLMN	887	61	16167	2.98797	1	0.114195	10.6468
GOTERM_BP_FAT	GO:0070507~regulation of microtubule cytoskeleton organization	5	0.712251	0.0510795	CAV2, PLK4, MAPT, DST, APC	454	42	13528	3.5473	1	0.721367	60.3204				GOTERM_BP_FAT	GO:0019935~cyclic-nucleotide-mediated signaling	3	1.92308	0.317349	ADORA2B, ADORA2A, APOE	120	130	13528	2.60154	1	0.89795	99.8361				GOTERM_BP_FAT	GO:0042036~negative regulation of cytokine biosynthetic process	6	0.58651	0.0193862	INHBA, NMI, CD276, BCL3, NFKB1, KLF4	887	29	16167	3.77102	1	0.245919	31.953
GOTERM_BP_FAT	GO:0031116~positive regulation of microtubule polymerization	3	0.42735	0.0591523	CAV2, MAPT, APC	454	12	13528	7.44934	1	0.741641	65.8688				GOTERM_BP_FAT	GO:0033674~positive regulation of kinase activity	4	2.5641	0.332071	ADORA2B, ADORA2A, IL1B, CARD10	120	231	13528	1.95209	1	0.907268	99.8864				GOTERM_BP_FAT	GO:0042094~interleukin-2 biosynthetic process	5	0.488759	0.0214868	PRKCQ, STAT5B, IL1RAP, CD276, GLMN	887	20	16167	4.55665	1	0.263226	34.763
GOTERM_BP_FAT	GO:0051495~positive regulation of cytoskeleton organization	5	0.712251	0.0629622	CAV2, PLK4, MAP3K1, MAPT, APC	454	45	13528	3.31082	1	0.751843	68.2251				GOTERM_BP_FAT	GO:0051347~positive regulation of transferase activity	4	2.5641	0.35376	ADORA2B, ADORA2A, IL1B, CARD10	120	240	13528	1.87889	1	0.919412	99.9347
GOTERM_BP_FAT	GO:0033043~regulation of organelle organization	13	1.85185	0.0632266	CAV2, PLK4, MLL, EREG, MAP3K1, MAPT, TGFA, IGF2, ACTR3C, EGF, DST, CDK13, APC	454	217	13528	1.7851	1	0.750371	68.3828																				Annotation Cluster 22	Enrichment Score: 2.3764403235432088
GOTERM_BP_FAT	GO:0031113~regulation of microtubule polymerization	3	0.42735	0.0683975	CAV2, MAPT, APC	454	13	13528	6.87631	1	0.758385	71.3224				Annotation Cluster 19	Enrichment Score: 1.3851384698699045															Category	Term	Count	%	PValue	Genes	List Total	Pop Hits	Pop Total	Fold Enrichment	Bonferroni	Benjamini	FDR
GOTERM_BP_FAT	GO:0031112~positive regulation of microtubule polymerization or depolymerization	3	0.42735	0.0683975	CAV2, MAPT, APC	454	13	13528	6.87631	1	0.758385	71.3224				Category	Term	Count	%	PValue	Genes	List Total	Pop Hits	Pop Total	Fold Enrichment	Bonferroni	Benjamini	FDR				GOTERM_BP_FAT	GO:0032496~response to lipopolysaccharide	39	3.81232	6.86488e-06	CXCL1, TNF, TNFRSF25, CXCL3, SNCA, CXCL2, STAT5B, NFKBIA, TAC1, NFKB1, NFKB2, CXCL6, CXCL10, B2M, TRIB1, FOS, CASP3, CCL20, PTGES, IL10RA, GFI1, LOXL1, AKIRIN2, IRAK2, ICAM1, TNFSF4, PTGER4, TNFRSF14, JUNB, TNFRSF9, NOTCH1, TNFRSF10B, ADM, RELT, CXCL16, TNFAIP3, IKBKB, ABCC8, PLAU	887	322	16167	2.20757	0.0460212	0.000811978	0.0134989
GOTERM_BP_FAT	GO:0032886~regulation of microtubule-based process	5	0.712251	0.0808526	CAV2, PLK4, MAPT, DST, APC	454	49	13528	3.04055	1	0.80056	77.3802				GOTERM_BP_FAT	GO:0050727~regulation of inflammatory response	7	4.48718	5.40248e-05	IL6, LOC653879, ADORA2B, ADORA2A, APOE, CCL5, ADA	120	76	13528	10.3833	0.084989	0.00680896	0.0907206				GOTERM_BP_FAT	GO:0002237~response to molecule of bacterial origin	39	3.81232	1.57253e-05	CXCL1, TNF, TNFRSF25, CXCL3, SNCA, CXCL2, STAT5B, NFKBIA, TAC1, NFKB1, NFKB2, CXCL6, CXCL10, B2M, TRIB1, FOS, CASP3, CCL20, PTGES, IL10RA, GFI1, LOXL1, AKIRIN2, IRAK2, ICAM1, TNFSF4, PTGER4, TNFRSF14, JUNB, TNFRSF9, NOTCH1, TNFRSF10B, ADM, RELT, CXCL16, TNFAIP3, IKBKB, ABCC8, PLAU	887	334	16167	2.12826	0.102304	0.00151889	0.0309191
GOTERM_BP_FAT	GO:0031110~regulation of microtubule polymerization or depolymerization	4	0.569801	0.0840484	CAV2, MAPT, DST, APC	454	31	13528	3.84482	1	0.801441	78.7273				GOTERM_BP_FAT	GO:0045765~regulation of angiogenesis	5	3.20513	0.00227309	HHEX, IL6, COL4A2, ADORA2B, IL1B	120	63	13528	8.94709	0.976275	0.074982	3.75089				GOTERM_BP_FAT	GO:0071216~cellular response to biotic stimulus	16	1.56403	0.0622026	IRAK2, ICAM1, TNF, TNFSF4, NFKBIA, NFKB1, DDIT3, TRIB1, B2M, CXCL10, CCL20, CXCL16, GFI1, TNFAIP3, EIF2AK3, PLAU	887	177	16167	1.6476	1	0.475999	71.717
GOTERM_BP_FAT	GO:0043254~regulation of protein complex assembly	6	0.854701	0.183597	CAV2, MAP3K1, MAPT, ACTR3C, CD24, APC	454	90	13528	1.98649	1	0.919653	97.2017				GOTERM_BP_FAT	GO:0010574~regulation of vascular endothelial growth factor production	3	1.92308	0.00265308	IL6, ADORA2B, IL1B	120	9	13528	37.5778	0.987317	0.0820721	4.36485				GOTERM_BP_FAT	GO:0071222~cellular response to lipopolysaccharide	14	1.36852	0.0742591	IRAK2, ICAM1, TNF, TNFSF4, NFKBIA, NFKB1, B2M, CXCL10, TRIB1, CCL20, CXCL16, GFI1, TNFAIP3, PLAU	887	152	16167	1.67877	1	0.515397	78.0711
GOTERM_BP_FAT	GO:0032271~regulation of protein polymerization	5	0.712251	0.193086	CAV2, MAP3K1, MAPT, ACTR3C, APC	454	68	13528	2.19098	1	0.924908	97.7229				GOTERM_BP_FAT	GO:0051050~positive regulation of transport	8	5.12821	0.00354421	BMP4, IL6, LOC653879, ADORA2B, ADORA2A, APOE, IL1B, PTX3	120	223	13528	4.04425	0.997083	0.0957402	5.79029				GOTERM_BP_FAT	GO:0071219~cellular response to molecule of bacterial origin	14	1.36852	0.0972314	IRAK2, ICAM1, TNF, TNFSF4, NFKBIA, NFKB1, B2M, CXCL10, TRIB1, CCL20, CXCL16, GFI1, TNFAIP3, PLAU	887	159	16167	1.60486	1	0.580105	86.6213
GOTERM_BP_FAT	GO:0044087~regulation of cellular component biogenesis	8	1.1396	0.199036	CAV2, MAP3K1, MAPT, ACTR3C, CD24, KBTBD10, SNAP25, APC	454	142	13528	1.67872	1	0.928633	98.0014				GOTERM_BP_FAT	GO:0032642~regulation of chemokine production	3	1.92308	0.0074759	IL6, ADORA2B, IL1B	120	15	13528	22.5467	0.999996	0.16158	11.8441				GOTERM_BP_FAT	GO:0071396~cellular response to lipid	30	2.93255	0.113701	MYOD1, TNF, TNC, NFKBIA, NFKB1, RORA, NR2E1, TRIB1, CXCL10, B2M, SFR1, CCL20, GFI1, IRAK2, ICAM1, RET, TNFSF4, KLF9, PTGER4, ESRRB, NR4A1, NR0B1, EPHA3, INHBA, CXCL16, STC1, COL1A1, TNFAIP3, PLAU, KLF4	887	418	16167	1.30813	1	0.623071	90.6852
GOTERM_MF_FAT	GO:0008017~microtubule binding	5	0.712251	0.241616	DYNC1I1, FNTA, MAPT, DST, APC	453	72	12983	1.99028	1	0.952682	98.4633				GOTERM_BP_FAT	GO:0051094~positive regulation of developmental process	8	5.12821	0.0114118	BMP4, CSF2, IRX3, IL6, CYP27B1, IL1B, CCL5, ADA	120	278	13528	3.24412	1	0.199073	17.5365
GOTERM_MF_FAT	GO:0015631~tubulin binding	6	0.854701	0.268884	DYNC1I1, FNTA, MAPT, BRCA2, DST, APC	453	100	12983	1.7196	1	0.953622	99.1159				GOTERM_BP_FAT	GO:0032755~positive regulation of interleukin-6 production	3	1.92308	0.0118993	IL6, ADORA2B, IL1B	120	19	13528	17.8	1	0.202445	18.2171				Annotation Cluster 23	Enrichment Score: 2.296588207582546
GOTERM_BP_FAT	GO:0051493~regulation of cytoskeleton organization	7	0.997151	0.304581	CAV2, PLK4, MAP3K1, MAPT, ACTR3C, DST, APC	454	136	13528	1.53369	1	0.962511	99.8345				GOTERM_BP_FAT	GO:0009967~positive regulation of signal transduction	8	5.12821	0.0153884	BMP4, CSF2, HHEX, IL6, CYP27B1, BST2, IL1B, ADA	120	295	13528	3.05718	1	0.239776	22.9356				Category	Term	Count	%	PValue	Genes	List Total	Pop Hits	Pop Total	Fold Enrichment	Bonferroni	Benjamini	FDR
GOTERM_MF_FAT	GO:0019901~protein kinase binding	7	0.997151	0.405128	IRS2, CCND2, MAP3K1, NELL1, CD24, TCF7L2, APC	453	147	12983	1.36476	1	0.98376	99.9607				GOTERM_BP_FAT	GO:0006968~cellular defense response	4	2.5641	0.0164982	LGALS3BP, ADORA2B, ADORA2A, CCL5	120	61	13528	7.39235	1	0.245689	24.3818				GOTERM_BP_FAT	GO:0045664~regulation of neuron differentiation	55	5.37634	2.05543e-05	ZNF536, SRCIN1, PPP2R5B, EFNA1, FGF13, L1CAM, NR2E1, METRN, TRPV4, SEMA3C, CDK5RAP3, LSM1, RET, MAGI2, SOX11, TLE6, THY1, ANKRD27, SPAG9, EYA1, VEGFA, SEMA4C, SEMA4B, TGIF2, BIN1, SEMA4A, TNFRSF12A, PAQR3, LIF, ADRA2B, NEDD4L, GFI1, NEFL, KNDC1, KLK6, CPNE9, DNM3, GDI1, BMP2, CPNE5, LGALS1, GRIN1, EFEMP1, RTN4R, NTN1, RUFY3, EPHA3, CAPRIN2, NOTCH1, SEMA6B, IKBKB, TCF12, KLF4, LRP4, FEZ1	887	548	16167	1.82931	0.131568	0.00187911	0.0404121
GOTERM_MF_FAT	GO:0019900~kinase binding	8	1.1396	0.43175	CAV2, IRS2, CCND2, MAP3K1, NELL1, CD24, TCF7L2, APC	453	179	12983	1.2809	1	0.987536	99.9803				GOTERM_BP_FAT	GO:0001932~regulation of protein amino acid phosphorylation	6	3.84615	0.018329	BMP4, CSF2, IL6, SOCS1, PDGFRB, IL1B	120	173	13528	3.90983	1	0.260006	26.7122				GOTERM_BP_FAT	GO:0031344~regulation of cell projection organization	55	5.37634	2.05543e-05	SRCIN1, PPP2R5B, EFNA1, FGF13, L1CAM, NR2E1, METRN, IFT20, TRPV4, SEMA3C, ICAM1, RET, MAGI2, THY1, ANKRD27, PRKCQ, FNBP1L, VEGFA, SEMA4C, SEMA4B, EPS8L2, IFT88, SEMA4A, TNFRSF12A, PAQR3, LIF, CDC42EP1, GPM6A, RAC2, NEDD4L, GFI1, TBC1D1, TBC1D30, NEFL, KNDC1, CDC42EP5, KLK6, CPNE9, DNM3, GDI1, CPNE5, LGALS1, GRIN1, EFEMP1, RLTPR, RTN4R, NTN1, RUFY3, EPHA3, CAPRIN2, SEMA6B, IKBKB, KLF4, LRP4, FEZ1	887	548	16167	1.82931	0.131568	0.00187911	0.0404121
GOTERM_BP_FAT	GO:0007005~mitochondrion organization	6	0.854701	0.493265	CAV2, MAN2A1, C6ORF168, MAP3K1, BCL2, CD24	454	138	13528	1.29554	1	0.988424	99.9994				GOTERM_BP_FAT	GO:0002684~positive regulation of immune system process	7	4.48718	0.0186169	IL6, LOC653879, ADORA2B, C6, F2RL1, IL1B, ADA	120	238	13528	3.31569	1	0.261319	27.0725				GOTERM_BP_FAT	GO:0051241~negative regulation of multicellular organismal process	87	8.5044	2.44222e-05	ZNF536, PDGFB, EFNA1, STAT5B, WWC1, NFKB1, FGF13, ADORA1, NR2E1, CXCL10, NOV, IL4R, TRPV4, SEMA3C, LSM1, C16ORF45, ARHGEF2, STC2, BST2, PTGER4, SOX11, RELB, DLL3, SERPING1, CDK6, ARRDC3, DDIT3, THY1, PTHLH, TNFRSF9, INHBA, CD83, ADM, SEMA4C, SEMA4B, STC1, CHSY1, TNFAIP3, EIF2AK3, SEMA4A, GBP1, NMI, TNF, LIMS2, ERBB2, TAC1, OXTR, NFKBIA, NLRX1, CX3CL1, GREM1, PAQR3, TRIB1, LIF, ZNF706, TSC22D3, BC…	887	1007	16167	1.57469	0.154318	0.00211942	0.0480151
GOTERM_BP_FAT	GO:0000226~microtubule cytoskeleton organization	6	0.854701	0.54948	CAV2, CEP135, MAPT, TREX2, BRCA2, DST	454	147	13528	1.21622	1	0.992329	99.9999				GOTERM_BP_FAT	GO:0050865~regulation of cell activation	6	3.84615	0.0191621	IL6, ADORA2B, ADORA2A, APOE, IL1B, ADA	120	175	13528	3.86514	1	0.265685	27.7501				GOTERM_BP_FAT	GO:0051960~regulation of nervous system development	68	6.64712	4.6719e-05	ZNF536, PPP2R5B, SRCIN1, EFNA1, CLSTN3, LRRC4B, L1CAM, FGF13, NR2E1, GLI1, METRN, CXCR4, TRPV4, SEMA3C, CDK5RAP3, LSM1, C16ORF45, RET, ARHGEF2, MAGI2, SOX11, TLE6, VANGL2, DLL3, THY1, ANKRD27, SPAG9, EYA1, VEGFA, SEMA4C, SEMA4B, TGIF2, BIN1, EIF2AK3, SEMA4A, TNFRSF12A, OXTR, CX3CL1, PAQR3, LIF, ADRA2B, NEDD4L, GFI1, THBS2, KNDC1, NEFL, KLK6, GDI1, DNM3, CPNE9, BMP2, FLRT1, CPNE5, LGALS1, GRIN1, E…	887	748	16167	1.65696	0.274316	0.00333443	0.0918326
GOTERM_BP_FAT	GO:0051494~negative regulation of cytoskeleton organization	3	0.42735	0.554142	MAP3K1, MAPT, APC	454	55	13528	1.62531	1	0.992447	99.9999				GOTERM_BP_FAT	GO:0051240~positive regulation of multicellular organismal process	7	4.48718	0.0207614	BMP4, IL6, ADORA2B, ADORA2A, IL1B, CCL5, ADA	120	244	13528	3.23415	1	0.273387	29.7039				GOTERM_BP_FAT	GO:0010975~regulation of neuron projection development	42	4.10557	6.82201e-05	PPP2R5B, SRCIN1, EFNA1, TNFRSF12A, FGF13, L1CAM, NR2E1, PAQR3, LIF, METRN, TRPV4, SEMA3C, NEDD4L, GFI1, NEFL, KNDC1, KLK6, CPNE9, DNM3, GDI1, RET, MAGI2, CPNE5, LGALS1, GRIN1, EFEMP1, RTN4R, NTN1, RUFY3, CAPRIN2, EPHA3, THY1, ANKRD27, SEMA6B, VEGFA, SEMA4C, SEMA4B, IKBKB, KLF4, LRP4, SEMA4A, FEZ1	887	396	16167	1.93312	0.373878	0.00444922	0.134069
GOTERM_BP_FAT	GO:0010639~negative regulation of organelle organization	3	0.42735	0.765687	MAP3K1, MAPT, APC	454	82	13528	1.09015	1	0.999117	100				GOTERM_BP_FAT	GO:0051384~response to glucocorticoid stimulus	4	2.5641	0.0313407	BMP4, IL6, IL1B, CCL5	120	78	13528	5.7812	1	0.348898	41.4294				GOTERM_BP_FAT	GO:0051093~negative regulation of developmental process	78	7.62463	7.18691e-05	ZNF536, CDX2, EFNA1, STAT5B, WWC1, BNIP3, FGF13, RORA, NR2E1, NMRK2, CXCL10, NOV, IL4R, TRPV4, SEMA3C, MKX, BHLHE41, LSM1, C16ORF45, ARHGEF2, STC2, PTGER4, SOX11, VANGL2, DLL3, CDK6, NR0B1, MED10, DDIT3, THY1, PTHLH, INHBA, SEMA4C, SEMA4B, C1QL4, EIF2AK3, SEMA4A, GBP1, IQCB1, FZR1, TNF, LIMS2, ERBB2, TRIB3, NFKBIA, GREM1, PAQR3, TRIB1, LIF, ZNF706, TSC22D3, GFI1, RUNX1, TBC1D30, THBS2, GDI1, DNM3…	887	904	16167	1.57265	0.389365	0.00464254	0.141235
GOTERM_BP_FAT	GO:0051129~negative regulation of cellular component organization	3	0.42735	0.953809	MAP3K1, MAPT, APC	454	142	13528	0.629522	1	0.999997	100				GOTERM_BP_FAT	GO:0051046~regulation of secretion	6	3.84615	0.0329111	IL6, ADORA2B, ADORA2A, IL1B, ADA, SRGN	120	202	13528	3.34851	1	0.353794	43.0043				GOTERM_BP_FAT	GO:0060284~regulation of cell development	73	7.13587	9.09547e-05	MYOD1, ZNF536, PPP2R5B, SRCIN1, EFNA1, L1CAM, CNOT1, FGF13, GDNF, NR2E1, METRN, CXCR4, TRPV4, SEMA3C, CDK5RAP3, LSM1, C16ORF45, RET, ARHGEF2, MAGI2, SOX11, TLE6, DLL3, THY1, ANKRD27, SPAG9, EYA1, VEGFA, SEMA4C, SEMA4B, HAS2, TGIF2, COL1A1, BIN1, SEMA4A, GBP1, TNF, TNFRSF12A, CX3CL1, GREM1, PAQR3, TRIB1, LIF, ZNF706, ADRA2B, NEDD4L, GFI1, RUNX1, KNDC1, NEFL, KLK6, B4GALT1, GDI1, DNM3, CPNE9, BMP2,…	887	837	16167	1.58966	0.464337	0.00555816	0.17871
																GOTERM_BP_FAT	GO:0032675~regulation of interleukin-6 production	3	1.92308	0.0398014	IL6, ADORA2B, IL1B	120	36	13528	9.39444	1	0.399327	49.4556				GOTERM_BP_FAT	GO:0010977~negative regulation of neuron projection development	19	1.85728	0.000102364	GDI1, DNM3, EFNA1, LGALS1, EFEMP1, RTN4R, FGF13, PAQR3, NTN1, RUFY3, THY1, SEMA6B, SEMA4C, SEMA4B, TRPV4, SEMA3C, GFI1, LRP4, SEMA4A	887	121	16167	2.86203	0.504684	0.00593621	0.201106
Annotation Cluster 32	Enrichment Score: 0.9911996668675179															GOTERM_BP_FAT	GO:0051241~negative regulation of multicellular organismal process	5	3.20513	0.0567138	IL6, ADORA2B, APOE, ADA, SRGN	120	164	13528	3.43699	1	0.481822	62.5008				GOTERM_BP_FAT	GO:0050767~regulation of neurogenesis	60	5.8651	0.000133339	ZNF536, PPP2R5B, SRCIN1, EFNA1, FGF13, L1CAM, NR2E1, METRN, CXCR4, TRPV4, SEMA3C, CDK5RAP3, LSM1, C16ORF45, RET, ARHGEF2, MAGI2, SOX11, TLE6, DLL3, THY1, ANKRD27, SPAG9, EYA1, VEGFA, SEMA4C, SEMA4B, TGIF2, BIN1, SEMA4A, TNFRSF12A, CX3CL1, PAQR3, LIF, ADRA2B, NEDD4L, GFI1, NEFL, KNDC1, KLK6, GDI1, CPNE9, DNM3, BMP2, CPNE5, LGALS1, GRIN1, EFEMP1, RTN4R, NTN1, RUFY3, EPHA3, CAPRIN2, NOTCH1, SEMA6B, …	887	659	16167	1.65948	0.599551	0.00696168	0.261885
Category	Term	Count	%	PValue	Genes	List Total	Pop Hits	Pop Total	Fold Enrichment	Bonferroni	Benjamini	FDR				GOTERM_BP_FAT	GO:0002699~positive regulation of immune effector process	3	1.92308	0.0571315	LOC653879, ADORA2B, IL1B	120	44	13528	7.68636	1	0.482072	62.7788				GOTERM_BP_FAT	GO:0010769~regulation of cell morphogenesis involved in differentiation	36	3.51906	0.000190217	SRCIN1, TNFRSF12A, EFNA1, FGF13, L1CAM, GREM1, NR2E1, GDNF, LIF, METRN, SEMA3C, KNDC1, NEFL, DNM3, GDI1, RET, BMP2, GRIN1, TGFBR2, RTN4R, NTN1, RUFY3, CAPRIN2, EPHA3, THY1, ANKRD27, NOTCH1, SEMA6B, VEGFA, SEMA4C, SEMA4B, HAS2, COL1A1, SEMA4A, LRP4, GBP1	887	335	16167	1.95868	0.728986	0.00915212	0.373397
GOTERM_CC_FAT	GO:0030055~cell-substrate junction	9	1.28205	0.0252062	CAV2, LAMA3, ARHGEF7, DMD, FERMT1, AIF1L, ARHGAP24, KBTBD10, DST	404	112	12782	2.54239	0.999875	0.473699	29.4928				GOTERM_BP_FAT	GO:0002694~regulation of leukocyte activation	5	3.20513	0.0587848	IL6, ADORA2B, ADORA2A, IL1B, ADA	120	166	13528	3.39558	1	0.487498	63.8602				GOTERM_BP_FAT	GO:0045596~negative regulation of cell differentiation	63	6.15836	0.000190552	ZNF536, CDX2, EFNA1, STAT5B, FGF13, RORA, NR2E1, NMRK2, CXCL10, NOV, IL4R, TRPV4, SEMA3C, MKX, LSM1, BHLHE41, C16ORF45, ARHGEF2, SOX11, VANGL2, DLL3, CDK6, NR0B1, MED10, DDIT3, THY1, PTHLH, INHBA, SEMA4C, SEMA4B, C1QL4, SEMA4A, GBP1, IQCB1, TNF, ERBB2, TRIB3, NFKBIA, GREM1, PAQR3, TRIB1, LIF, ZNF706, GFI1, RUNX1, DNM3, GDI1, BMP2, TNFSF4, ESRRB, KLF10, LGALS1, EFEMP1, RTN4R, NTN1, RUFY3, NOTCH1, …	887	711	16167	1.61502	0.729609	0.00910435	0.374054
GOTERM_CC_FAT	GO:0016323~basolateral plasma membrane	12	1.7094	0.056339	CAV2, P2RY6, LAMA3, SLC1A3, ERBB3, ARHGEF7, DMD, FERMT1, AIF1L, ARHGAP24, KBTBD10, DST	404	203	12782	1.87026	1	0.604582	54.7861				GOTERM_BP_FAT	GO:0002697~regulation of immune effector process	4	2.5641	0.0594916	IL6, LOC653879, ADORA2B, IL1B	120	101	13528	4.46469	1	0.48943	64.3134				GOTERM_BP_FAT	GO:0031345~negative regulation of cell projection organization	20	1.95503	0.000302372	GDI1, DNM3, EFNA1, LGALS1, EFEMP1, RTN4R, FGF13, PAQR3, NTN1, RUFY3, THY1, SEMA6B, SEMA4C, SEMA3C, SEMA4B, TRPV4, GFI1, TBC1D30, LRP4, SEMA4A	887	143	16167	2.54918	0.874505	0.0128881	0.592937
GOTERM_CC_FAT	GO:0005925~focal adhesion	7	0.997151	0.103096	CAV2, LAMA3, ARHGEF7, FERMT1, AIF1L, ARHGAP24, KBTBD10	404	102	12782	2.17128	1	0.686701	77.4487				GOTERM_BP_FAT	GO:0002696~positive regulation of leukocyte activation	4	2.5641	0.0667713	IL6, ADORA2B, IL1B, ADA	120	106	13528	4.25409	1	0.524096	68.6806				GOTERM_BP_FAT	GO:0060560~developmental growth involved in morphogenesis	26	2.54154	0.000443308	TNFRSF12A, TNC, FGF13, L1CAM, SPRY1, SEMA3C, NEDD4L, DCLK1, THBS3, CPNE9, FLRT1, MAGI2, CPNE5, VANGL2, TGFBR2, RTN4R, NTN1, RUFY3, PTHLH, SEMA6B, NOTCH1, VEGFA, SEMA4C, SEMA4B, STC1, SEMA4A	887	220	16167	2.15405	0.952313	0.0177413	0.868165
GOTERM_CC_FAT	GO:0005924~cell-substrate adherens junction	7	0.997151	0.118086	CAV2, LAMA3, ARHGEF7, FERMT1, AIF1L, ARHGAP24, KBTBD10	404	106	12782	2.08934	1	0.697441	82.0951				GOTERM_BP_FAT	GO:0060341~regulation of cellular localization	6	3.84615	0.0678666	BMP4, IL6, ADORA2B, ADORA2A, IL1B, SRGN	120	248	13528	2.72742	1	0.527754	69.2925				GOTERM_BP_FAT	GO:0040008~regulation of growth	57	5.57185	0.000462566	MYOD1, CLSTN3, LTBP4, STAT5B, NELL2, WWC1, FGF13, L1CAM, CSPG5, NOV, CDKN2D, SEMA3C, PLCB1, INSR, GHR, STC2, SOCS2, PTGER4, BST2, TNKS2, PRKCQ, DDR1, INHBA, KRT17, VEGFA, SEMA4C, SEMA4B, SEMA4A, DCBLD2, KIAA1109, TNF, TNFRSF12A, C3, TFCP2L1, ERBB2, NEDD9, GREM1, NEDD4L, ACSL4, CPNE9, YEATS4, CPNE5, TGFBR2, RTN4R, WRN, NTN1, RUFY3, CAPRIN2, SH3BP4, NOTCH1, SEMA6B, RPS6KA1, BBC3, CXCL16, H2AFY2, RB…	887	647	16167	1.60574	0.958219	0.0182918	0.905716
GOTERM_CC_FAT	GO:0005912~adherens junction	8	1.1396	0.217894	CAV2, LAMA3, ARHGEF7, FERMT1, AIF1L, ARHGAP24, KBTBD10, APC	404	155	12782	1.63296	1	0.835077	96.5408				GOTERM_BP_FAT	GO:0008284~positive regulation of cell proliferation	8	5.12821	0.0727788	COL18A1, BMP4, CSF2, IL6, PDGFRB, IL1B, ADA, SCG2	120	414	13528	2.17842	1	0.542187	71.9007				GOTERM_BP_FAT	GO:0022604~regulation of cell morphogenesis	49	4.78983	0.00060132	SRCIN1, EFNA1, FGF13, L1CAM, NR2E1, GDNF, METRN, IFT20, SEMA3C, FMNL1, ICAM1, RET, THY1, ANKRD27, VEGFA, SEMA4C, SEMA4B, HAS2, COL1A1, IFT88, SEMA4A, GBP1, TNFRSF12A, GREM1, PXN, LIF, CDC42EP1, NEDD4L, TBC1D1, TBC1D30, NEFL, KNDC1, CDC42EP5, CPNE9, DNM3, GDI1, BMP2, CPNE5, TGFBR2, GRIN1, RTN4R, NTN1, RUFY3, CAPRIN2, EPHA3, SEMA6B, NOTCH1, MYH14, LRP4	887	538	16167	1.66004	0.983887	0.0220669	1.17588
GOTERM_CC_FAT	GO:0070161~anchoring junction	8	1.1396	0.299778	CAV2, LAMA3, ARHGEF7, FERMT1, AIF1L, ARHGAP24, KBTBD10, APC	404	172	12782	1.47156	1	0.880694	99.2387				GOTERM_BP_FAT	GO:0050867~positive regulation of cell activation	4	2.5641	0.0744385	IL6, ADORA2B, IL1B, ADA	120	111	13528	4.06246	1	0.546102	72.7339				GOTERM_BP_FAT	GO:0050771~negative regulation of axonogenesis	12	1.17302	0.000648164	GDI1, SEMA6B, SEMA4C, RTN4R, SEMA4B, SEMA3C, FGF13, NTN1, SEMA4A, RUFY3, LRP4, THY1	887	64	16167	3.41749	0.988319	0.0235148	1.26693
																GOTERM_BP_FAT	GO:0050863~regulation of T cell activation	4	2.5641	0.0841303	IL6, ADORA2A, IL1B, ADA	120	117	13528	3.85413	1	0.579003	77.1533				GOTERM_BP_FAT	GO:0045665~negative regulation of neuron differentiation	23	2.24829	0.000740455	ZNF536, GDI1, DNM3, EFNA1, LGALS1, EFEMP1, RTN4R, FGF13, PAQR3, NR2E1, NTN1, RUFY3, THY1, NOTCH1, SEMA6B, SEMA4C, SEMA3C, SEMA4B, TRPV4, GFI1, LSM1, LRP4, SEMA4A	887	190	16167	2.20638	0.993803	0.0261298	1.44608
Annotation Cluster 33	Enrichment Score: 0.961745811609731															GOTERM_BP_FAT	GO:0050671~positive regulation of lymphocyte proliferation	3	1.92308	0.0843305	IL6, IL1B, ADA	120	55	13528	6.14909	1	0.575574	77.2371				GOTERM_BP_FAT	GO:0050768~negative regulation of neurogenesis	27	2.6393	0.000856109	ZNF536, EFNA1, FGF13, PAQR3, NR2E1, SEMA3C, TRPV4, GFI1, LSM1, C16ORF45, DNM3, GDI1, ARHGEF2, LGALS1, SOX11, EFEMP1, RTN4R, DLL3, NTN1, RUFY3, THY1, NOTCH1, SEMA6B, SEMA4C, SEMA4B, SEMA4A, LRP4	887	243	16167	2.02518	0.9972	0.0291057	1.67015
Category	Term	Count	%	PValue	Genes	List Total	Pop Hits	Pop Total	Fold Enrichment	Bonferroni	Benjamini	FDR				GOTERM_BP_FAT	GO:0070665~positive regulation of leukocyte proliferation	3	1.92308	0.0869681	IL6, IL1B, ADA	120	56	13528	6.03929	1	0.585165	78.3139				GOTERM_BP_FAT	GO:0048521~negative regulation of behavior	12	1.17302	0.00109489	NOV, NOTCH1, SEMA6B, PTGER4, SEMA4C, SEMA4B, PADI2, SEMA3C, GREM1, ARRDC3, ADORA1, SEMA4A	887	68	16167	3.21646	0.999457	0.0348424	2.13123
GOTERM_BP_FAT	GO:0009611~response to wounding	28	3.9886	0.0198983	CXCL1, C3AR1, ERBB3, CXCL2, CXCL6, TGFB2, SLC1A2, LPA, SLC1A3, BCL2, MAP3K1, CCL3L3, CFH, CD24, PTGER3, NOX1, FUT10, IGF2, P2RY12, NOTCH1, KLRG1, THBD, F5, CCR5, EREG, HDAC9, BMPR1B, AOC3	454	530	13528	1.5742	1	0.590266	29.8363				GOTERM_BP_FAT	GO:0032946~positive regulation of mononuclear cell proliferation	3	1.92308	0.0869681	IL6, IL1B, ADA	120	56	13528	6.03929	1	0.585165	78.3139				GOTERM_BP_FAT	GO:0051961~negative regulation of nervous system development	28	2.73705	0.00128073	ZNF536, EFNA1, FGF13, PAQR3, NR2E1, SEMA3C, TRPV4, GFI1, LSM1, C16ORF45, DNM3, GDI1, ARHGEF2, LGALS1, SOX11, EFEMP1, DLL3, RTN4R, NTN1, RUFY3, THY1, NOTCH1, SEMA6B, SEMA4C, SEMA4B, EIF2AK3, SEMA4A, LRP4	887	263	16167	1.94048	0.999849	0.0385037	2.48866
GOTERM_BP_FAT	GO:0006954~inflammatory response	15	2.13675	0.206826	CXCL1, C3AR1, PTGER3, NOX1, CXCL2, IGF2, CXCL6, KLRG1, CCR5, CCL3L3, CFH, CD24, HDAC9, BMPR1B, AOC3	454	325	13528	1.37526	1	0.929669	98.3177				GOTERM_BP_FAT	GO:0002703~regulation of leukocyte mediated immunity	3	1.92308	0.100513	LOC653879, ADORA2B, IL1B	120	61	13528	5.54426	1	0.619969	83.1293				GOTERM_BP_FAT	GO:0040007~growth	74	7.23363	0.00153556	MYOD1, PDGFB, CLSTN3, LTBP4, STAT5B, WWC1, L1CAM, FGF13, NOV, SPRY1, CDKN2D, SEMA3C, STRA6, PLCB1, INSR, GHR, MAGI2, STC2, SOCS2, BST2, PTGER4, VANGL2, TNKS2, PTHLH, INHBA, PRKCQ, DDR1, ADM, KRT17, VEGFA, SEMA4C, SEMA4B, STC1, SEMA4A, DCBLD2, KIAA1109, TNF, C3, TNFRSF12A, TNC, ERBB2, TFCP2L1, GREM1, RRAGC, DGKD, NEDD4L, ACSL4, THBS3, DCLK1, KLK6, CPNE9, BMP2, FLRT1, ESRRB, CPNE5, PLAC1, TGFBR2, R…	887	940	16167	1.43486	0.999974	0.04463	2.97679
GOTERM_BP_FAT	GO:0006952~defense response	24	3.4188	0.316477	CXCL1, C3AR1, PTGER3, CXCL2, NOX1, IGF2, APOBEC3G, CXCL6, COTL1, CD83, INHBA, CD19, KLRG1, CCR5, TAP2, IFNA5, BCL2, CCL3L3, CFH, CD24, BMPR1B, HDAC9, GNG7, AOC3	454	615	13528	1.16282	1	0.963388	99.8779				GOTERM_BP_FAT	GO:0051249~regulation of lymphocyte activation	4	2.5641	0.141707	IL6, ADORA2A, IL1B, ADA	120	148	13528	3.04685	1	0.706377	92.3245				GOTERM_BP_FAT	GO:0050770~regulation of axonogenesis	20	1.95503	0.00164091	GDI1, RET, TNFRSF12A, EFNA1, GRIN1, RTN4R, L1CAM, FGF13, NTN1, RUFY3, THY1, SEMA6B, METRN, VEGFA, SEMA4C, SEMA3C, SEMA4B, NEFL, LRP4, SEMA4A	887	164	16167	2.22276	0.999987	0.0464431	3.1779
																GOTERM_BP_FAT	GO:0050870~positive regulation of T cell activation	3	1.92308	0.144109	IL6, IL1B, ADA	120	76	13528	4.45	1	0.711159	92.6775				GOTERM_BP_FAT	GO:0048638~regulation of developmental growth	29	2.8348	0.00440496	MYOD1, TNFRSF12A, C3, STAT5B, WWC1, L1CAM, FGF13, SEMA3C, NEDD4L, PLCB1, INSR, GHR, CPNE9, STC2, PTGER4, CPNE5, TGFBR2, RTN4R, NTN1, RUFY3, TNKS2, NOTCH1, SEMA6B, VEGFA, SEMA4C, SEMA4B, RBPJ, CACNA1C, SEMA4A	887	301	16167	1.75605	1	0.0957577	8.3153
Annotation Cluster 34	Enrichment Score: 0.9479491166009454															GOTERM_BP_FAT	GO:0050670~regulation of lymphocyte proliferation	3	1.92308	0.16561	IL6, IL1B, ADA	120	83	13528	4.0747	1	0.754394	95.2243				GOTERM_BP_FAT	GO:0010771~negative regulation of cell morphogenesis involved in differentiation	15	1.46628	0.00442801	GDI1, DNM3, EFNA1, RTN4R, FGF13, NTN1, RUFY3, THY1, SEMA6B, SEMA4C, SEMA4B, SEMA3C, LRP4, SEMA4A, GBP1	887	116	16167	2.35689	1	0.095631	8.35703
Category	Term	Count	%	PValue	Genes	List Total	Pop Hits	Pop Total	Fold Enrichment	Bonferroni	Benjamini	FDR				GOTERM_BP_FAT	GO:0070663~regulation of leukocyte proliferation	3	1.92308	0.168727	IL6, IL1B, ADA	120	84	13528	4.02619	1	0.758203	95.5154				GOTERM_BP_FAT	GO:0010721~negative regulation of cell development	29	2.8348	0.00459712	ZNF536, EFNA1, FGF13, PAQR3, NR2E1, ZNF706, SEMA3C, TRPV4, GFI1, LSM1, C16ORF45, DNM3, GDI1, ARHGEF2, LGALS1, SOX11, EFEMP1, DLL3, RTN4R, NTN1, RUFY3, THY1, NOTCH1, SEMA6B, SEMA4C, SEMA4B, SEMA4A, LRP4, GBP1	887	302	16167	1.75024	1	0.0975765	8.66266
GOTERM_BP_FAT	GO:0031069~hair follicle morphogenesis	4	0.569801	0.0242547	NOTCH1, BCL2, KRT71, TGFB2	454	19	13528	6.27313	1	0.620498	35.1359				GOTERM_BP_FAT	GO:0032944~regulation of mononuclear cell proliferation	3	1.92308	0.168727	IL6, IL1B, ADA	120	84	13528	4.02619	1	0.758203	95.5154				GOTERM_BP_FAT	GO:0001558~regulation of cell growth	35	3.42131	0.00548128	DCBLD2, KIAA1109, CLSTN3, TNFRSF12A, LTBP4, ERBB2, FGF13, L1CAM, GREM1, NOV, CDKN2D, SEMA3C, NEDD4L, ACSL4, CPNE9, SOCS2, BST2, CPNE5, RTN4R, NTN1, RUFY3, CAPRIN2, DDR1, SH3BP4, INHBA, PRKCQ, SEMA6B, KRT17, RPS6KA1, CXCL16, VEGFA, H2AFY2, SEMA4C, SEMA4B, SEMA4A	887	392	16167	1.62738	1	0.11087	10.2449
GOTERM_BP_FAT	GO:0048730~epidermis morphogenesis	4	0.569801	0.0497155	NOTCH1, BCL2, KRT71, TGFB2	454	25	13528	4.76758	1	0.722105	59.3028				GOTERM_BP_FAT	GO:0001819~positive regulation of cytokine production	3	1.92308	0.187628	IL6, ADORA2B, IL1B	120	90	13528	3.75778	1	0.779439	96.9526				GOTERM_BP_FAT	GO:0050922~negative regulation of chemotaxis	9	0.879765	0.00616645	NOV, NOTCH1, SEMA6B, SEMA4C, SEMA4B, PADI2, SEMA3C, GREM1, SEMA4A	887	51	16167	3.21646	1	0.121399	11.4531
GOTERM_BP_FAT	GO:0022405~hair cycle process	5	0.712251	0.0510795	NOTCH1, BCL2, KRT71, TGFB2, APC	454	42	13528	3.5473	1	0.721367	60.3204				GOTERM_BP_FAT	GO:0051251~positive regulation of lymphocyte activation	3	1.92308	0.210024	IL6, IL1B, ADA	120	97	13528	3.4866	1	0.80916	98.0947				GOTERM_MF_FAT	GO:0038191~neuropilin binding	5	0.488759	0.00758148	VEGFA, SEMA4C, SEMA4B, SEMA3C, SEMA4A	824	15	14983	6.06108	0.999953	0.290728	11.6943
GOTERM_BP_FAT	GO:0001942~hair follicle development	5	0.712251	0.0510795	NOTCH1, BCL2, KRT71, TGFB2, APC	454	42	13528	3.5473	1	0.721367	60.3204				GOTERM_BP_FAT	GO:0001817~regulation of cytokine production	4	2.5641	0.213422	IL6, ADORA2B, IL1B, SRGN	120	181	13528	2.49134	1	0.813518	98.2278				GOTERM_BP_FAT	GO:1990138~neuron projection extension	16	1.56403	0.0081232	CPNE9, FLRT1, CPNE5, TNFRSF12A, RTN4R, L1CAM, NTN1, RUFY3, SEMA6B, VEGFA, SEMA4C, SEMA4B, SEMA3C, NEDD4L, DCLK1, SEMA4A	887	137	16167	2.12865	1	0.142542	14.8192
GOTERM_BP_FAT	GO:0022404~molting cycle process	5	0.712251	0.0510795	NOTCH1, BCL2, KRT71, TGFB2, APC	454	42	13528	3.5473	1	0.721367	60.3204				GOTERM_BP_FAT	GO:0051047~positive regulation of secretion	3	1.92308	0.248952	IL6, ADORA2B, ADORA2A	120	109	13528	3.10275	1	0.847809	99.1848				GOTERM_BP_FAT	GO:0048589~developmental growth	47	4.59433	0.0111244	MYOD1, C3, TNFRSF12A, TNC, STAT5B, WWC1, FGF13, L1CAM, NOV, SPRY1, SEMA3C, STRA6, NEDD4L, PLCB1, INSR, DCLK1, THBS3, GHR, KLK6, CPNE9, FLRT1, MAGI2, STC2, PTGER4, CPNE5, ESRRB, PLAC1, VANGL2, TGFBR2, RTN4R, NTN1, RUFY3, TNKS2, PTHLH, PRKCQ, NOTCH1, SEMA6B, ADM, VEGFA, SEMA4C, SEMA4B, STC1, RBPJ, CACNA1C, PLAU, LRP4, SEMA4A	887	594	16167	1.44217	1	0.17307	19.747
GOTERM_BP_FAT	GO:0042633~hair cycle	5	0.712251	0.0548913	NOTCH1, BCL2, KRT71, TGFB2, APC	454	43	13528	3.46481	1	0.733941	63.0386				GOTERM_BP_FAT	GO:0046903~secretion	5	3.20513	0.271225	IL6, ADORA2B, ADORA2A, CCL5, SCG2	120	300	13528	1.87889	1	0.866821	99.5084				GOTERM_BP_FAT	GO:0008361~regulation of cell size	17	1.66178	0.0181242	SLC12A7, RET, TNFRSF12A, RTN4R, L1CAM, FGF13, NTN1, RUFY3, SEMA6B, VEGFA, SEMA4C, SEMA4B, TRPV4, SEMA3C, CLN8, ANO6, SEMA4A	887	164	16167	1.88934	1	0.235262	30.2101
GOTERM_BP_FAT	GO:0042303~molting cycle	5	0.712251	0.0548913	NOTCH1, BCL2, KRT71, TGFB2, APC	454	43	13528	3.46481	1	0.733941	63.0386				GOTERM_BP_FAT	GO:0044057~regulation of system process	5	3.20513	0.288874	ADORA2B, ADORA2A, APOE, IL1B, ADA	120	309	13528	1.82416	1	0.878392	99.6743				GOTERM_BP_FAT	GO:0048588~developmental cell growth	18	1.75953	0.0183673	CPNE9, FLRT1, CPNE5, TNFRSF12A, TGFBR2, RTN4R, L1CAM, FGF13, NTN1, RUFY3, SEMA6B, VEGFA, SEMA4C, SEMA4B, SEMA3C, NEDD4L, DCLK1, SEMA4A	887	178	16167	1.84314	1	0.237151	30.5491
GOTERM_BP_FAT	GO:0010720~positive regulation of cell development	6	0.854701	0.0810685	NOTCH1, NTF3, BCL2, MAPT, ROBO2, TGFB2	454	69	13528	2.59107	1	0.798989	77.4737																				GOTERM_BP_FAT	GO:0014031~mesenchymal cell development	17	1.66178	0.0190889	RET, BMP2, NRTN, EFNA1, SOX11, TGFBR2, GDNF, SEMA6B, NOTCH1, SEMA4C, SEMA4B, SEMA3C, HAS2, COL1A1, LOXL3, RBPJ, SEMA4A	887	165	16167	1.87789	1	0.244398	31.5462
GOTERM_BP_FAT	GO:0008544~epidermis development	11	1.56695	0.0904415	FRAS1, NOTCH1, LAMA3, NTF3, EREG, PPHLN1, BCL2, PTCH2, KRT71, TGFB2, APC	454	184	13528	1.78136	1	0.818718	81.1985				Annotation Cluster 20	Enrichment Score: 1.3663645354731084															GOTERM_BP_FAT	GO:0016049~cell growth	35	3.42131	0.0191688	DCBLD2, PDGFB, TNFRSF12A, ERBB2, FGF13, L1CAM, GREM1, RRAGC, NOV, DGKD, CDKN2D, SEMA3C, NEDD4L, ACSL4, DCLK1, CPNE9, FLRT1, BST2, CPNE5, TGFBR2, RTN4R, NTN1, RUFY3, CAPRIN2, SH3BP4, INHBA, SEMA6B, KRT17, RPS6KA1, NUPR1, CXCL16, VEGFA, SEMA4C, SEMA4B, SEMA4A	887	428	16167	1.49049	1	0.244396	31.6558
GOTERM_BP_FAT	GO:0030278~regulation of ossification	6	0.854701	0.120286	NELL1, BCL2, CSF1, BMPR1B, TGFB2, APC	454	78	13528	2.2921	1	0.86008	89.5588				Category	Term	Count	%	PValue	Genes	List Total	Pop Hits	Pop Total	Fold Enrichment	Bonferroni	Benjamini	FDR				GOTERM_BP_FAT	GO:0030517~negative regulation of axon extension	7	0.684262	0.0207506	SEMA6B, SEMA4C, RTN4R, SEMA4B, SEMA3C, NTN1, SEMA4A	887	40	16167	3.18966	1	0.25812	33.791
GOTERM_BP_FAT	GO:0007398~ectoderm development	11	1.56695	0.131859	FRAS1, NOTCH1, LAMA3, NTF3, EREG, PPHLN1, BCL2, PTCH2, KRT71, TGFB2, APC	454	199	13528	1.64709	1	0.875073	91.7328				GOTERM_BP_FAT	GO:0043154~negative regulation of caspase activity	3	1.92308	0.0107078	ADORA2A, BIRC5, IFI6	120	18	13528	18.7889	1	0.200711	16.5445				GOTERM_BP_FAT	GO:0048640~negative regulation of developmental growth	11	1.07527	0.0219443	SEMA6B, STC2, TGFBR2, WWC1, SEMA4C, RTN4R, SEMA4B, SEMA3C, FGF13, NTN1, SEMA4A	887	88	16167	2.27833	1	0.267123	35.3601
GOTERM_BP_FAT	GO:0048762~mesenchymal cell differentiation	4	0.569801	0.243313	NOTCH1, BCL2, ZEB2, TGFB2	454	51	13528	2.33705	1	0.946309	99.2666				GOTERM_BP_FAT	GO:0010466~negative regulation of peptidase activity	3	1.92308	0.0144471	ADORA2A, BIRC5, IFI6	120	21	13528	16.1048	1	0.231185	21.6885				GOTERM_BP_FAT	GO:0001755~neural crest cell migration	8	0.782014	0.0248151	SEMA6B, NRTN, RET, SEMA4C, SEMA4B, SEMA3C, GDNF, SEMA4A	887	53	16167	2.75119	1	0.288334	38.9907
GOTERM_BP_FAT	GO:0014031~mesenchymal cell development	4	0.569801	0.243313	NOTCH1, BCL2, ZEB2, TGFB2	454	51	13528	2.33705	1	0.946309	99.2666				GOTERM_BP_FAT	GO:0043281~regulation of caspase activity	4	2.5641	0.0323746	ADORA2A, C6, BIRC5, IFI6	120	79	13528	5.70802	1	0.353593	42.4708				GOTERM_BP_FAT	GO:0030516~regulation of axon extension	11	1.07527	0.0252473	SEMA6B, TNFRSF12A, VEGFA, SEMA4C, RTN4R, SEMA4B, SEMA3C, L1CAM, NTN1, SEMA4A, RUFY3	887	90	16167	2.2277	1	0.290673	39.5202
GOTERM_BP_FAT	GO:0060485~mesenchyme development	4	0.569801	0.252348	NOTCH1, BCL2, ZEB2, TGFB2	454	52	13528	2.2921	1	0.949586	99.4066				GOTERM_BP_FAT	GO:0052548~regulation of endopeptidase activity	4	2.5641	0.0355822	ADORA2A, C6, BIRC5, IFI6	120	82	13528	5.49919	1	0.369808	45.592				GOTERM_BP_FAT	GO:0061387~regulation of extent of cell growth	12	1.17302	0.0253959	SEMA6B, TNFRSF12A, VEGFA, SEMA4C, RTN4R, SEMA4B, SEMA3C, FGF13, L1CAM, NTN1, SEMA4A, RUFY3	887	103	16167	2.12349	1	0.29117	39.7013
GOTERM_BP_FAT	GO:0045165~cell fate commitment	7	0.997151	0.322283	NOTCH1, NTF3, BCL2, FOXA1, SOX6, TCF7L2, TGFB2	454	139	13528	1.50059	1	0.963144	99.8949				GOTERM_BP_FAT	GO:0052547~regulation of peptidase activity	4	2.5641	0.0401046	ADORA2A, C6, BIRC5, IFI6	120	86	13528	5.24341	1	0.39937	49.723				GOTERM_MF_FAT	GO:0030215~semaphorin receptor binding	5	0.488759	0.0299719	SEMA6B, SEMA4C, SEMA4B, SEMA3C, SEMA4A	824	22	14983	4.13256	1	0.490914	39.1816
GOTERM_BP_FAT	GO:0032880~regulation of protein localization	6	0.854701	0.493265	BCL2, IGF2, EGF, UHMK1, TGFB2, APC	454	138	13528	1.29554	1	0.988424	99.9994				GOTERM_BP_FAT	GO:0051346~negative regulation of hydrolase activity	3	1.92308	0.0666116	ADORA2A, BIRC5, IFI6	120	48	13528	7.04583	1	0.525538	68.5905				GOTERM_BP_FAT	GO:0048675~axon extension	12	1.17302	0.0305876	SEMA6B, TNFRSF12A, VEGFA, SEMA4C, RTN4R, SEMA4B, SEMA3C, L1CAM, NTN1, SEMA4A, DCLK1, RUFY3	887	106	16167	2.06339	1	0.324236	45.7135
GOTERM_BP_FAT	GO:0034330~cell junction organization	3	0.42735	0.573633	BCL2, TGFB2, APC	454	57	13528	1.56828	1	0.993717	100				GOTERM_BP_FAT	GO:0051336~regulation of hydrolase activity	4	2.5641	0.57251	ADORA2A, C6, BIRC5, IFI6	120	337	13528	1.33808	1	0.986415	99.9999				GOTERM_BP_FAT	GO:0051129~negative regulation of cellular component organization	46	4.49658	0.0306223	IER3, TNF, EFNA1, SNCA, BNIP3, FGF13, PAQR3, CXCL10, LIF, TRIM9, DLG4, TRPV4, PEX14, SEMA3C, GFI1, TBC1D30, C16ORF45, SCAMP5, DNM3, GDI1, ARHGEF2, PTGER4, LGALS1, EFEMP1, RLTPR, RTN4R, TMBIM1, HMGA1, NTN1, BIRC2, RUFY3, TNKS2, THY1, ANKRD27, SEMA6B, SOST, TRIM54, PLEKHH2, SEMA4C, SEMA4B, IKBKB, LRP4, SEMA4A, GBP1, FEZ1, UBE2E1	887	617	16167	1.35887	1	0.324055	45.7517
																																GOTERM_BP_FAT	GO:0048762~mesenchymal cell differentiation	17	1.66178	0.0354885	RET, BMP2, NRTN, EFNA1, SOX11, TGFBR2, GDNF, SEMA6B, NOTCH1, SEMA4C, SEMA4B, SEMA3C, HAS2, COL1A1, LOXL3, RBPJ, SEMA4A	887	178	16167	1.74074	1	0.350321	50.8633
Annotation Cluster 35	Enrichment Score: 0.936409002286978															Annotation Cluster 21	Enrichment Score: 1.2997037029830432															GOTERM_BP_FAT	GO:0014032~neural crest cell development	9	0.879765	0.0370352	SEMA6B, NRTN, RET, SOX11, SEMA4C, SEMA4B, SEMA3C, GDNF, SEMA4A	887	70	16167	2.34342	1	0.358208	52.3898
Category	Term	Count	%	PValue	Genes	List Total	Pop Hits	Pop Total	Fold Enrichment	Bonferroni	Benjamini	FDR				Category	Term	Count	%	PValue	Genes	List Total	Pop Hits	Pop Total	Fold Enrichment	Bonferroni	Benjamini	FDR				GOTERM_BP_FAT	GO:0048841~regulation of axon extension involved in axon guidance	6	0.58651	0.0405479	SEMA6B, VEGFA, SEMA4C, SEMA4B, SEMA3C, SEMA4A	887	35	16167	3.12456	1	0.37716	55.6913
GOTERM_BP_FAT	GO:0008284~positive regulation of cell proliferation	22	3.1339	0.0394781	IRS2, CXCL5, FLT4, CSF1, IL18, NOX1, LIFR, IGF2, ADA, TGFB2, NOTCH1, FNTA, EREG, CCND2, AGT, BCL2, MDM2, TGFA, CD24, EGF, EIF5A2, CDK13	454	414	13528	1.58343	1	0.683662	50.8405				GOTERM_BP_FAT	GO:0002684~positive regulation of immune system process	7	4.48718	0.0186169	IL6, LOC653879, ADORA2B, C6, F2RL1, IL1B, ADA	120	238	13528	3.31569	1	0.261319	27.0725				GOTERM_BP_FAT	GO:0045926~negative regulation of growth	21	2.05279	0.0410563	DCBLD2, TNF, STC2, BST2, TGFBR2, RTN4R, WWC1, FGF13, GREM1, NTN1, CAPRIN2, NOV, INHBA, SH3BP4, SEMA6B, BBC3, CDKN2D, SEMA4C, SEMA3C, SEMA4B, SEMA4A	887	240	16167	1.59483	1	0.379446	56.1507
GOTERM_BP_FAT	GO:0051726~regulation of cell cycle	17	2.42165	0.0933087	CAV2, BRCA2, IGF2, TGFB2, CDKN1C, INHBA, PLK4, FNTA, EREG, CCND2, BCL2, MDM2, TGFA, EGF, GML, CDK13, APC	454	331	13528	1.53038	1	0.822189	82.2164				GOTERM_BP_FAT	GO:0002824~positive regulation of adaptive immune response based on somatic recombination of immune receptors built from immunoglobulin superfamily domains	3	1.92308	0.0284316	LOC653879, IL1B, ADA	120	30	13528	11.2733	1	0.328659	38.4032				GOTERM_BP_FAT	GO:0071526~semaphorin-plexin signaling pathway	6	0.58651	0.0450458	SEMA6B, MET, SEMA4C, SEMA4B, SEMA3C, SEMA4A	887	36	16167	3.03777	1	0.401615	59.6022
GOTERM_BP_FAT	GO:0042127~regulation of cell proliferation	34	4.8433	0.109121	CXCL1, CAV2, CXCL5, ERBB3, IL18, CSF1, ADA, TGFB2, FNTA, BCL2, AGT, CCL3L3, GRPR, TGFA, CD24, ASPH, EGF, GML, CDK13, APC, IRS2, MLL, FLT4, NOX1, LIFR, BRCA2, IGF2, RBBP9, CDKN1C, NOTCH1, EREG, CCND2, MDM2, EIF5A2	454	787	13528	1.28731	1	0.848896	86.9588				GOTERM_BP_FAT	GO:0002821~positive regulation of adaptive immune response	3	1.92308	0.0302205	LOC653879, IL1B, ADA	120	31	13528	10.9097	1	0.34322	40.2811				GOTERM_BP_FAT	GO:0048843~negative regulation of axon extension involved in axon guidance	5	0.488759	0.0452518	SEMA6B, SEMA4C, SEMA4B, SEMA3C, SEMA4A	887	25	16167	3.64532	1	0.402552	59.7732
GOTERM_BP_FAT	GO:0008285~negative regulation of cell proliferation	14	1.9943	0.446868	CXCL1, CAV2, MLL, BRCA2, TGFB2, CDKN1C, EREG, AGT, BCL2, CCL3L3, CD24, ASPH, GML, APC	454	361	13528	1.15558	1	0.984185	99.9971				GOTERM_BP_FAT	GO:0002822~regulation of adaptive immune response based on somatic recombination of immune receptors built from immunoglobulin superfamily domains	3	1.92308	0.0843305	LOC653879, IL1B, ADA	120	55	13528	6.14909	1	0.575574	77.2371				GOTERM_BP_FAT	GO:0030308~negative regulation of cell growth	16	1.56403	0.0467552	DCBLD2, BST2, RTN4R, FGF13, GREM1, NTN1, CAPRIN2, NOV, INHBA, SH3BP4, SEMA6B, CDKN2D, SEMA4C, SEMA4B, SEMA3C, SEMA4A	887	170	16167	1.71545	1	0.407431	61.0007
																GOTERM_BP_FAT	GO:0002819~regulation of adaptive immune response	3	1.92308	0.0869681	LOC653879, IL1B, ADA	120	56	13528	6.03929	1	0.585165	78.3139				GOTERM_BP_FAT	GO:1902668~negative regulation of axon guidance	5	0.488759	0.0576497	SEMA6B, SEMA4C, SEMA4B, SEMA3C, SEMA4A	887	27	16167	3.3753	1	0.45618	68.8909
Annotation Cluster 36	Enrichment Score: 0.8985192808086733															GOTERM_BP_FAT	GO:0050778~positive regulation of immune response	4	2.5641	0.13565	LOC653879, C6, IL1B, ADA	120	145	13528	3.10989	1	0.69469	91.362				GOTERM_BP_FAT	GO:1902667~regulation of axon guidance	6	0.58651	0.0602582	SEMA6B, VEGFA, SEMA4C, SEMA4B, SEMA3C, SEMA4A	887	39	16167	2.80409	1	0.466933	70.5412
Category	Term	Count	%	PValue	Genes	List Total	Pop Hits	Pop Total	Fold Enrichment	Bonferroni	Benjamini	FDR																				GOTERM_BP_FAT	GO:0048846~axon extension involved in axon guidance	6	0.58651	0.0602582	SEMA6B, VEGFA, SEMA4C, SEMA4B, SEMA3C, SEMA4A	887	39	16167	2.80409	1	0.466933	70.5412
GOTERM_BP_FAT	GO:0030097~hemopoiesis	16	2.2792	0.0135201	MLL, CSF1, FUT10, RAG1, BRCA2, SFXN1, SOX6, ADA, TGFB2, INHBA, SNRK, BCL2, BCL11A, CD24, HDAC9, APC	454	236	13528	2.02016	1	0.513252	21.3359				Annotation Cluster 22	Enrichment Score: 1.2416381257478546															GOTERM_BP_FAT	GO:1902284~neuron projection extension involved in neuron projection guidance	6	0.58651	0.0602582	SEMA6B, VEGFA, SEMA4C, SEMA4B, SEMA3C, SEMA4A	887	39	16167	2.80409	1	0.466933	70.5412
GOTERM_BP_FAT	GO:0030183~B cell differentiation	6	0.854701	0.0216221	BCL2, BCL11A, RAG1, CD24, HDAC9, ADA	454	48	13528	3.72467	1	0.6019	31.9804				Category	Term	Count	%	PValue	Genes	List Total	Pop Hits	Pop Total	Fold Enrichment	Bonferroni	Benjamini	FDR				GOTERM_BP_FAT	GO:0014033~neural crest cell differentiation	9	0.879765	0.0632085	SEMA6B, NRTN, RET, SOX11, SEMA4C, SEMA4B, SEMA3C, GDNF, SEMA4A	887	78	16167	2.10307	1	0.479143	72.3076
GOTERM_BP_FAT	GO:0048534~hemopoietic or lymphoid organ development	16	2.2792	0.0296178	MLL, CSF1, FUT10, RAG1, BRCA2, SFXN1, SOX6, ADA, TGFB2, INHBA, SNRK, BCL2, BCL11A, CD24, HDAC9, APC	454	260	13528	1.83368	1	0.640797	41.1421				GOTERM_BP_FAT	GO:0035295~tube development	6	3.84615	0.0448118	WNT5A, BMP4, HHEX, CRISPLD2, PTK7, ADA	120	220	13528	3.07455	1	0.42084	53.7083				GOTERM_MF_FAT	GO:0045499~chemorepellent activity	5	0.488759	0.0648877	SEMA6B, SEMA4C, SEMA4B, SEMA3C, SEMA4A	824	28	14983	3.24701	1	0.670979	66.5906
GOTERM_BP_FAT	GO:0002520~immune system development	16	2.2792	0.0459581	MLL, CSF1, FUT10, RAG1, BRCA2, SFXN1, SOX6, ADA, TGFB2, INHBA, SNRK, BCL2, BCL11A, CD24, HDAC9, APC	454	276	13528	1.72738	1	0.708047	56.3706				GOTERM_BP_FAT	GO:0030324~lung development	4	2.5641	0.0566912	WNT5A, BMP4, CRISPLD2, ADA	120	99	13528	4.55488	1	0.484026	62.4857				GOTERM_BP_FAT	GO:0050919~negative chemotaxis	6	0.58651	0.0659021	SEMA6B, SEMA4C, SEMA4B, SEMA3C, ROBO3, SEMA4A	887	40	16167	2.73399	1	0.487471	73.8321
GOTERM_BP_FAT	GO:0070228~regulation of lymphocyte apoptosis	3	0.42735	0.0591523	RAG1, CD24, ADA	454	12	13528	7.44934	1	0.741641	65.8688				GOTERM_BP_FAT	GO:0030323~respiratory tube development	4	2.5641	0.0609159	WNT5A, BMP4, CRISPLD2, ADA	120	102	13528	4.42092	1	0.495545	65.2105				GOTERM_BP_FAT	GO:0060485~mesenchyme development	19	1.85728	0.10108	RET, BMP2, NRTN, EFNA1, ERBB3, SOX11, TGFBR2, DLL3, GDNF, NOTCH1, SEMA6B, SEMA4C, SEMA4B, SEMA3C, HAS2, COL1A1, LOXL3, RBPJ, SEMA4A	887	237	16167	1.4612	1	0.59145	87.6994
GOTERM_BP_FAT	GO:0042113~B cell activation	6	0.854701	0.110906	BCL2, BCL11A, RAG1, CD24, HDAC9, ADA	454	76	13528	2.35242	1	0.850075	87.4118				GOTERM_BP_FAT	GO:0060541~respiratory system development	4	2.5641	0.0697925	WNT5A, BMP4, CRISPLD2, ADA	120	108	13528	4.17531	1	0.531199	70.3411				GOTERM_BP_FAT	GO:0032535~regulation of cellular component size	24	2.34604	0.127951	ICAM1, SLC12A7, RET, TNFRSF12A, RLTPR, RTN4R, L1CAM, FGF13, NTN1, RUFY3, SEMA6B, CDC42EP1, PLEKHH2, RAB22A, VEGFA, SEMA4C, SEMA3C, TRPV4, SEMA4B, CLN8, ANO6, NEFL, SEMA4A, CDC42EP5	887	326	16167	1.34184	1	0.651654	93.2276
GOTERM_BP_FAT	GO:0030098~lymphocyte differentiation	7	0.997151	0.131503	BCL2, BCL11A, RAG1, CD24, HDAC9, ADA, APC	454	103	13528	2.02506	1	0.875858	91.6727																				GOTERM_BP_FAT	GO:0045773~positive regulation of axon extension	5	0.488759	0.132538	TNFRSF12A, VEGFA, L1CAM, NTN1, RUFY3	887	36	16167	2.53147	1	0.661837	93.8948
GOTERM_BP_FAT	GO:0002521~leukocyte differentiation	8	1.1396	0.150307	BCL2, CSF1, BCL11A, RAG1, CD24, HDAC9, ADA, APC	454	131	13528	1.81969	1	0.893235	94.3388				Annotation Cluster 23	Enrichment Score: 1.2398586415949986															GOTERM_BP_FAT	GO:0090066~regulation of anatomical structure size	31	3.0303	0.140066	TNFRSF12A, OXTR, FGF13, L1CAM, BDKRB2, CX3CL1, ADORA1, CDC42EP1, TRPV4, SEMA3C, HTR1D, ANO6, NEFL, CDC42EP5, ICAM1, SLC12A7, RET, RLTPR, RTN4R, NTN1, RUFY3, SEMA6B, ADM, PLEKHH2, RAB22A, VEGFA, SEMA4C, SEMA4B, ALOX5, CLN8, SEMA4A	887	445	16167	1.26972	1	0.677958	94.8565
GOTERM_BP_FAT	GO:0033077~T cell differentiation in the thymus	3	0.42735	0.228337	BCL2, RAG1, APC	454	27	13528	3.31082	1	0.938552	98.964				Category	Term	Count	%	PValue	Genes	List Total	Pop Hits	Pop Total	Fold Enrichment	Bonferroni	Benjamini	FDR				GOTERM_BP_FAT	GO:0050772~positive regulation of axonogenesis	7	0.684262	0.160102	METRN, TNFRSF12A, VEGFA, L1CAM, NTN1, NEFL, RUFY3	887	67	16167	1.90427	1	0.715721	96.7647
GOTERM_BP_FAT	GO:0030217~T cell differentiation	4	0.569801	0.371889	BCL2, BCL11A, RAG1, APC	454	65	13528	1.83368	1	0.972411	99.9725				GOTERM_BP_FAT	GO:0042060~wound healing	6	3.84615	0.0267329	IL6, ADORA2A, COL3A1, F2RL1, IL1B, ENO3	120	191	13528	3.54136	1	0.316647	36.5687
GOTERM_BP_FAT	GO:0042110~T cell activation	6	0.854701	0.414798	BCL2, BCL11A, RAG1, IGF2, ADA, APC	454	126	13528	1.41892	1	0.979651	99.9921				GOTERM_BP_FAT	GO:0001775~cell activation	7	4.48718	0.0411407	CSF2, IL6, BST2, IL8, ADORA2A, COL3A1, ADA	120	287	13528	2.74959	1	0.402749	50.627				Annotation Cluster 24	Enrichment Score: 2.291395133691646
GOTERM_BP_FAT	GO:0046649~lymphocyte activation	8	1.1396	0.501576	BCL2, BCL11A, RAG1, IGF2, CD24, HDAC9, ADA, APC	454	199	13528	1.19788	1	0.988978	99.9995				GOTERM_BP_FAT	GO:0007596~blood coagulation	4	2.5641	0.0609159	IL6, ADORA2A, COL3A1, F2RL1	120	102	13528	4.42092	1	0.495545	65.2105				Category	Term	Count	%	PValue	Genes	List Total	Pop Hits	Pop Total	Fold Enrichment	Bonferroni	Benjamini	FDR
GOTERM_BP_FAT	GO:0001775~cell activation	11	1.56695	0.511223	P2RY12, BCL2, AGT, CSF1, BCL11A, RAG1, IGF2, CD24, HDAC9, ADA, APC	454	287	13528	1.14206	1	0.989813	99.9997				GOTERM_BP_FAT	GO:0050817~coagulation	4	2.5641	0.0609159	IL6, ADORA2A, COL3A1, F2RL1	120	102	13528	4.42092	1	0.495545	65.2105				GOTERM_BP_FAT	GO:0070887~cellular response to chemical stimulus	213	20.8211	1.60785e-07	PPP2R5B, PGF, LTBP4, STAT5B, SNCA, RORA, B2M, NOV, SYP, DDX11, PLOD2, CREB3L1, SMOX, MAGI2, STC2, GRB10, VEGFA, STC1, TGIF2, HLA-DPA1, HAS2, EIF2AK3, PRODH, CYP1B1, GGCT, ERBB3, ERBB2, NFKBIA, CD70, BDKRB2, PXN, PEA15, RAC2, CD69, FAM162A, KLF6, BMP2, BMP1, KLF9, ESRRB, KLF10, LGALS1, TGFBR2, EPRS, UBE2L6, COL16A1, EPHA3, NOTCH1, ETS1, RBPJ, KLF4, PLAU, STOX1, CPEB2, BNIP3, NFKB1, NFKB2, MCF2L, I…	887	2798	16167	1.38752	0.00110286	6.89643e-05	0.000316182
GOTERM_BP_FAT	GO:0045321~leukocyte activation	9	1.28205	0.565358	BCL2, CSF1, BCL11A, RAG1, IGF2, CD24, HDAC9, ADA, APC	454	242	13528	1.10817	1	0.993285	100				GOTERM_BP_FAT	GO:0007599~hemostasis	4	2.5641	0.0697925	IL6, ADORA2A, COL3A1, F2RL1	120	108	13528	4.17531	1	0.531199	70.3411				GOTERM_BP_FAT	GO:0071310~cellular response to organic substance	180	17.5953	3.79119e-07	MYOD1, FGF18, PPP2R5B, PDGFB, PGF, LTBP4, STAT5B, SNCA, TNFSF15, LRRC4B, IL17RE, RORA, NR2E1, CXCL10, B2M, SYP, DDX11, PLOD2, CREB3L1, CTDSP2, SPRED1, INSR, SATB2, RET, MAGI2, SOGA1, STC2, SOCS2, BST2, PTPRN2, PRKAB2, RELB, MLXIPL, TNFRSF14, HLA-E, NR0B1, IL11RA, DDIT3, JUNB, DDIT4, GRB10, RELT, VEGFA, HLA-DPA1, STC1, TGIF2, HAS2, COL1A1, TNFAIP3, EIF2AK3, GBP1, CYP1B1, ERBB3, TNFRSF12A, ERBB2, N…	887	2303	16167	1.42457	0.00259851	0.000123892	0.000745532
																GOTERM_BP_FAT	GO:0050878~regulation of body fluid levels	4	2.5641	0.12772	IL6, ADORA2A, COL3A1, F2RL1	120	141	13528	3.19811	1	0.676601	89.9297				GOTERM_BP_FAT	GO:0007167~enzyme linked receptor protein signaling pathway	109	10.6549	6.67625e-07	FGF18, NRTN, PDGFB, PPP2R5B, PGF, EFNA1, LTBP4, EFNA3, STAT5B, SNCA, CSPG4, ADORA1, NOV, GAB2, SPRED1, INSR, RET, SOGA1, MAGI2, SOCS2, EFNB3, PRKAB2, JUNB, DDIT4, GRB10, VEGFA, TGIF2, EIF2AK3, ERBB3, ERBB2, NFKBIA, BDKRB2, GREM1, PAQR3, PXN, RRAGC, LIF, PEA15, ADRA2B, RUNX2, RHBDF2, PLAT, BMP2, BMP1, KLF10, GRIN1, TGFBR2, EFEMP1, MET, NR4A1, GUCY2D, PSMB9, EPHA3, NOTCH1, ITGA5, TNK2, MYH14, RBPJ,…	887	1236	16167	1.60736	0.00457143	0.000152719	0.00131287
Annotation Cluster 37	Enrichment Score: 0.8672796832103865																															GOTERM_BP_FAT	GO:0010033~response to organic substance	215	21.0166	3.24311e-06	LDHA, HM13, PPP2R5B, PGF, LTBP4, STAT5B, SNCA, RORA, B2M, SYP, DDX11, PLOD2, CREB3L1, MAGI2, STC2, GRB10, VEGFA, STC1, TGIF2, HLA-DPA1, HAS2, EIF2AK3, CYP1B1, ERBB3, ERBB2, NFKBIA, CD70, PXN, PEA15, KLF6, BMP2, BMP1, KLF9, ESRRB, KLF10, LGALS1, TGFBR2, EPRS, UBE2L6, COL16A1, EPHA3, NOTCH1, ETS1, RGS9, RBPJ, KLF4, PLAU, CPEB2, NFKB1, NFKB2, MCF2L, PTGES, IL4R, IL1RAP, GHR, ICAM1, ARHGEF2, ARHGEF6,…	887	2945	16167	1.33064	0.0220116	0.000445051	0.00637736
Category	Term	Count	%	PValue	Genes	List Total	Pop Hits	Pop Total	Fold Enrichment	Bonferroni	Benjamini	FDR				Annotation Cluster 24	Enrichment Score: 1.2382071911304413															GOTERM_BP_FAT	GO:0007169~transmembrane receptor protein tyrosine kinase signaling pathway	81	7.91789	2.15601e-05	NAMPT, FGF18, CLTA, NRTN, PPP2R5B, PDGFB, EFNA1, PGF, SNCA, EFNA3, STAT5B, CSPG4, NFKB1, ADORA1, MCF2L, CASP3, SPRY1, GAB2, DLG4, SPRED1, PLCB1, INSR, GHR, RET, ARHGEF2, SOGA1, SOCS2, EFNB3, ARHGEF6, PRKAB2, PRKCG, DDIT4, ATP6V1C2, PRKCQ, DDR1, GRB10, CRKL, VEGFA, EIF2AK3, IFT88, PHLPP2, ERBB3, ERBB2, TRIB3, NFKBIA, BDKRB2, GREM1, PAQR3, PXN, RRAGC, PEA15, SORBS1, DGKD, SOS1, IL2RG, ADRA2B, RASA3…	887	916	16167	1.61174	0.137542	0.00194506	0.0423892
GOTERM_MF_FAT	GO:0050661~NADP or NADPH binding	5	0.712251	0.0354637	NOX1, TXNRD2, DPYD, CBR3, CRYZL1	453	36	12983	3.98056	1	0.776766	42.0245				Category	Term	Count	%	PValue	Genes	List Total	Pop Hits	Pop Total	Fold Enrichment	Bonferroni	Benjamini	FDR				GOTERM_BP_FAT	GO:1901700~response to oxygen-containing compound	122	11.9257	0.000175804	FGF18, MYOD1, LDHA, PDGFB, STAT5B, SNCA, RORA, CXCL10, B2M, CDKN2D, SPRED1, INSR, AKIRIN2, RET, SOGA1, STC2, SOCS2, PTPRN2, PRKAB2, MLXIPL, TNFRSF14, DDIT3, JUNB, PYCR1, GRB10, RELT, LRP11, STC1, COL1A1, TNFAIP3, CYP1B1, ERBB3, ERBB2, NFKBIA, SESN2, PAQR3, PXN, RRAGC, PEA15, LPL, KLF6, KLF9, KLF10, LGALS1, GRIN1, TGFBR2, MET, NR4A1, COL16A1, PSMB9, EPHA3, NOTCH1, P2RX6, DSG2, ETS1, CXCL16, MAFA, …	887	1609	16167	1.382	0.700801	0.00858187	0.34515
GOTERM_MF_FAT	GO:0048037~cofactor binding	14	1.9943	0.0955337	MOCOS, GPD1L, CHDH, SOAT2, NELL1, NOX1, TXNRD2, MOSC1, DPYD, CBR3, STEAP2, PDXDC2, CRYZL1, AOC3	453	249	12983	1.61141	1	0.868061	78.0407				GOTERM_MF_FAT	GO:0005518~collagen binding	3	1.92308	0.0365573	ITGA11, ITGA10, COL5A3	110	36	12983	9.83561	0.999795	0.376081	37.923				GOTERM_BP_FAT	GO:0071363~cellular response to growth factor stimulus	77	7.52688	0.00020337	FGF18, CLTA, PPP2R5B, PDGFB, LTBP4, SNCA, STAT5B, NFKB1, MCF2L, FOS, CASP3, SPRY1, PAX9, DLG4, SPRED1, INSR, EGR1, ARHGEF2, MAGI2, ARHGEF6, SOX11, PRKCG, JUNB, DDIT4, GRB10, CRKL, VEGFA, HAS2, TGIF2, COL1A1, PPP1R15A, PHLPP2, ERBB3, ERBB2, TRIB3, TAC1, NFKBIA, NEO1, GREM1, PAQR3, PXN, PEA15, SOS1, IL2RG, NEDD4L, RUNX1, RASA3, RUNX2, FOXD1, NEFL, PIK3R2, BMP2, FLRT1, BMP1, FLT4, KLF10, GRIN1, SNX2…	887	920	16167	1.52549	0.752383	0.00951522	0.399169
GOTERM_MF_FAT	GO:0050662~coenzyme binding	10	1.4245	0.180576	GPD1L, SOAT2, CHDH, NELL1, NOX1, TXNRD2, DPYD, CBR3, STEAP2, CRYZL1	453	181	12983	1.58343	1	0.933056	95.055				GOTERM_BP_FAT	GO:0007160~cell-matrix adhesion	4	2.5641	0.0436785	COL3A1, ITGA11, ITGA10, COL5A3	120	89	13528	5.06667	1	0.414877	52.7769				GOTERM_BP_FAT	GO:0070848~response to growth factor	78	7.62463	0.000298164	FGF18, CLTA, PPP2R5B, PDGFB, LTBP4, SNCA, STAT5B, NFKB1, MCF2L, FOS, CASP3, SPRY1, PAX9, DLG4, SPRED1, INSR, EGR1, ARHGEF2, MAGI2, ARHGEF6, SOX11, PRKCG, JUNB, DDIT4, GRB10, CRKL, VEGFA, HAS2, TGIF2, COL1A1, PPP1R15A, PHLPP2, ERBB3, TNC, ERBB2, TRIB3, TAC1, NFKBIA, NEO1, GREM1, PAQR3, PXN, PEA15, SOS1, IL2RG, NEDD4L, RUNX1, RASA3, RUNX2, FOXD1, NEFL, PIK3R2, BMP2, FLRT1, BMP1, FLT4, KLF10, GRIN1,…	887	946	16167	1.50283	0.870827	0.0127892	0.584708
GOTERM_MF_FAT	GO:0050660~FAD binding	5	0.712251	0.241616	CHDH, NOX1, TXNRD2, DPYD, STEAP2	453	72	12983	1.99028	1	0.952682	98.4633				GOTERM_BP_FAT	GO:0031589~cell-substrate adhesion	4	2.5641	0.0553153	COL3A1, ITGA11, ITGA10, COL5A3	120	98	13528	4.60136	1	0.477774	61.5558				GOTERM_BP_FAT	GO:0014070~response to organic cyclic compound	70	6.84262	0.0011445	MYOD1, NAMPT, SLC5A5, LDHA, PDGFB, SNCA, STAT5B, NFKB1, RORA, NR2E1, CXCL10, FOS, CASP3, PTGES, IL4R, CDKN2D, LOX, INSR, GHR, EGR1, ICAM1, STC2, SOCS2, PTGER4, ACADS, PRKCG, MFGE8, MMP15, NR0B1, JUNB, SLC7A11, PRKCQ, CD83, INHBA, SDC1, ADM, STC1, COL1A1, PPP1R15A, PPP2R2A, CYP1B1, TNF, C3, TNC, CREM, OXTR, NFKBIA, TAC1, ASNS, ABCA2, PEA15, SFR1, NEFL, KLF6, BMP2, KLF9, ESRRB, LGALS1, GRIN1, TGFBR…	887	869	16167	1.4682	0.999614	0.0357313	2.22678
GOTERM_BP_FAT	GO:0055114~oxidation reduction	25	3.56125	0.311799	CHDH, MTHFD2L, UTY, NELL1, NOX1, CMAH, MOSC1, CBR3, CYP4V2, CYB5RL, P4HTM, GPD1L, KDM1B, PRUNE2, SLC1A3, F5, HSDL2, TXNRD2, DPYD, ASPH, STEAP2, SC5DL, ENOX1, AOC3, CRYZL1	454	639	13528	1.16578	1	0.962901	99.8623				GOTERM_BP_FAT	GO:0007229~integrin-mediated signaling pathway	3	1.92308	0.126207	COL3A1, ITGA11, ITGA10	120	70	13528	4.83143	1	0.673779	89.6322				GOTERM_BP_FAT	GO:0009719~response to endogenous stimulus	123	12.0235	0.00117767	FGF18, MYOD1, LDHA, PDGFB, PGF, LTBP4, STAT5B, SNCA, RORA, NR2E1, PLOD2, LOX, SPRED1, INSR, SOGA1, MAGI2, STC2, SOCS2, PRKAB2, MFGE8, NR0B1, DDIT3, JUNB, GRB10, STC1, TGIF2, HAS2, COL1A1, TNFAIP3, ERBB3, ERBB2, NFKBIA, ABCA2, GREM1, SESN2, PAQR3, PXN, RRAGC, PEA15, RUNX1, RUNX2, KLF6, BMP2, BMP1, KLF9, ESRRB, KLF10, GRIN1, TGFBR2, NR4A1, COL16A1, PSMB9, NOTCH1, P2RX6, DSG2, ETS1, RGS9, RBPJ, IL3R…	887	1708	16167	1.31257	0.999693	0.0365819	2.2906
																																GOTERM_BP_FAT	GO:0009725~response to hormone	81	7.91789	0.00176557	FGF18, NAMPT, MYOD1, LDHA, SLC5A5, CPEB2, PDGFB, PGF, STAT5B, NFKB1, RORA, NR2E1, FOS, CASP3, PLOD2, ANG, IL4R, DLG4, SPRED1, LOX, INSR, GHR, EGR1, ICAM1, SOGA1, STC2, SOCS2, PTGER4, ACADS, PRKAB2, MFGE8, MMP15, NR0B1, LPIN1, JUNB, ATP6V1C2, INHBA, PRKCQ, GRB10, SDC1, ADM, STC1, COL1A1, TNF, C3, ERBB3, TNC, ERBB2, TRIB3, TAC1, OXTR, ASNS, ABCA2, SESN2, PAQR3, PXN, RRAGC, PEA15, SFR1, SORBS1, SOS1…	887	1054	16167	1.40072	0.999995	0.0481044	3.41536
Annotation Cluster 38	Enrichment Score: 0.8531868083189302															Annotation Cluster 25	Enrichment Score: 1.2352184797425534															GOTERM_BP_FAT	GO:0071495~cellular response to endogenous stimulus	95	9.28641	0.00242438	FGF18, NAMPT, MYOD1, SLC5A5, CPEB2, PDGFB, PGF, LTBP4, SNCA, STAT5B, NFKB1, RORA, NR2E1, FOS, SPRY1, PLOD2, DLG4, SPRED1, INSR, GHR, EGR1, ICAM1, ARHGEF2, SOGA1, MAGI2, SOCS2, PTGER4, SOX11, PRKAB2, PRKCG, NR0B1, LPIN1, JUNB, ATP6V1C2, INHBA, PRKCQ, GRB10, HAS2, STC1, TGIF2, COL1A1, PPP1R15A, TNF, PHLPP2, ERBB3, TNC, ERBB2, TRIB3, TAC1, OXTR, ASNS, NEO1, GREM1, PAQR3, PXN, RRAGC, PEA15, SFR1, SOR…	887	1288	16167	1.34435	1	0.0607061	4.66119
Category	Term	Count	%	PValue	Genes	List Total	Pop Hits	Pop Total	Fold Enrichment	Bonferroni	Benjamini	FDR				Category	Term	Count	%	PValue	Genes	List Total	Pop Hits	Pop Total	Fold Enrichment	Bonferroni	Benjamini	FDR				GOTERM_BP_FAT	GO:1901701~cellular response to oxygen-containing compound	80	7.82014	0.00283327	NAMPT, FGF18, MYOD1, SLC5A5, CPEB2, PDGFB, SNCA, STAT5B, BNIP3, NFKB1, RORA, CXCL10, B2M, FOS, DLG4, SPRED1, INSR, GHR, EGR1, IRAK2, ICAM1, RET, ARHGEF2, SOGA1, SOCS2, PTGER4, PTPRN2, PRKAB2, MLXIPL, LPIN1, ATP6V1C2, INHBA, PYCR1, PRKCQ, GRB10, ZNF277, STC1, GUCY1B3, COL1A1, TNFAIP3, PPP1R15A, KDM6B, CYP1B1, TNF, ERBB3, TNC, ERBB2, TRIB3, NFKBIA, PAQR3, PXN, TRIB1, RRAGC, STAT6, PEA15, CCL20, SOR…	887	1059	16167	1.37689	1	0.0678834	5.42672
GOTERM_BP_FAT	GO:0010720~positive regulation of cell development	6	0.854701	0.0810685	NOTCH1, NTF3, BCL2, MAPT, ROBO2, TGFB2	454	69	13528	2.59107	1	0.798989	77.4737				GOTERM_BP_FAT	GO:0002684~positive regulation of immune system process	7	4.48718	0.0186169	IL6, LOC653879, ADORA2B, C6, F2RL1, IL1B, ADA	120	238	13528	3.31569	1	0.261319	27.0725				GOTERM_BP_FAT	GO:0010243~response to organonitrogen compound	74	7.23363	0.00390083	NAMPT, FGF18, LDHA, SLC5A5, CPEB2, PDGFB, SNCA, STAT5B, NFKB1, FOS, CASP3, DLG4, SPRED1, INSR, GHR, EGR1, ICAM1, ARHGEF2, SOGA1, STC2, SOCS2, PTGER4, PRKAB2, PRKCG, LPIN1, JUNB, DDIT3, SLC7A11, ATP6V1C2, PRKCQ, GRB10, SDC1, ADM, UBD, STC1, COL1A1, TNFAIP3, PPP1R15A, PPP2R2A, TNF, ERBB3, ERBB2, CREM, TRIB3, TAC1, OXTR, NFKBIA, ASNS, SESN2, PAQR3, PXN, RRAGC, PEA15, SORBS1, SOS1, IL2RG, RASA3, NEFL…	887	974	16167	1.38477	1	0.0871988	7.39801
GOTERM_BP_FAT	GO:0060284~regulation of cell development	12	1.7094	0.0865301	NOTCH1, NTF3, CCND2, BCL2, MAPT, FOXA1, NTRK2, ROBO2, IGF2, CD24, HDAC9, TGFB2	454	205	13528	1.74424	1	0.808789	79.7209				GOTERM_BP_FAT	GO:0006959~humoral immune response	4	2.5641	0.0323746	IL6, LOC653879, BST2, C6	120	79	13528	5.70802	1	0.353593	42.4708				GOTERM_BP_FAT	GO:1901698~response to nitrogen compound	78	7.62463	0.0071801	NAMPT, FGF18, LDHA, SLC5A5, CPEB2, PDGFB, SNCA, STAT5B, NFKB1, FOS, CASP3, DLG4, SPRED1, INSR, GHR, EGR1, ICAM1, ARHGEF2, SOGA1, STC2, SOCS2, PTGER4, PRKAB2, PRKCG, LPIN1, JUNB, DDIT3, SLC7A11, ATP6V1C2, PRKCQ, GRB10, SDC1, ADM, UBD, STC1, GUCY1B3, COL1A1, TNFAIP3, PPP1R15A, PPP2R2A, TNF, ERBB3, ERBB2, CREM, TRIB3, TAC1, OXTR, NFKBIA, ASNS, EGLN1, SESN2, PAQR3, PXN, RRAGC, STAT6, PEA15, SORBS1, S…	887	1063	16167	1.33742	1	0.133188	13.2123
GOTERM_BP_FAT	GO:0051960~regulation of nervous system development	11	1.56695	0.111423	NOTCH1, NTF3, CCND2, BCL2, MAPT, FOXA1, NTRK2, ROBO2, CD24, EGF, SNAP25	454	192	13528	1.70714	1	0.84964	87.5404				GOTERM_BP_FAT	GO:0002526~acute inflammatory response	4	2.5641	0.0553153	IL6, LOC653879, C6, IL1B	120	98	13528	4.60136	1	0.477774	61.5558				GOTERM_BP_FAT	GO:0038179~neurotrophin signaling pathway	35	3.42131	0.00829983	FGF18, CLTA, PHLPP2, PDGFB, PPP2R5B, ERBB3, ERBB2, NFKBIA, TRIB3, NFKB1, PAQR3, MCF2L, PEA15, CASP3, SPRY1, SOS1, DLG4, IL2RG, SPRED1, RASA3, NEFL, PIK3R2, ARHGEF2, MAGI2, ARHGEF6, GRIN1, RTN4R, NR4A1, PRKCG, DDIT4, PSMB9, CRKL, RPS6KA1, IKBKB, IL3RA	887	403	16167	1.58296	1	0.145049	15.117
GOTERM_BP_FAT	GO:0045664~regulation of neuron differentiation	8	1.1396	0.158715	NOTCH1, CCND2, BCL2, MAPT, FOXA1, NTRK2, ROBO2, CD24	454	133	13528	1.79232	1	0.899496	95.2493				GOTERM_BP_FAT	GO:0002252~immune effector process	4	2.5641	0.11427	IL6, LOC653879, C6, PTX3	120	134	13528	3.36517	1	0.65198	86.9778				GOTERM_BP_FAT	GO:0032870~cellular response to hormone stimulus	56	5.4741	0.00922337	MYOD1, NAMPT, FGF18, SLC5A5, PDGFB, CPEB2, PGF, STAT5B, NFKB1, RORA, NR2E1, FOS, PLOD2, DLG4, SPRED1, INSR, GHR, SOGA1, SOCS2, PTGER4, PRKAB2, NR0B1, LPIN1, JUNB, PRKCQ, INHBA, ATP6V1C2, GRB10, STC1, ERBB3, ERBB2, TNC, TRIB3, OXTR, ASNS, PAQR3, PXN, RRAGC, PEA15, SFR1, SORBS1, SOS1, IL2RG, RASA3, NEFL, PIK3R2, TNFSF4, KLF9, ESRRB, GRIN1, CSNK2B, NR4A1, PSMB9, NOTCH1, SOST, IL3RA	887	728	16167	1.40205	1	0.155603	16.6581
GOTERM_BP_FAT	GO:0050767~regulation of neurogenesis	9	1.28205	0.193553	NOTCH1, NTF3, CCND2, BCL2, MAPT, FOXA1, NTRK2, ROBO2, CD24	454	166	13528	1.61552	1	0.92449	97.746				GOTERM_BP_FAT	GO:0002443~leukocyte mediated immunity	3	1.92308	0.174991	IL6, LOC653879, C6	120	86	13528	3.93256	1	0.767144	96.0505				GOTERM_BP_FAT	GO:1901652~response to peptide	50	4.88759	0.00933403	NAMPT, FGF18, PDGFB, CPEB2, STAT5B, NFKB1, DLG4, SPRED1, INSR, GHR, EGR1, ARHGEF2, SOGA1, STC2, SOCS2, PRKAB2, LPIN1, JUNB, PRKCQ, ATP6V1C2, GRB10, ADM, COL1A1, TNFAIP3, ERBB3, ERBB2, OXTR, NFKBIA, TRIB3, SESN2, PAQR3, PXN, RRAGC, PEA15, SORBS1, SOS1, IL2RG, RASA3, NEFL, PIK3R2, KLF6, KLF10, GRIN1, NR4A1, PSMB9, PCK1, NOTCH1, ABCC8, IL3RA, KLF4	887	634	16167	1.43743	1	0.155803	16.8409
GOTERM_BP_FAT	GO:0050769~positive regulation of neurogenesis	4	0.569801	0.316566	NOTCH1, NTF3, MAPT, ROBO2	454	59	13528	2.02016	1	0.963006	99.8782																				GOTERM_BP_FAT	GO:0048011~neurotrophin TRK receptor signaling pathway	34	3.32356	0.012575	FGF18, CLTA, PHLPP2, PDGFB, PPP2R5B, ERBB3, ERBB2, NFKBIA, TRIB3, NFKB1, PAQR3, MCF2L, PEA15, CASP3, SPRY1, SOS1, DLG4, IL2RG, SPRED1, RASA3, NEFL, PIK3R2, ARHGEF2, ARHGEF6, GRIN1, RTN4R, NR4A1, PRKCG, DDIT4, PSMB9, CRKL, RPS6KA1, IKBKB, IL3RA	887	400	16167	1.54926	1	0.186805	22.0307
																Annotation Cluster 26	Enrichment Score: 1.0682695853410804															GOTERM_BP_FAT	GO:0071417~cellular response to organonitrogen compound	49	4.78983	0.0316579	NAMPT, FGF18, SLC5A5, PDGFB, CPEB2, STAT5B, SNCA, NFKB1, DLG4, SPRED1, INSR, GHR, EGR1, ICAM1, ARHGEF2, SOGA1, SOCS2, PRKAB2, LPIN1, PRKCQ, ATP6V1C2, GRB10, STC1, COL1A1, PPP1R15A, TNF, ERBB3, ERBB2, TRIB3, PAQR3, PXN, RRAGC, PEA15, SORBS1, SOS1, IL2RG, RASA3, NEFL, PIK3R2, KLF6, KLF10, GRIN1, NR4A1, COL16A1, PSMB9, SH3BP4, PLAU, IL3RA, KLF4	887	667	16167	1.33899	1	0.330144	46.88
Annotation Cluster 39	Enrichment Score: 0.850005732184654															Category	Term	Count	%	PValue	Genes	List Total	Pop Hits	Pop Total	Fold Enrichment	Bonferroni	Benjamini	FDR				GOTERM_BP_FAT	GO:0038127~ERBB signaling pathway	30	2.93255	0.0365912	FGF18, CLTA, PHLPP2, PDGFB, ERBB3, ERBB2, TRIB3, PAQR3, ADORA1, PXN, PEA15, SPRY1, DGKD, SOS1, DLG4, IL2RG, SPRED1, ADRA2B, RASA3, NEFL, PIK3R2, RHBDF2, GRIN1, EFEMP1, NR4A1, PRKCG, PSMB9, RNF115, RBPJ, IL3RA	887	373	16167	1.46595	1	0.356669	51.9563
Category	Term	Count	%	PValue	Genes	List Total	Pop Hits	Pop Total	Fold Enrichment	Bonferroni	Benjamini	FDR				GOTERM_BP_FAT	GO:0006323~DNA packaging	6	3.84615	0.00370731	HMGB2, CENPA, NUSAP1, HIST1H4C, CDCA5, TOP2A	120	117	13528	5.7812	0.997771	0.0967618	6.049				GOTERM_BP_FAT	GO:1901699~cellular response to nitrogen compound	52	5.08309	0.0366891	NAMPT, FGF18, SLC5A5, PDGFB, CPEB2, STAT5B, SNCA, NFKB1, DLG4, SPRED1, INSR, GHR, EGR1, ICAM1, ARHGEF2, SOGA1, SOCS2, PRKAB2, LPIN1, PRKCQ, ATP6V1C2, GRB10, GUCY1B3, STC1, COL1A1, PPP1R15A, TNF, ERBB3, ERBB2, TRIB3, PAQR3, PXN, RRAGC, STAT6, PEA15, SORBS1, SOS1, IL2RG, RASA3, NEFL, PIK3R2, KLF6, TNFSF4, KLF10, GRIN1, NR4A1, COL16A1, PSMB9, SH3BP4, IL3RA, PLAU, KLF4	887	722	16167	1.31272	1	0.356464	52.0522
GOTERM_BP_FAT	GO:0001892~embryonic placenta development	4	0.569801	0.0448272	PLK4, HAND1, ESRRB, CITED1	454	24	13528	4.96623	1	0.706528	55.4498				GOTERM_BP_FAT	GO:0007059~chromosome segregation	5	3.20513	0.00562615	KIFC1, NUSAP1, BIRC5, CDCA5, TOP2A	120	81	13528	6.95885	0.999906	0.134917	9.04304				GOTERM_BP_FAT	GO:0038095~Fc-epsilon receptor signaling pathway	26	2.54154	0.0412497	FGF18, PHLPP2, PDGFB, ERBB3, ERBB2, GRIN1, NFKBIA, TRIB3, NR4A1, NFKB1, MAPK10, PAQR3, PSMB9, PEA15, FOS, PRKCQ, GAB2, SOS1, DLG4, IL2RG, SPRED1, IKBKB, RASA3, NEFL, IL3RA, PIK3R2	887	316	16167	1.49966	1	0.380377	56.3243
GOTERM_BP_FAT	GO:0001824~blastocyst development	5	0.712251	0.0548913	G2E3, HAND1, ESRRB, BRCA2, ADA	454	43	13528	3.46481	1	0.733941	63.0386				GOTERM_BP_FAT	GO:0030261~chromosome condensation	3	1.92308	0.0201733	NUSAP1, CDCA5, TOP2A	120	25	13528	13.528	1	0.275414	28.9913				GOTERM_BP_FAT	GO:0008286~insulin receptor signaling pathway	27	2.6393	0.0466112	FGF18, NAMPT, SOGA1, SOCS2, PDGFB, ERBB3, ERBB2, GRIN1, PRKAB2, TRIB3, PAQR3, RRAGC, PSMB9, PEA15, PRKCQ, ATP6V1C2, GRB10, SORBS1, SOS1, DLG4, IL2RG, SPRED1, RASA3, INSR, NEFL, IL3RA, PIK3R2	887	335	16167	1.46901	1	0.406945	60.8847
GOTERM_BP_FAT	GO:0001829~trophectodermal cell differentiation	3	0.42735	0.0985948	HAND1, ESRRB, ADA	454	16	13528	5.587	1	0.833373	83.9583				GOTERM_BP_FAT	GO:0051656~establishment of organelle localization	4	2.5641	0.0228381	CENPA, NUSAP1, BIRC5, CDCA5	120	69	13528	6.53527	1	0.285461	32.1669				GOTERM_BP_FAT	GO:0071774~response to fibroblast growth factor	27	2.6393	0.0540759	FGF18, PHLPP2, PDGFB, ERBB3, ERBB2, TNC, SNCA, TRIB3, PAQR3, PEA15, SPRY1, SOS1, DLG4, IL2RG, SPRED1, RASA3, NEFL, RUNX2, PIK3R2, FLRT1, GRIN1, NR4A1, PRKCG, PSMB9, SULF1, COL1A1, IL3RA	887	340	16167	1.44741	1	0.440012	66.4868
GOTERM_BP_FAT	GO:0001890~placenta development	5	0.712251	0.141019	PLK4, HAND1, ESRRB, ADA, CITED1	454	60	13528	2.48311	1	0.886027	93.1428				GOTERM_BP_FAT	GO:0000070~mitotic sister chromatid segregation	3	1.92308	0.0398014	KIFC1, NUSAP1, CDCA5	120	36	13528	9.39444	1	0.399327	49.4556				GOTERM_BP_FAT	GO:1901653~cellular response to peptide	38	3.71457	0.0554656	FGF18, NAMPT, PDGFB, CPEB2, ERBB3, ERBB2, STAT5B, TRIB3, NFKB1, PAQR3, PXN, RRAGC, PEA15, SORBS1, SOS1, DLG4, IL2RG, SPRED1, RASA3, NEFL, INSR, GHR, PIK3R2, KLF6, ARHGEF2, SOGA1, SOCS2, KLF10, GRIN1, PRKAB2, NR4A1, LPIN1, PSMB9, ATP6V1C2, PRKCQ, GRB10, IL3RA, KLF4	887	516	16167	1.34227	1	0.444577	67.4419
GOTERM_BP_FAT	GO:0001825~blastocyst formation	3	0.42735	0.143264	HAND1, ESRRB, ADA	454	20	13528	4.4696	1	0.887419	93.452				GOTERM_BP_FAT	GO:0000819~sister chromatid segregation	3	1.92308	0.0418388	KIFC1, NUSAP1, CDCA5	120	37	13528	9.14054	1	0.405759	51.2274				GOTERM_BP_FAT	GO:0032868~response to insulin	34	3.32356	0.0580527	FGF18, NAMPT, PDGFB, CPEB2, ERBB3, ERBB2, TRIB3, SESN2, PAQR3, RRAGC, PEA15, SORBS1, SOS1, DLG4, IL2RG, SPRED1, RASA3, NEFL, INSR, PIK3R2, EGR1, SOGA1, SOCS2, GRIN1, PRKAB2, LPIN1, PCK1, PSMB9, PRKCQ, ATP6V1C2, GRB10, ADM, ABCC8, IL3RA	887	453	16167	1.368	1	0.45757	69.1514
GOTERM_BP_FAT	GO:0043009~chordate embryonic development	15	2.13675	0.227864	ESRRB, BRCA2, ZEB2, PCDH8, TCF7L2, CITED1, ADA, MAN2A1, PLK4, G2E3, HAND1, HOXC5, GRLF1, ZFPM2, KIAA1217	454	331	13528	1.35033	1	0.93889	98.9527				GOTERM_BP_FAT	GO:0051640~organelle localization	4	2.5641	0.0474063	CENPA, NUSAP1, BIRC5, CDCA5	120	92	13528	4.90145	1	0.434652	55.776				GOTERM_BP_FAT	GO:0043434~response to peptide hormone	43	4.20332	0.0592307	FGF18, NAMPT, PDGFB, CPEB2, ERBB3, ERBB2, STAT5B, TRIB3, OXTR, NFKB1, SESN2, PAQR3, PXN, RRAGC, PEA15, SORBS1, SOS1, DLG4, IL2RG, SPRED1, RASA3, NEFL, INSR, GHR, PIK3R2, EGR1, SOGA1, STC2, SOCS2, GRIN1, PRKAB2, NR4A1, LPIN1, JUNB, PCK1, PSMB9, ATP6V1C2, PRKCQ, GRB10, ADM, COL1A1, ABCC8, IL3RA	887	600	16167	1.30624	1	0.461989	69.9013
GOTERM_BP_FAT	GO:0009792~embryonic development ending in birth or egg hatching	15	2.13675	0.237871	ESRRB, BRCA2, ZEB2, PCDH8, TCF7L2, CITED1, ADA, MAN2A1, PLK4, G2E3, HAND1, HOXC5, GRLF1, ZFPM2, KIAA1217	454	334	13528	1.3382	1	0.944881	99.1679				GOTERM_BP_FAT	GO:0051276~chromosome organization	8	5.12821	0.135556	KIFC1, CDCA8, HMGB2, CENPA, NUSAP1, HIST1H4C, CDCA5, TOP2A	120	485	13528	1.85952	1	0.696217	91.3462				GOTERM_BP_FAT	GO:0007173~epidermal growth factor receptor signaling pathway	28	2.73705	0.0625217	FGF18, CLTA, PHLPP2, PDGFB, ERBB3, ERBB2, TRIB3, PAQR3, ADORA1, PXN, PEA15, SPRY1, DGKD, SOS1, DLG4, IL2RG, SPRED1, ADRA2B, RASA3, NEFL, PIK3R2, EFEMP1, GRIN1, NR4A1, PRKCG, PSMB9, RNF115, IL3RA	887	361	16167	1.4137	1	0.476798	71.9056
GOTERM_BP_FAT	GO:0001701~in utero embryonic development	9	1.28205	0.237896	MAN2A1, PLK4, G2E3, HAND1, ESRRB, BRCA2, ZFPM2, ADA, CITED1	454	176	13528	1.52373	1	0.944214	99.1684				GOTERM_BP_FAT	GO:0006334~nucleosome assembly	3	1.92308	0.168727	HMGB2, CENPA, HIST1H4C	120	84	13528	4.02619	1	0.758203	95.5154				GOTERM_BP_FAT	GO:0044344~cellular response to fibroblast growth factor stimulus	26	2.54154	0.0686691	FGF18, PHLPP2, PDGFB, ERBB3, ERBB2, SNCA, TRIB3, PAQR3, PEA15, SPRY1, SOS1, DLG4, IL2RG, SPRED1, RASA3, RUNX2, NEFL, PIK3R2, FLRT1, GRIN1, NR4A1, PRKCG, PSMB9, SULF1, COL1A1, IL3RA	887	334	16167	1.41884	1	0.496276	75.315
GOTERM_BP_FAT	GO:0048568~embryonic organ development	8	1.1396	0.354184	PLK4, MLL, HAND1, ESRRB, ZFPM2, TCF7L2, ADA, CITED1	454	172	13528	1.38592	1	0.969655	99.9551				GOTERM_BP_FAT	GO:0031497~chromatin assembly	3	1.92308	0.178138	HMGB2, CENPA, HIST1H4C	120	87	13528	3.88736	1	0.769157	96.2961				GOTERM_BP_FAT	GO:0048010~vascular endothelial growth factor receptor signaling pathway	23	2.24829	0.085516	FGF18, PDGFB, ERBB3, PGF, FLT4, ERBB2, GRIN1, PAQR3, PXN, PSMB9, PEA15, GRB10, ITGA5, SOS1, SULF1, VEGFA, DLG4, IL2RG, SPRED1, RASA3, NEFL, IL3RA, PIK3R2	887	294	16167	1.42589	1	0.549688	82.7602
																GOTERM_BP_FAT	GO:0065004~protein-DNA complex assembly	3	1.92308	0.190807	HMGB2, CENPA, HIST1H4C	120	91	13528	3.71648	1	0.781273	97.1469				GOTERM_BP_FAT	GO:0002764~immune response-regulating signaling pathway	46	4.49658	0.0857375	FGF18, ELF1, PHLPP2, PDGFB, ERBB3, ERBB2, CD247, NLRX1, NFKBIA, TRIB3, NFKB1, NFKB2, PAQR3, PEA15, FOS, CLEC4E, GAB2, SOS1, DLG4, IL2RG, UBASH3A, SPRED1, RASA3, NEFL, TNIP1, PIK3R2, IRAK2, GRIN1, RELB, RLTPR, NR4A1, MAPK10, BIRC3, BIRC2, PSMB9, THY1, IKBKE, PRKCQ, BTN3A1, RPS6KA1, IRF1, HLA-DPA1, TNFAIP3, IKBKB, IL3RA, GBP1	887	668	16167	1.25513	1	0.550194	82.8422
Annotation Cluster 40	Enrichment Score: 0.8473683866844514															GOTERM_BP_FAT	GO:0034728~nucleosome organization	3	1.92308	0.197187	HMGB2, CENPA, HIST1H4C	120	93	13528	3.63656	1	0.791935	97.5022				GOTERM_BP_FAT	GO:0038093~Fc receptor signaling pathway	28	2.73705	0.0957286	FGF18, PHLPP2, PDGFB, ERBB3, ERBB2, CD247, NFKBIA, TRIB3, NFKB1, PAQR3, FOS, PEA15, GAB2, CLEC4E, SOS1, DLG4, IL2RG, SPRED1, RASA3, NEFL, PIK3R2, GRIN1, NR4A1, MAPK10, PSMB9, PRKCQ, IKBKB, IL3RA	887	378	16167	1.35012	1	0.575941	86.1765
Category	Term	Count	%	PValue	Genes	List Total	Pop Hits	Pop Total	Fold Enrichment	Bonferroni	Benjamini	FDR				GOTERM_BP_FAT	GO:0034621~cellular macromolecular complex subunit organization	6	3.84615	0.206116	KIF2C, HMGB2, TUBB2B, CENPA, FBXO5, HIST1H4C	120	357	13528	1.89468	1	0.80517	97.93				GOTERM_BP_FAT	GO:0002768~immune response-regulating cell surface receptor signaling pathway	37	3.61681	0.10381	FGF18, ELF1, PHLPP2, PDGFB, ERBB3, ERBB2, CD247, NFKBIA, TRIB3, NFKB1, NFKB2, PAQR3, PEA15, FOS, GAB2, CLEC4E, SOS1, DLG4, UBASH3A, IL2RG, SPRED1, RASA3, NEFL, PIK3R2, GRIN1, RELB, RLTPR, NR4A1, MAPK10, PSMB9, THY1, PRKCQ, BTN3A1, HLA-DPA1, IKBKB, IL3RA, GBP1	887	529	16167	1.27483	1	0.59952	88.4136
GOTERM_CC_FAT	GO:0015630~microtubule cytoskeleton	25	3.56125	0.066382	DYNC1I1, CEP97, DNM3, TUBB2B, NIN, CEP135, BBS9, TREX2, BRCA2, PDE4D, AKAP11, TTLL7, KIF13A, PLK4, FNTA, EVI5, MAPT, CAMSAP1, DYNC2H1, STRBP, DST, DYNLRB1, KATNAL2, DISC1, APC	404	549	12782	1.44074	1	0.65049	60.946				GOTERM_BP_FAT	GO:0034622~cellular macromolecular complex assembly	5	3.20513	0.306687	HMGB2, TUBB2B, CENPA, FBXO5, HIST1H4C	120	318	13528	1.77254	1	0.892493	99.7873				GOTERM_BP_FAT	GO:0032869~cellular response to insulin stimulus	29	2.8348	0.116285	NAMPT, FGF18, CPEB2, PDGFB, ERBB3, ERBB2, TRIB3, PAQR3, RRAGC, PEA15, SORBS1, SOS1, DLG4, IL2RG, SPRED1, RASA3, NEFL, INSR, PIK3R2, SOGA1, SOCS2, PRKAB2, GRIN1, LPIN1, PSMB9, ATP6V1C2, PRKCQ, GRB10, IL3RA	887	403	16167	1.31159	1	0.628844	91.2051
GOTERM_CC_FAT	GO:0005813~centrosome	12	1.7094	0.0981301	CEP97, PLK4, EVI5, NIN, CEP135, BBS9, TREX2, BRCA2, PDE4D, AKAP11, DISC1, APC	404	224	12782	1.69493	1	0.690496	75.6784				GOTERM_BP_FAT	GO:0006333~chromatin assembly or disassembly	3	1.92308	0.307624	HMGB2, CENPA, HIST1H4C	120	127	13528	2.66299	1	0.89249	99.7921				GOTERM_BP_FAT	GO:0008543~fibroblast growth factor receptor signaling pathway	23	2.24829	0.132468	FGF18, FLRT1, PHLPP2, PDGFB, ERBB3, ERBB2, GRIN1, TRIB3, NR4A1, PRKCG, PAQR3, PSMB9, PEA15, SPRY1, SOS1, SULF1, DLG4, IL2RG, SPRED1, RASA3, NEFL, IL3RA, PIK3R2	887	311	16167	1.34795	1	0.662037	93.8851
GOTERM_CC_FAT	GO:0005815~microtubule organizing center	13	1.85185	0.103359	CEP97, PLK4, EVI5, NIN, CEP135, BBS9, TREX2, BRCA2, PDE4D, TTLL7, AKAP11, DISC1, APC	404	253	12782	1.6257	1	0.676808	77.5393				GOTERM_MF_FAT	GO:0003682~chromatin binding	3	1.92308	0.359617	CENPA, CDCA5, TOP2A	110	150	12983	2.36055	1	0.940555	99.6674				GOTERM_BP_FAT	GO:0071375~cellular response to peptide hormone stimulus	34	3.32356	0.156699	FGF18, NAMPT, PDGFB, CPEB2, ERBB3, ERBB2, STAT5B, TRIB3, NFKB1, PAQR3, PXN, RRAGC, PEA15, SORBS1, SOS1, DLG4, IL2RG, SPRED1, RASA3, NEFL, INSR, GHR, PIK3R2, SOGA1, SOCS2, GRIN1, PRKAB2, NR4A1, LPIN1, PSMB9, PRKCQ, ATP6V1C2, GRB10, IL3RA	887	501	16167	1.23694	1	0.710723	96.4969
GOTERM_CC_FAT	GO:0044430~cytoskeletal part	30	4.2735	0.605792	CEP97, TUBB2B, BBS9, FERMT1, CPEB1, TTLL7, AKAP11, KIF13A, FNTA, EVI5, MAPT, CAMSAP1, DYNC2H1, AIF1L, DISC1, APC, DYNC1I1, DNM3, ACTC1, ACTA1, NIN, CEP135, TREX2, BRCA2, PDE4D, PLK4, NTRK2, KATNAL2, DYNLRB1, KRT71	404	952	12782	0.997015	1	0.965885	99.9997				GOTERM_BP_FAT	GO:0006325~chromatin organization	3	1.92308	0.849557	HMGB2, CENPA, HIST1H4C	120	378	13528	0.894709	1	0.999837	100				GOTERM_BP_FAT	GO:0000186~activation of MAPKK activity	18	1.75953	0.159887	FGF18, PDGFB, ERBB3, ERBB2, GRIN1, PAQR3, ADORA1, PSMB9, PEA15, KISS1R, CRKL, SOS1, DLG4, IL2RG, SPRED1, RASA3, NEFL, IL3RA	887	238	16167	1.37848	1	0.71557	96.7483
																																GOTERM_BP_FAT	GO:0007265~Ras protein signal transduction	29	2.8348	0.340335	FGF18, PDGFB, ARHGEF25, ERBB3, ERBB2, PLEKHG4B, PAQR3, MCF2L, PEA15, SPRY1, CDC42EP1, SOS1, DLG4, IL2RG, SPRED1, RASA3, NEFL, CDC42EP5, GDI1, ARHGEF2, ARHGEF6, GRIN1, VANGL2, ARHGEF19, NTN1, PSMB9, CRKL, EPS8L2, IL3RA	887	468	16167	1.12943	1	0.908486	99.972
Annotation Cluster 41	Enrichment Score: 0.8296856753627143															Annotation Cluster 27	Enrichment Score: 1.0281127879465333
Category	Term	Count	%	PValue	Genes	List Total	Pop Hits	Pop Total	Fold Enrichment	Bonferroni	Benjamini	FDR				Category	Term	Count	%	PValue	Genes	List Total	Pop Hits	Pop Total	Fold Enrichment	Bonferroni	Benjamini	FDR				Annotation Cluster 25	Enrichment Score: 2.2745557098983107
GOTERM_MF_FAT	GO:0018024~histone-lysine N-methyltransferase activity	4	0.569801	0.0989532	MLL, SETMAR, WHSC1, SUV39H2	453	32	12983	3.58251	1	0.86306	79.2613				GOTERM_BP_FAT	GO:0006260~DNA replication	7	4.48718	0.00664097	TYMS, HMGB2, POLE2, KRT7, MCM3, TOP2A, TK1	120	190	13528	4.15333	0.999983	0.150829	10.59				Category	Term	Count	%	PValue	Genes	List Total	Pop Hits	Pop Total	Fold Enrichment	Bonferroni	Benjamini	FDR
GOTERM_MF_FAT	GO:0016279~protein-lysine N-methyltransferase activity	4	0.569801	0.0989532	MLL, SETMAR, WHSC1, SUV39H2	453	32	12983	3.58251	1	0.86306	79.2613				GOTERM_BP_FAT	GO:0006261~DNA-dependent DNA replication	3	1.92308	0.0923167	HMGB2, POLE2, MCM3	120	58	13528	5.83103	1	0.597447	80.3521				GOTERM_BP_FAT	GO:0097190~apoptotic signaling pathway	58	5.6696	0.000143344	ZMAT1, IER3, BNIP3, ADORA1, GDNF, MCF2L, CASP3, CDKN2D, AEN, CREB3L1, ICAM1, RET, ARHGEF2, CHAC1, ARHGEF6, HRK, TNFRSF14, IFI16, DDIT3, DDIT4, INHBA, TNFRSF9, EYA1, TNFRSF10B, RELT, MNT, TNFAIP3, PPP1R15A, EIF2AK3, PRODH, TNF, CYP1B1, GGCT, ERBB3, TNFRSF12A, TNFRSF25, MKNK2, TRIB3, CD70, BDKRB2, CX3CL1, PEA15, SOS1, BCL3, PPP3CC, FAM162A, BMF, SCG2, PDK1, MUC1, TMBIM1, IKBKE, ATF3, NUPR1, BBC3, B…	887	632	16167	1.67269	0.626127	0.00736999	0.281508
GOTERM_MF_FAT	GO:0016278~lysine N-methyltransferase activity	4	0.569801	0.0989532	MLL, SETMAR, WHSC1, SUV39H2	453	32	12983	3.58251	1	0.86306	79.2613				GOTERM_BP_FAT	GO:0033554~cellular response to stress	9	5.76923	0.125724	WNT5A, TYMS, HMGB2, ADORA2B, POLE2, NUAK2, IRF7, FANCG, TOP2A	120	566	13528	1.79258	1	0.675986	89.5354				GOTERM_BP_FAT	GO:0008219~cell death	142	13.8807	0.000631725	LDHA, PNMA2, SNCB, STAT5B, SNCA, RBM5, TNFSF15, CBX4, JAG2, GDNF, NR2E1, ADORA1, IL11, NOV, CDKN2D, C8ORF4, CREB3L1, H1F0, RET, SOCS2, CHAC1, PTPRH, HRK, TNFRSF14, DDIT3, DDIT4, MAP4K3, PYCR1, RELT, VEGFA, MNT, TNFAIP3, BIN1, EIF2AK3, PRODH, CYP1B1, GGCT, ERBB3, TNFRSF12A, NFKBIA, CD70, CX3CL1, BDKRB2, GREM1, RRAGC, PEA15, CSE1L, FAM162A, BMF, DNAJA3, MUC1, B4GALT1, BMP2, BMP1, LGALS1, GRIN1, TGF…	887	1986	16167	1.30321	0.986923	0.0230469	1.23499
GOTERM_MF_FAT	GO:0042054~histone methyltransferase activity	4	0.569801	0.153395	MLL, SETMAR, WHSC1, SUV39H2	453	39	12983	2.93949	1	0.913642	91.9065				GOTERM_BP_FAT	GO:0006259~DNA metabolic process	8	5.12821	0.158084	TYMS, HMGB2, POLE2, KRT7, FANCG, MCM3, TOP2A, TK1	120	506	13528	1.78235	1	0.741677	94.4467				GOTERM_BP_FAT	GO:0016265~death	142	13.8807	0.000631725	LDHA, PNMA2, SNCB, STAT5B, SNCA, RBM5, TNFSF15, CBX4, JAG2, GDNF, NR2E1, ADORA1, IL11, NOV, CDKN2D, C8ORF4, CREB3L1, H1F0, RET, SOCS2, CHAC1, PTPRH, HRK, TNFRSF14, DDIT3, DDIT4, MAP4K3, PYCR1, RELT, VEGFA, MNT, TNFAIP3, BIN1, EIF2AK3, PRODH, CYP1B1, GGCT, ERBB3, TNFRSF12A, NFKBIA, CD70, CX3CL1, BDKRB2, GREM1, RRAGC, PEA15, CSE1L, FAM162A, BMF, DNAJA3, MUC1, B4GALT1, BMP2, BMP1, LGALS1, GRIN1, TGF…	887	1986	16167	1.30321	0.986923	0.0230469	1.23499
GOTERM_MF_FAT	GO:0008276~protein methyltransferase activity	4	0.569801	0.25215	MLL, SETMAR, WHSC1, SUV39H2	453	50	12983	2.2928	1	0.95319	98.7559				GOTERM_BP_FAT	GO:0006974~response to DNA damage stimulus	6	3.84615	0.231519	TYMS, HMGB2, POLE2, IRF7, FANCG, TOP2A	120	373	13528	1.8134	1	0.832868	98.8014				GOTERM_BP_FAT	GO:0012501~programmed cell death	135	13.1965	0.000822619	LDHA, PNMA2, SNCB, STAT5B, SNCA, RBM5, TNFSF15, CBX4, JAG2, GDNF, NR2E1, ADORA1, IL11, CDKN2D, C8ORF4, CREB3L1, H1F0, RET, SOCS2, CHAC1, PTPRH, HRK, TNFRSF14, DDIT3, DDIT4, MAP4K3, RELT, VEGFA, MNT, TNFAIP3, BIN1, EIF2AK3, PRODH, CYP1B1, GGCT, ERBB3, TNFRSF12A, NFKBIA, CD70, CX3CL1, BDKRB2, GREM1, RRAGC, PEA15, CSE1L, FAM162A, BMF, DNAJA3, MUC1, B4GALT1, BMP2, BMP1, LGALS1, GRIN1, TGFBR2, MET, WR…	887	1885	16167	1.30535	0.996475	0.0282627	1.60532
GOTERM_MF_FAT	GO:0008170~N-methyltransferase activity	4	0.569801	0.280624	MLL, SETMAR, WHSC1, SUV39H2	453	53	12983	2.16302	1	0.954973	99.3076				GOTERM_BP_FAT	GO:0006281~DNA repair	5	3.20513	0.240392	TYMS, HMGB2, POLE2, FANCG, TOP2A	120	284	13528	1.98474	1	0.841973	99.0138				GOTERM_BP_FAT	GO:0006915~apoptotic process	126	12.3167	0.00169389	LDHA, PNMA2, SNCB, STAT5B, SNCA, RBM5, TNFSF15, CBX4, JAG2, GDNF, NR2E1, ADORA1, IL11, CDKN2D, C8ORF4, CREB3L1, H1F0, RET, SOCS2, CHAC1, PTPRH, HRK, TNFRSF14, DDIT3, DDIT4, RELT, VEGFA, MNT, TNFAIP3, BIN1, EIF2AK3, PRODH, CYP1B1, GGCT, ERBB3, TNFRSF12A, NFKBIA, CD70, CX3CL1, BDKRB2, GREM1, RRAGC, PEA15, CSE1L, FAM162A, BMF, DNAJA3, MUC1, B4GALT1, BMP2, LGALS1, GRIN1, TGFBR2, NTN1, FNIP1, PSMB9, T…	887	1774	16167	1.29456	0.999991	0.0469412	3.27889
																																GOTERM_BP_FAT	GO:0010941~regulation of cell death	112	10.9482	0.00218595	LDHA, PNMA2, SNCB, STAT5B, SNCA, RBM5, CBX4, TNFSF15, NR2E1, ADORA1, GDNF, IL11, NOV, CDKN2D, CREB3L1, RET, SOCS2, HRK, TNFRSF14, JUNB, DDIT3, DDIT4, MAP4K3, PYCR1, RELT, VEGFA, MNT, BIN1, TNFAIP3, EIF2AK3, PRODH, CYP1B1, ERBB3, TNFRSF12A, NFKBIA, BDKRB2, CX3CL1, GREM1, PEA15, FAM162A, BMF, DNAJA3, B4GALT1, MUC1, BMP2, BMP1, LGALS1, GRIN1, MET, WRN, FNIP1, PSMB9, NOTCH1, ATF3, BBC3, ITGA5, ETS1, …	887	1557	16167	1.3111	1	0.0567635	4.21209
Annotation Cluster 42	Enrichment Score: 0.8210469063937156															Annotation Cluster 28	Enrichment Score: 1.0111979848160106															GOTERM_BP_FAT	GO:0043067~regulation of programmed cell death	104	10.1662	0.00476453	LDHA, PNMA2, SNCB, SNCA, STAT5B, CBX4, TNFSF15, RBM5, NR2E1, ADORA1, GDNF, IL11, CDKN2D, CREB3L1, RET, SOCS2, HRK, TNFRSF14, DDIT3, MAP4K3, RELT, VEGFA, MNT, BIN1, TNFAIP3, EIF2AK3, CYP1B1, ERBB3, TNFRSF12A, NFKBIA, BDKRB2, CX3CL1, GREM1, PEA15, FAM162A, BMF, DNAJA3, B4GALT1, MUC1, BMP2, BMP1, LGALS1, GRIN1, MET, WRN, FNIP1, PSMB9, NOTCH1, ATF3, BBC3, ITGA5, ETS1, PTTG1IP, IKBKB, KLF4, INSL3, IER…	887	1466	16167	1.29302	1	0.100029	8.96426
Category	Term	Count	%	PValue	Genes	List Total	Pop Hits	Pop Total	Fold Enrichment	Bonferroni	Benjamini	FDR				Category	Term	Count	%	PValue	Genes	List Total	Pop Hits	Pop Total	Fold Enrichment	Bonferroni	Benjamini	FDR				GOTERM_BP_FAT	GO:0042981~regulation of apoptotic process	102	9.97067	0.0074914	LDHA, PNMA2, SNCB, SNCA, STAT5B, CBX4, TNFSF15, RBM5, NR2E1, ADORA1, GDNF, IL11, CDKN2D, CREB3L1, RET, SOCS2, HRK, TNFRSF14, DDIT3, MAP4K3, RELT, VEGFA, MNT, BIN1, TNFAIP3, EIF2AK3, CYP1B1, ERBB3, TNFRSF12A, NFKBIA, BDKRB2, CX3CL1, GREM1, PEA15, FAM162A, BMF, DNAJA3, B4GALT1, MUC1, BMP2, BMP1, LGALS1, GRIN1, WRN, FNIP1, PSMB9, NOTCH1, ATF3, BBC3, ITGA5, ETS1, PTTG1IP, IKBKB, KLF4, INSL3, IER3, BN…	887	1455	16167	1.27774	1	0.13637	13.7459
GOTERM_BP_FAT	GO:0006820~anion transport	10	1.4245	0.0511026	CAV2, SLC26A6, P2RY6, SLC1A2, SLC1A3, PTGER3, GABRA3, SLC4A8, SLC13A4, SLC1A1	454	143	13528	2.08373	1	0.718054	60.3374				GOTERM_BP_FAT	GO:0051046~regulation of secretion	6	3.84615	0.0329111	IL6, ADORA2B, ADORA2A, IL1B, ADA, SRGN	120	202	13528	3.34851	1	0.353794	43.0043				GOTERM_BP_FAT	GO:0060548~negative regulation of cell death	67	6.54936	0.0172506	INSL3, IER3, SNCB, SNCA, STAT5B, CBX4, BNIP3, NFKB1, ADORA1, NR2E1, GDNF, IL11, NOV, CASP3, CDKN2D, CREB3L1, ICAM1, ARHGEF2, SOCS2, SOX11, STXBP1, PRKCG, DHRS2, PRKCQ, PYCR1, EYA1, TNFRSF10B, VEGFA, MNT, TNFAIP3, EIF2AK3, PPP1R15A, CLN8, LIMS2, TNF, ERBB3, CRLF1, NFKBIA, ASNS, BDKRB2, CX3CL1, GREM1, AZU1, PEA15, NPAS2, TSC22D3, BCL3, BMF, NEFL, DNAJA3, SCG2, MUC1, FLT4, GRIN1, MET, TMBIM1, BIRC3,…	887	927	16167	1.31735	1	0.228653	28.9788
GOTERM_BP_FAT	GO:0015698~inorganic anion transport	6	0.854701	0.201055	CAV2, SLC26A6, P2RY6, PTGER3, GABRA3, SLC13A4	454	93	13528	1.92241	1	0.928076	98.0884				GOTERM_BP_FAT	GO:0051048~negative regulation of secretion	3	1.92308	0.0843305	IL1B, ADA, SRGN	120	55	13528	6.14909	1	0.575574	77.2371				GOTERM_BP_FAT	GO:0043069~negative regulation of programmed cell death	62	6.06061	0.0226892	INSL3, IER3, SNCB, SNCA, STAT5B, CBX4, BNIP3, NFKB1, NR2E1, ADORA1, GDNF, IL11, CASP3, CDKN2D, CREB3L1, ICAM1, ARHGEF2, SOCS2, STXBP1, PRKCG, PRKCQ, DHRS2, EYA1, TNFRSF10B, VEGFA, MNT, TNFAIP3, EIF2AK3, CLN8, LIMS2, TNF, ERBB3, CRLF1, NFKBIA, ASNS, BDKRB2, CX3CL1, GREM1, AZU1, PEA15, TSC22D3, BCL3, BMF, NEFL, DNAJA3, SCG2, MUC1, FLT4, GRIN1, MET, TMBIM1, BIRC3, BIRC2, FNIP1, PSMB9, NOTCH1, RPS6KA…	887	861	16167	1.31249	1	0.271611	36.3213
GOTERM_BP_FAT	GO:0006821~chloride transport	4	0.569801	0.335044	CAV2, SLC26A6, P2RY6, GABRA3	454	61	13528	1.95393	1	0.965225	99.9249				GOTERM_BP_FAT	GO:0051051~negative regulation of transport	3	1.92308	0.333487	IL1B, ADA, SRGN	120	135	13528	2.50519	1	0.907635	99.8903				GOTERM_BP_FAT	GO:0043066~negative regulation of apoptotic process	61	5.96285	0.0263586	INSL3, IER3, SNCB, SNCA, STAT5B, CBX4, BNIP3, NFKB1, NR2E1, ADORA1, GDNF, IL11, CASP3, CDKN2D, CREB3L1, ICAM1, ARHGEF2, SOCS2, STXBP1, PRKCG, PRKCQ, DHRS2, EYA1, TNFRSF10B, VEGFA, MNT, TNFAIP3, EIF2AK3, CLN8, LIMS2, TNF, ERBB3, CRLF1, NFKBIA, ASNS, BDKRB2, CX3CL1, GREM1, AZU1, PEA15, TSC22D3, BCL3, BMF, NEFL, DNAJA3, SCG2, MUC1, FLT4, GRIN1, TMBIM1, BIRC3, BIRC2, FNIP1, PSMB9, NOTCH1, RPS6KA1, IT…	887	852	16167	1.30496	1	0.298063	40.8619
																																GOTERM_BP_FAT	GO:0010942~positive regulation of cell death	45	4.39883	0.0505255	LDHA, PNMA2, CYP1B1, TNF, TNFRSF12A, SNCA, RBM5, TNFSF15, BNIP3, MCF2L, PEA15, CASP3, SOS1, TGM2, PPP3CC, FAM162A, SIK1, BMF, ANO6, DNAJA3, PHLDA1, B4GALT1, BMP2, ARHGEF2, RET, ARHGEF6, GRIN1, HRK, DDIT3, FNIP1, DDIT4, INHBA, NOTCH1, TNFRSF10B, ATF3, ADM, NUPR1, BBC3, BNIP3L, UBD, BIN1, IKBKB, EIF2AK3, PPP1R15A, PRODH	887	624	16167	1.31442	1	0.424997	63.9247
Annotation Cluster 43	Enrichment Score: 0.7997192065137363															Annotation Cluster 29	Enrichment Score: 0.9815951367346407															GOTERM_BP_FAT	GO:0043065~positive regulation of apoptotic process	42	4.10557	0.063254	LDHA, PNMA2, TNF, CYP1B1, TNFRSF12A, SNCA, RBM5, TNFSF15, BNIP3, MCF2L, PEA15, CASP3, SOS1, TGM2, PPP3CC, FAM162A, SIK1, BMF, ANO6, DNAJA3, PHLDA1, B4GALT1, BMP2, RET, ARHGEF2, ARHGEF6, GRIN1, HRK, DDIT3, FNIP1, INHBA, NOTCH1, TNFRSF10B, ATF3, ADM, NUPR1, BBC3, BNIP3L, UBD, BIN1, EIF2AK3, PPP1R15A	887	586	16167	1.30634	1	0.478902	72.3341
Category	Term	Count	%	PValue	Genes	List Total	Pop Hits	Pop Total	Fold Enrichment	Bonferroni	Benjamini	FDR				Category	Term	Count	%	PValue	Genes	List Total	Pop Hits	Pop Total	Fold Enrichment	Bonferroni	Benjamini	FDR				GOTERM_BP_FAT	GO:0043068~positive regulation of programmed cell death	42	4.10557	0.069877	LDHA, PNMA2, TNF, CYP1B1, TNFRSF12A, SNCA, RBM5, TNFSF15, BNIP3, MCF2L, PEA15, CASP3, SOS1, TGM2, PPP3CC, FAM162A, SIK1, BMF, ANO6, DNAJA3, PHLDA1, B4GALT1, BMP2, RET, ARHGEF2, ARHGEF6, GRIN1, HRK, DDIT3, FNIP1, INHBA, NOTCH1, TNFRSF10B, ATF3, ADM, NUPR1, BBC3, BNIP3L, UBD, BIN1, EIF2AK3, PPP1R15A	887	591	16167	1.29529	1	0.501079	75.9371
GOTERM_BP_FAT	GO:0048547~gut morphogenesis	3	0.42735	0.109357	NOTCH1, BCL2, TCF7L2	454	17	13528	5.25836	1	0.847676	87.0196				GOTERM_BP_FAT	GO:0006979~response to oxidative stress	6	3.84615	0.0148771	APOE, CYGB, COL1A1, CCL5, ADA, NAPRT1	120	164	13528	4.12439	1	0.234973	22.2605
GOTERM_BP_FAT	GO:0048565~gut development	4	0.569801	0.118471	NOTCH1, BCL2, TCF7L2, ADA	454	36	13528	3.31082	1	0.859034	89.1723				GOTERM_BP_FAT	GO:0000302~response to reactive oxygen species	3	1.92308	0.141089	APOE, COL1A1, ADA	120	75	13528	4.50933	1	0.706437	92.2311				Annotation Cluster 26	Enrichment Score: 2.254956513168796
GOTERM_BP_FAT	GO:0055123~digestive system development	3	0.42735	0.155008	NOTCH1, BCL2, TCF7L2	454	21	13528	4.25677	1	0.895994	94.8663				GOTERM_BP_FAT	GO:0010035~response to inorganic substance	3	1.92308	0.541009	APOE, COL1A1, ADA	120	205	13528	1.64976	1	0.982823	99.9998				Category	Term	Count	%	PValue	Genes	List Total	Pop Hits	Pop Total	Fold Enrichment	Bonferroni	Benjamini	FDR
GOTERM_BP_FAT	GO:0048546~digestive tract morphogenesis	3	0.42735	0.155008	NOTCH1, BCL2, TCF7L2	454	21	13528	4.25677	1	0.895994	94.8663																				GOTERM_BP_FAT	GO:0031324~negative regulation of cellular metabolic process	169	16.52	0.000286898	CDX2, PDGFB, SRCIN1, EFNA1, SNCA, CBX4, LRRC4B, CNOT1, TCEAL7, NFXL1, CBX7, NR2E1, CGGBP1, ZFP90, CDKN2D, PPP1R1A, CTDSP2, SPRED1, TFPI2, INSR, AKIRIN2, SATB2, SOGA1, SOCS2, BST2, CHAC1, BEND5, RELB, MLXIPL, SERPING1, PKIB, HES7, NR0B1, PKIA, DDIT3, JUNB, DDIT4, THY1, TNKS2, PRDM8, PTHLH, HOXD9, GRB10, RENBP, VEGFA, MNT, RPS13, TGIF2, TNFAIP3, EIF2AK3, GBP1, FZR1, CYP1B1, TFCP2L1, NFKBIA, BDKRB2,…	887	2391	16167	1.28829	0.860441	0.0124648	0.562676
GOTERM_BP_FAT	GO:0045165~cell fate commitment	7	0.997151	0.322283	NOTCH1, NTF3, BCL2, FOXA1, SOX6, TCF7L2, TGFB2	454	139	13528	1.50059	1	0.963144	99.8949				Annotation Cluster 30	Enrichment Score: 0.9550867937604692															GOTERM_BP_FAT	GO:0010605~negative regulation of macromolecule metabolic process	169	16.52	0.000809168	CDX2, PDGFB, SRCIN1, EFNA1, SNCA, CBX4, LRRC4B, CNOT1, TCEAL7, NFXL1, CBX7, NR2E1, CGGBP1, ZFP90, CDKN2D, PPP1R1A, CTDSP2, SPRED1, TFPI2, INSR, AKIRIN2, SATB2, STC2, SOCS2, BST2, CHAC1, PLD6, BEND5, RELB, MLXIPL, SERPING1, PKIB, HES7, NR0B1, PKIA, DDIT3, JUNB, DDIT4, THY1, TNKS2, PRDM8, PTHLH, HOXD9, GRB10, RENBP, VEGFA, MNT, RPS13, TGIF2, TNFAIP3, EIF2AK3, GBP1, FZR1, CYP1B1, TFCP2L1, NFKBIA, BD…	887	2444	16167	1.26035	0.996134	0.0279468	1.57926
																Category	Term	Count	%	PValue	Genes	List Total	Pop Hits	Pop Total	Fold Enrichment	Bonferroni	Benjamini	FDR				GOTERM_BP_FAT	GO:0009892~negative regulation of metabolic process	182	17.7908	0.0020784	CDX2, SRCIN1, PDGFB, SNCB, EFNA1, SNCA, CBX4, LRRC4B, CNOT1, TCEAL7, NFXL1, CBX7, ADORA1, NR2E1, CGGBP1, ZFP90, CDKN2D, PPP1R1A, CTDSP2, SPRED1, TFPI2, INSR, AKIRIN2, SATB2, SOGA1, STC2, SOCS2, BST2, CHAC1, PLD6, BEND5, PTPRN2, RELB, MLXIPL, SERPING1, PKIB, HES7, NR0B1, PKIA, DDIT3, JUNB, DDIT4, TNKS2, THY1, PRDM8, PTHLH, HOXD9, GRB10, RENBP, VEGFA, MNT, RPS13, TGIF2, TNFAIP3, EIF2AK3, GBP1, FZR1…	887	2715	16167	1.22182	0.999999	0.0546652	4.00885
Annotation Cluster 44	Enrichment Score: 0.7808863725568683															GOTERM_CC_FAT	GO:0015630~microtubule cytoskeleton	13	8.33333	0.00412319	KIFC1, KIF4A, NDN, TUBB2B, NUSAP1, BIRC5, MCM3, KIF2C, CDCA8, RCC2, FBXO5, TOP2A, KIF20A	117	549	12782	2.58693	0.55506	0.0860502	5.0306				GOTERM_BP_FAT	GO:0044092~negative regulation of molecular function	80	7.82014	0.00893098	SNCB, CPEB2, SRCIN1, PDGFB, SNCA, LRRC4B, HR, NFKB1, TCEAL7, B2M, CASP3, SPRY1, ZFP90, PPP1R1A, CDKN2D, SERPINA3, CDK5RAP3, MASTL, SPRED1, SIK1, TFPI2, INSR, ANO9, IRAK2, SOCS2, BST2, PTPRN2, SOX11, SERPING1, PKIB, IFI16, NR0B1, PKIA, DDIT3, THY1, PTHLH, SPAG9, RENBP, TNFRSF10B, VEGFA, TNFAIP3, PPP1R15A, FZR1, CYP1B1, TNF, C3, TRIB3, NFKBIA, EGLN1, PAQR3, TRIB1, COL7A1, PEX14, NEDD4L, BHLHE40, GF…	887	1106	16167	1.31838	1	0.152536	16.1731
Category	Term	Count	%	PValue	Genes	List Total	Pop Hits	Pop Total	Fold Enrichment	Bonferroni	Benjamini	FDR				GOTERM_CC_FAT	GO:0044430~cytoskeletal part	18	11.5385	0.00536576	KIFC1, KIF4A, LMNB1, NDN, TUBB2B, ADORA2A, NUSAP1, BIRC5, MCM3, KIF2C, CDCA8, RCC2, RAC3, KRT7, FBXO5, KRT86, TOP2A, KIF20A	117	952	12782	2.06561	0.651641	0.0914138	6.50032				GOTERM_BP_FAT	GO:0051248~negative regulation of protein metabolic process	78	7.62463	0.01077	SRCIN1, CPEB2, SNCA, LRRC4B, NFKB1, CNOT1, CASP3, SPRY1, ANG, PPP1R1A, CDKN2D, SERPINA3, CDK5RAP3, CTDSP2, MASTL, SPRED1, FAM129A, TFPI2, TNIP1, INSR, SOCS2, BST2, CHAC1, MLXIPL, SERPING1, PKIB, PRKCG, IFI16, PKIA, DDIT4, THY1, INHBA, RENBP, TNFRSF10B, VEGFA, C1QL4, TNFAIP3, EIF2AK3, PPP1R15A, CLN8, GBP1, FZR1, NMI, TNF, C3, TRIB3, BDKRB2, GREM1, PAQR3, TRIB1, LIF, COL7A1, BCL3, PTX3, DNAJA3, PLA…	887	1083	16167	1.31272	1	0.171108	19.1796
GOTERM_BP_FAT	GO:0051325~interphase	9	1.28205	0.0258305	CDKN1C, INHBA, PRUNE2, CCND2, BCL2, DBF4, POLE, MDM2, CAMK2A	454	106	13528	2.52996	1	0.638155	36.9581				GOTERM_CC_FAT	GO:0005856~cytoskeleton	23	14.7436	0.00600683	KIFC1, KIF4A, LMNB1, NDN, TUBB2B, ADORA2A, NUSAP1, BIRC5, DPYSL3, MCM3, TRIB2, JUP, EPB41L3, KIF2C, ACTG2, CDCA8, RCC2, RAC3, KRT7, FBXO5, KRT86, TOP2A, KIF20A	117	1381	12782	1.81948	0.692994	0.0937204	7.25038				GOTERM_BP_FAT	GO:0032269~negative regulation of cellular protein metabolic process	73	7.13587	0.0139382	SRCIN1, CPEB2, SNCA, LRRC4B, NFKB1, CNOT1, CASP3, SPRY1, ANG, PPP1R1A, CDKN2D, SERPINA3, CDK5RAP3, CTDSP2, MASTL, SPRED1, FAM129A, TFPI2, TNIP1, INSR, SOCS2, BST2, CHAC1, MLXIPL, SERPING1, PKIB, PRKCG, IFI16, PKIA, DDIT4, THY1, RENBP, TNFRSF10B, VEGFA, C1QL4, TNFAIP3, EIF2AK3, PPP1R15A, CLN8, GBP1, FZR1, TNF, C3, TRIB3, BDKRB2, GREM1, PAQR3, TRIB1, LIF, COL7A1, DNAJA3, PLAT, INSM1, FLRT1, MYO1D, …	887	1014	16167	1.31217	1	0.199464	24.1204
GOTERM_BP_FAT	GO:0000082~G1/S transition of mitotic cell cycle	6	0.854701	0.0389102	INHBA, CCND2, BCL2, DBF4, POLE, CAMK2A	454	56	13528	3.19257	1	0.682489	50.3256				GOTERM_CC_FAT	GO:0031981~nuclear lumen	17	10.8974	0.239403	E2F2, HMGB2, KIF4A, LMNB1, NUSAP1, PKMYT1, BIRC5, UBE2C, MCM3, CDCA8, POLE2, RCC2, FBXO5, HIST1H4C, TOP2A, ETV4, KIF20A	117	1450	12782	1.28084	1	0.832681	96.7241				GOTERM_BP_FAT	GO:0051346~negative regulation of hydrolase activity	33	3.22581	0.0218771	TNF, CPEB2, C3, SNCA, EGLN1, SPRY1, COL7A1, CDKN2D, SERPINA3, MASTL, SPRED1, PTX3, TFPI2, DNAJA3, BST2, PTPRN2, MYO1D, SERPING1, PAPLN, IFI16, BIRC3, BIRC2, FNIP1, ELFN1, SH3BP4, RENBP, TNFRSF10B, RPS6KA1, VEGFA, TNK2, IKBKB, PPP1R15A, KLF4	887	402	16167	1.49621	1	0.266882	35.2727
GOTERM_BP_FAT	GO:0051329~interphase of mitotic cell cycle	8	1.1396	0.0574988	CDKN1C, INHBA, CCND2, BCL2, DBF4, POLE, MDM2, CAMK2A	454	103	13528	2.31436	1	0.744137	64.7957				GOTERM_CC_FAT	GO:0043228~non-membrane-bounded organelle	28	17.9487	0.243927	KIFC1, HMGB2, KIF4A, TUBB2B, NDN, LMNB1, ADORA2A, TRIB2, ACTG2, KIF2C, CDCA8, RAC3, CENPA, KRT7, FBXO5, HIST1H4C, CDCA5, TOP2A, KRT86, ETV4, NUSAP1, BIRC5, DPYSL3, MCM3, JUP, EPB41L3, RCC2, KIF20A	117	2596	12782	1.17833	1	0.819614	96.9594				GOTERM_BP_FAT	GO:0043086~negative regulation of catalytic activity	58	5.6696	0.0644968	SNCB, SRCIN1, CPEB2, SNCA, LRRC4B, NFKB1, CASP3, SPRY1, PPP1R1A, CDKN2D, SERPINA3, CDK5RAP3, MASTL, SPRED1, TFPI2, BST2, SOCS2, PTPRN2, PKIB, SERPING1, IFI16, PKIA, THY1, RENBP, TNFRSF10B, VEGFA, TNFAIP3, PPP1R15A, FZR1, TNF, C3, TRIB3, EGLN1, PAQR3, TRIB1, COL7A1, GFI1, PTX3, DNAJA3, FLRT1, MYO1D, RTN4R, PAPLN, TMBIM1, BIRC3, BIRC2, FNIP1, PSMB9, ELFN1, AJUBA, SH3BP4, NOTCH1, RPS6KA1, PDC, TNK2,…	887	851	16167	1.24224	1	0.482792	73.047
GOTERM_BP_FAT	GO:0022403~cell cycle phase	17	2.42165	0.319551	TUBB2B, DBF4, POLE, TREX2, BRCA2, SUV39H2, CDKN1C, INHBA, PRUNE2, CCNB3, EREG, CCND2, FANCD2, BCL2, MDM2, CAMK2A, APC	454	414	13528	1.22356	1	0.96355	99.8872				GOTERM_CC_FAT	GO:0043232~intracellular non-membrane-bounded organelle	28	17.9487	0.243927	KIFC1, HMGB2, KIF4A, TUBB2B, NDN, LMNB1, ADORA2A, TRIB2, ACTG2, KIF2C, CDCA8, RAC3, CENPA, KRT7, FBXO5, HIST1H4C, CDCA5, TOP2A, KRT86, ETV4, NUSAP1, BIRC5, DPYSL3, MCM3, JUP, EPB41L3, RCC2, KIF20A	117	2596	12782	1.17833	1	0.819614	96.9594
GOTERM_BP_FAT	GO:0022402~cell cycle process	22	3.1339	0.337163	TUBB2B, CEP135, DBF4, POLE, TREX2, BRCA2, TCF7L2, UHMK1, TGFB2, SUV39H2, CDKN1C, INHBA, PRUNE2, CCNB3, EREG, CCND2, FANCD2, BCL2, MDM2, DST, CAMK2A, APC	454	565	13528	1.16025	1	0.965746	99.929				GOTERM_CC_FAT	GO:0043233~organelle lumen	19	12.1795	0.385403	E2F2, HMGB2, KIF4A, LMNB1, NUSAP1, PKMYT1, BIRC5, UBE2C, MCM3, CDCA8, POLE2, RCC2, FBXO5, HIST1H4C, THBS2, TOP2A, ETV4, SRGN, KIF20A	117	1820	12782	1.1405	1	0.918797	99.7715				Annotation Cluster 27	Enrichment Score: 2.245522510479552
GOTERM_BP_FAT	GO:0007049~cell cycle	25	3.56125	0.687739	TUBB2B, DBF4, TCF7L2, UHMK1, TGFB2, PRUNE2, EVI5, BCL2, CAMK2A, APC, MLL, CEP135, POLE, RBL1, TREX2, BRCA2, SUV39H2, CDKN1C, INHBA, CCNB3, EREG, CCND2, FANCD2, MDM2, DST	454	776	13528	0.959966	1	0.997852	100				GOTERM_CC_FAT	GO:0005654~nucleoplasm	10	6.41026	0.407983	E2F2, HMGB2, POLE2, PKMYT1, FBXO5, HIST1H4C, MCM3, UBE2C, TOP2A, KIF20A	117	882	12782	1.23864	1	0.923363	99.8568				Category	Term	Count	%	PValue	Genes	List Total	Pop Hits	Pop Total	Fold Enrichment	Bonferroni	Benjamini	FDR
GOTERM_BP_FAT	GO:0000278~mitotic cell cycle	11	1.56695	0.798246	CDKN1C, INHBA, TUBB2B, CCND2, BCL2, DBF4, POLE, TREX2, MDM2, CAMK2A, APC	454	370	13528	0.885867	1	0.999459	100				GOTERM_CC_FAT	GO:0031974~membrane-enclosed lumen	19	12.1795	0.41936	E2F2, HMGB2, KIF4A, LMNB1, NUSAP1, PKMYT1, BIRC5, UBE2C, MCM3, CDCA8, POLE2, RCC2, FBXO5, HIST1H4C, THBS2, TOP2A, ETV4, SRGN, KIF20A	117	1856	12782	1.11838	1	0.92089	99.8876				GOTERM_MF_FAT	GO:0005112~Notch binding	7	0.684262	0.000394544	NOV, NOTCH1, CHAC1, DNER, C8ORF4, JAG2, DLL3	824	19	14983	6.69909	0.403431	0.0711372	0.642798
																GOTERM_CC_FAT	GO:0005730~nucleolus	8	5.12821	0.448954	CDCA8, HMGB2, RCC2, NUSAP1, BIRC5, MCM3, TOP2A, ETV4	117	698	12782	1.25212	1	0.929675	99.9415				GOTERM_BP_FAT	GO:0007219~Notch signaling pathway	20	1.95503	0.0145879	B4GALT1, BMP2, CHAC1, TGFBR2, JAG2, DLL3, NFKBIA, CDK6, HES7, TLE2, RFNG, NOV, NOTCH1, EYA1, TSPAN10, DNER, C8ORF4, PERP, RBPJ, IFT88	887	201	16167	1.81359	1	0.204841	25.0974
Annotation Cluster 45	Enrichment Score: 0.7688423471407603															GOTERM_CC_FAT	GO:0070013~intracellular organelle lumen	17	10.8974	0.556597	E2F2, HMGB2, KIF4A, LMNB1, NUSAP1, PKMYT1, BIRC5, UBE2C, MCM3, CDCA8, POLE2, RCC2, FBXO5, HIST1H4C, TOP2A, ETV4, KIF20A	117	1779	12782	1.04396	1	0.961346	99.9961				GOTERM_BP_FAT	GO:0008593~regulation of Notch signaling pathway	9	0.879765	0.0318674	NOV, EYA1, NOTCH1, TSPAN10, CHAC1, C8ORF4, JAG2, NFKBIA, RFNG	887	68	16167	2.41234	1	0.330486	47.1056
Category	Term	Count	%	PValue	Genes	List Total	Pop Hits	Pop Total	Fold Enrichment	Bonferroni	Benjamini	FDR
GOTERM_BP_FAT	GO:0032869~cellular response to insulin stimulus	7	0.997151	0.0260188	PHIP, IRS2, CCND2, ERBB3, PCSK9, IGF2, HDAC9	454	68	13528	3.06737	1	0.63516	37.1726				Annotation Cluster 31	Enrichment Score: 0.9399348863246914															Annotation Cluster 28	Enrichment Score: 2.244009377348198
GOTERM_BP_FAT	GO:0055088~lipid homeostasis	5	0.712251	0.090642	SOAT2, IRS2, PCSK9, IGF2, CD24	454	51	13528	2.92131	1	0.814967	81.2714				Category	Term	Count	%	PValue	Genes	List Total	Pop Hits	Pop Total	Fold Enrichment	Bonferroni	Benjamini	FDR				Category	Term	Count	%	PValue	Genes	List Total	Pop Hits	Pop Total	Fold Enrichment	Bonferroni	Benjamini	FDR
GOTERM_BP_FAT	GO:0009896~positive regulation of catabolic process	4	0.569801	0.225413	IRS2, MDM2, IGF2, APC	454	49	13528	2.43244	1	0.937518	98.8925				GOTERM_BP_FAT	GO:0043086~negative regulation of catalytic activity	8	5.12821	0.0112039	CYP27B1, ADORA2A, APOE, IL1B, FBXO5, BIRC5, UBE2C, IFI6	120	277	13528	3.25584	1	0.200022	17.2448				GOTERM_BP_FAT	GO:0048638~regulation of developmental growth	29	2.8348	0.00440496	MYOD1, TNFRSF12A, C3, STAT5B, WWC1, L1CAM, FGF13, SEMA3C, NEDD4L, PLCB1, INSR, GHR, CPNE9, STC2, PTGER4, CPNE5, TGFBR2, RTN4R, NTN1, RUFY3, TNKS2, NOTCH1, SEMA6B, VEGFA, SEMA4C, SEMA4B, RBPJ, CACNA1C, SEMA4A	887	301	16167	1.75605	1	0.0957577	8.3153
GOTERM_BP_FAT	GO:0031329~regulation of cellular catabolic process	4	0.569801	0.335044	IRS2, PCSK9, MDM2, IGF2	454	61	13528	1.95393	1	0.965225	99.9249				GOTERM_BP_FAT	GO:0032768~regulation of monooxygenase activity	3	1.92308	0.0201733	CYP27B1, APOE, IL1B	120	25	13528	13.528	1	0.275414	28.9913				GOTERM_BP_FAT	GO:0048639~positive regulation of developmental growth	18	1.75953	0.00638146	MYOD1, CPNE9, PTGER4, CPNE5, C3, TNFRSF12A, TGFBR2, STAT5B, L1CAM, NTN1, RUFY3, NOTCH1, VEGFA, NEDD4L, RBPJ, PLCB1, INSR, GHR	887	159	16167	2.06339	1	0.122916	11.8291
GOTERM_BP_FAT	GO:0031331~positive regulation of cellular catabolic process	3	0.42735	0.340689	IRS2, MDM2, IGF2	454	36	13528	2.48311	1	0.966842	99.9353				GOTERM_BP_FAT	GO:0051353~positive regulation of oxidoreductase activity	3	1.92308	0.0217304	CYP27B1, APOE, IL1B	120	26	13528	13.0077	1	0.27989	30.8634				GOTERM_BP_FAT	GO:0045927~positive regulation of growth	24	2.34604	0.00659341	MYOD1, CPNE9, PTGER4, CPNE5, TNFRSF12A, C3, TFCP2L1, ERBB2, TGFBR2, STAT5B, L1CAM, NTN1, RUFY3, NOTCH1, RPS6KA1, KRT17, CXCL16, VEGFA, NEDD4L, ACSL4, RBPJ, PLCB1, INSR, GHR	887	240	16167	1.82266	1	0.126039	12.1982
GOTERM_BP_FAT	GO:0009894~regulation of catabolic process	5	0.712251	0.401689	IRS2, PCSK9, MDM2, IGF2, APC	454	96	13528	1.55195	1	0.977384	99.9883				GOTERM_BP_FAT	GO:0044092~negative regulation of molecular function	8	5.12821	0.0280703	CYP27B1, ADORA2A, APOE, IL1B, FBXO5, BIRC5, UBE2C, IFI6	120	334	13528	2.7002	1	0.327447	38.0172
																GOTERM_BP_FAT	GO:0051341~regulation of oxidoreductase activity	3	1.92308	0.0481783	CYP27B1, APOE, IL1B	120	40	13528	8.455	1	0.435417	56.3742				Annotation Cluster 29	Enrichment Score: 2.2195636218250585
Annotation Cluster 46	Enrichment Score: 0.7617279772278386															GOTERM_BP_FAT	GO:0050801~ion homeostasis	8	5.12821	0.0691802	CYP27B1, ADORA2A, APOE, F2RL1, IL1B, CLDN11, CCL5, IFI6	120	409	13528	2.20505	1	0.530224	70.0114				Category	Term	Count	%	PValue	Genes	List Total	Pop Hits	Pop Total	Fold Enrichment	Bonferroni	Benjamini	FDR
Category	Term	Count	%	PValue	Genes	List Total	Pop Hits	Pop Total	Fold Enrichment	Bonferroni	Benjamini	FDR				GOTERM_BP_FAT	GO:0055074~calcium ion homeostasis	5	3.20513	0.0841687	CYP27B1, APOE, F2RL1, IL1B, CCL5	120	188	13528	2.99823	1	0.577003	77.1694				GOTERM_BP_FAT	GO:0051147~regulation of muscle cell differentiation	20	1.95503	0.000711186	MYOD1, BMP2, TNF, NEO1, GREM1, DDIT3, NMRK2, CXCL10, NOV, SPAG9, NOTCH1, IL4R, MKX, RBPJ, BHLHE41, SIK1, GDF15, PLCB1, OLFM2, EHD2	887	153	16167	2.38256	0.992423	0.0252394	1.3893
GOTERM_MF_FAT	GO:0019198~transmembrane receptor protein phosphatase activity	4	0.569801	0.0231789	PTPRB, PTPRE, PTPRG, PTPRN	453	18	12983	6.3689	1	0.72018	29.8175				GOTERM_BP_FAT	GO:0055065~metal ion homeostasis	5	3.20513	0.106899	CYP27B1, APOE, F2RL1, IL1B, CCL5	120	205	13528	2.74959	1	0.63783	85.0323				GOTERM_BP_FAT	GO:0045445~myoblast differentiation	12	1.17302	0.00373936	MYOD1, NOTCH1, SDC1, TNF, LGALS1, MKX, GREM1, RBPJ, PLCB1, DDIT3, NMRK2, CXCL10	887	79	16167	2.7686	1	0.0845643	7.10238
GOTERM_MF_FAT	GO:0004725~protein tyrosine phosphatase activity	9	1.28205	0.0285599	PTPRB, DUSP19, PTPRE, PTPRG, DUSP16, DNAJC6, PTPN21, PTPRN, DUSP8	453	104	12983	2.4802	1	0.768043	35.4332				GOTERM_BP_FAT	GO:0006873~cellular ion homeostasis	7	4.48718	0.112113	ADORA2A, APOE, F2RL1, IL1B, CLDN11, CCL5, IFI6	120	374	13528	2.10998	1	0.646488	86.4346				GOTERM_BP_FAT	GO:0045662~negative regulation of myoblast differentiation	6	0.58651	0.0122892	NOTCH1, TNF, MKX, DDIT3, NMRK2, CXCL10	887	26	16167	4.20614	1	0.183345	21.5857
GOTERM_BP_FAT	GO:0006470~protein amino acid dephosphorylation	9	1.28205	0.0783312	PTPRB, DUSP19, PTPRE, PTPRG, BCL2, DUSP16, PTPN21, PTPRN, DUSP8	454	133	13528	2.01636	1	0.79236	76.2609				GOTERM_BP_FAT	GO:0055082~cellular chemical homeostasis	7	4.48718	0.118482	ADORA2A, APOE, F2RL1, IL1B, CLDN11, CCL5, IFI6	120	380	13528	2.07667	1	0.662255	87.9798				GOTERM_BP_FAT	GO:0051148~negative regulation of muscle cell differentiation	9	0.879765	0.0146486	NOV, NOTCH1, BMP2, TNF, MKX, BHLHE41, DDIT3, NMRK2, CXCL10	887	59	16167	2.78033	1	0.20519	25.1881
GOTERM_BP_FAT	GO:0043405~regulation of MAP kinase activity	9	1.28205	0.101241	DUSP19, PTPLAD1, MAP3K1, DUSP16, TGFA, ZEB2, CD24, EGF, DUSP8	454	141	13528	1.90196	1	0.835549	84.7685				GOTERM_BP_FAT	GO:0042592~homeostatic process	11	7.05128	0.1248	BMP4, IL6, CYP27B1, ADORA2A, APOE, F2RL1, PDGFRB, IL1B, CLDN11, CCL5, IFI6	120	751	13528	1.65122	1	0.674972	89.3481				GOTERM_BP_FAT	GO:0045661~regulation of myoblast differentiation	8	0.782014	0.0166756	MYOD1, NOTCH1, TNF, MKX, PLCB1, DDIT3, NMRK2, CXCL10	887	49	16167	2.97577	1	0.223603	28.1572
GOTERM_MF_FAT	GO:0004721~phosphoprotein phosphatase activity	10	1.4245	0.122371	PTPRB, DUSP19, PTPRE, PTPRG, PPAP2C, DUSP16, DNAJC6, PTPN21, PTPRN, DUSP8	453	165	12983	1.73697	1	0.87686	86.0647				GOTERM_BP_FAT	GO:0055066~di-, tri-valent inorganic cation homeostasis	5	3.20513	0.159512	CYP27B1, APOE, F2RL1, IL1B, CCL5	120	239	13528	2.35844	1	0.74344	94.6029
GOTERM_BP_FAT	GO:0000188~inactivation of MAPK activity	3	0.42735	0.143264	DUSP19, DUSP16, DUSP8	454	20	13528	4.4696	1	0.887419	93.452				GOTERM_BP_FAT	GO:0048878~chemical homeostasis	8	5.12821	0.164823	CYP27B1, ADORA2A, APOE, F2RL1, IL1B, CLDN11, CCL5, IFI6	120	512	13528	1.76146	1	0.754223	95.148				Annotation Cluster 30	Enrichment Score: 2.1724676675591197
GOTERM_BP_FAT	GO:0016311~dephosphorylation	9	1.28205	0.145561	PTPRB, DUSP19, PTPRE, PTPRG, BCL2, DUSP16, PTPN21, PTPRN, DUSP8	454	154	13528	1.7414	1	0.890239	93.7547				GOTERM_BP_FAT	GO:0006874~cellular calcium ion homeostasis	4	2.5641	0.218007	APOE, F2RL1, IL1B, CCL5	120	183	13528	2.46412	1	0.819682	98.3936				Category	Term	Count	%	PValue	Genes	List Total	Pop Hits	Pop Total	Fold Enrichment	Bonferroni	Benjamini	FDR
GOTERM_BP_FAT	GO:0043549~regulation of kinase activity	17	2.42165	0.14921	PTPLAD1, CSF1, RBL1, ZEB2, IGF2, TGFB2, CDKN1C, DUSP19, EREG, CCND2, MAP3K1, DUSP16, TGFA, CD24, EGF, DUSP8, APC	454	357	13528	1.41892	1	0.892657	94.2085				GOTERM_BP_FAT	GO:0019725~cellular homeostasis	7	4.48718	0.227325	ADORA2A, APOE, F2RL1, IL1B, CLDN11, CCL5, IFI6	120	466	13528	1.69342	1	0.827828	98.6866				GOTERM_BP_FAT	GO:0032496~response to lipopolysaccharide	39	3.81232	6.86488e-06	CXCL1, TNF, TNFRSF25, CXCL3, SNCA, CXCL2, STAT5B, NFKBIA, TAC1, NFKB1, NFKB2, CXCL6, CXCL10, B2M, TRIB1, FOS, CASP3, CCL20, PTGES, IL10RA, GFI1, LOXL1, AKIRIN2, IRAK2, ICAM1, TNFSF4, PTGER4, TNFRSF14, JUNB, TNFRSF9, NOTCH1, TNFRSF10B, ADM, RELT, CXCL16, TNFAIP3, IKBKB, ABCC8, PLAU	887	322	16167	2.20757	0.0460212	0.000811978	0.0134989
GOTERM_MF_FAT	GO:0016791~phosphatase activity	13	1.85185	0.160236	PTPRB, PTPRE, PPAP2C, PTPRG, PTPN21, OCRL, PTPRN, LPIN2, DUSP19, DUSP16, DNAJC6, DUSP8, INPP5B	453	249	12983	1.49631	1	0.919231	92.8396				GOTERM_BP_FAT	GO:0055080~cation homeostasis	5	3.20513	0.244201	CYP27B1, APOE, F2RL1, IL1B, CCL5	120	286	13528	1.97086	1	0.843703	99.0937				GOTERM_BP_FAT	GO:0002237~response to molecule of bacterial origin	39	3.81232	1.57253e-05	CXCL1, TNF, TNFRSF25, CXCL3, SNCA, CXCL2, STAT5B, NFKBIA, TAC1, NFKB1, NFKB2, CXCL6, CXCL10, B2M, TRIB1, FOS, CASP3, CCL20, PTGES, IL10RA, GFI1, LOXL1, AKIRIN2, IRAK2, ICAM1, TNFSF4, PTGER4, TNFRSF14, JUNB, TNFRSF9, NOTCH1, TNFRSF10B, ADM, RELT, CXCL16, TNFAIP3, IKBKB, ABCC8, PLAU	887	334	16167	2.12826	0.102304	0.00151889	0.0309191
GOTERM_BP_FAT	GO:0000165~MAPKKK cascade	10	1.4245	0.165041	DUSP19, DOK5, PTPLAD1, MAP3K1, DUSP16, TGFA, IGF2, EGF, LRRK2, DUSP8	454	184	13528	1.61942	1	0.905583	95.8411				GOTERM_BP_FAT	GO:0006875~cellular metal ion homeostasis	4	2.5641	0.248273	APOE, F2RL1, IL1B, CCL5	120	196	13528	2.30068	1	0.848051	99.1723				GOTERM_BP_FAT	GO:0051707~response to other organism	79	7.72239	0.000116026	IER3, SNCA, STAT5B, BNIP3, NFKB1, CSPG5, NFKB2, B2M, CXCL10, CD47, FOS, CASP3, SLC1A3, CLEC4E, CXCR4, PTGES, ANG, IL4R, ZNF681, LOXL1, AKIRIN2, IFNGR1, IRAK2, ICAM1, PTGER4, BST2, CDK6, TNFRSF14, IFI16, HLA-E, HMGA1, JUNB, MRPS2, DDIT4, TNFRSF9, TNFRSF10B, RELT, ADM, TNFAIP3, GBP1, CXCL1, TNF, TNFRSF25, CXCL3, CD247, CXCL2, NFKBIA, NLRX1, TAC1, CXCL6, CCL4, TRIB1, AZU1, CCL20, IL10RB, IL10RA, BCL…	887	932	16167	1.54496	0.549022	0.0063002	0.227918
GOTERM_BP_FAT	GO:0033673~negative regulation of kinase activity	6	0.854701	0.183597	CDKN1C, DUSP19, DUSP16, IGF2, DUSP8, APC	454	90	13528	1.98649	1	0.919653	97.2017				GOTERM_BP_FAT	GO:0030005~cellular di-, tri-valent inorganic cation homeostasis	4	2.5641	0.322424	APOE, F2RL1, IL1B, CCL5	120	227	13528	1.98649	1	0.900749	99.8554				GOTERM_BP_FAT	GO:0043207~response to external biotic stimulus	79	7.72239	0.000116026	IER3, SNCA, STAT5B, BNIP3, NFKB1, CSPG5, NFKB2, B2M, CXCL10, CD47, FOS, CASP3, SLC1A3, CLEC4E, CXCR4, PTGES, ANG, IL4R, ZNF681, LOXL1, AKIRIN2, IFNGR1, IRAK2, ICAM1, PTGER4, BST2, CDK6, TNFRSF14, IFI16, HLA-E, HMGA1, JUNB, MRPS2, DDIT4, TNFRSF9, TNFRSF10B, RELT, ADM, TNFAIP3, GBP1, CXCL1, TNF, TNFRSF25, CXCL3, CD247, CXCL2, NFKBIA, NLRX1, TAC1, CXCL6, CCL4, TRIB1, AZU1, CCL20, IL10RB, IL10RA, BCL…	887	932	16167	1.54496	0.549022	0.0063002	0.227918
GOTERM_BP_FAT	GO:0045859~regulation of protein kinase activity	16	2.2792	0.188254	PTPLAD1, CSF1, ZEB2, IGF2, TGFB2, CDKN1C, DUSP19, EREG, CCND2, MAP3K1, DUSP16, TGFA, CD24, EGF, DUSP8, APC	454	345	13528	1.38191	1	0.922245	97.4702				GOTERM_BP_FAT	GO:0042391~regulation of membrane potential	3	1.92308	0.330267	ADORA2A, CLDN11, IFI6	120	134	13528	2.52388	1	0.90658	99.8811				GOTERM_BP_FAT	GO:0009607~response to biotic stimulus	81	7.91789	0.0001509	IER3, SNCA, STAT5B, BNIP3, NFKB1, CSPG5, NFKB2, B2M, CXCL10, CD47, FOS, CASP3, SLC1A3, CLEC4E, CXCR4, PTGES, ANG, IL4R, ZNF681, LOXL1, AKIRIN2, IFNGR1, IRAK2, ICAM1, PTGER4, BST2, CDK6, TNFRSF14, IFI16, HLA-E, HMGA1, JUNB, DDIT3, MRPS2, DDIT4, TNFRSF9, TNFRSF10B, RELT, ADM, TNFAIP3, EIF2AK3, GBP1, CXCL1, TNF, TNFRSF25, CXCL3, CD247, CXCL2, NFKBIA, NLRX1, TAC1, CXCL6, CCL4, TRIB1, AZU1, CCL20, IL1…	887	971	16167	1.52045	0.645024	0.00758656	0.296326
GOTERM_BP_FAT	GO:0051338~regulation of transferase activity	17	2.42165	0.189677	PTPLAD1, CSF1, RBL1, ZEB2, IGF2, TGFB2, CDKN1C, DUSP19, EREG, CCND2, MAP3K1, DUSP16, TGFA, CD24, EGF, DUSP8, APC	454	372	13528	1.36171	1	0.922931	97.5472				GOTERM_BP_FAT	GO:0030003~cellular cation homeostasis	4	2.5641	0.387321	APOE, F2RL1, IL1B, CCL5	120	254	13528	1.77533	1	0.9366	99.9734				GOTERM_BP_FAT	GO:0009615~response to virus	37	3.61681	0.00318674	TNF, CD247, NLRX1, BNIP3, CSPG5, CCL4, B2M, CXCL10, AZU1, SLC1A3, CXCR4, IL10RB, ZNF681, BCL3, DCLK1, IFNGR1, ALPK1, TNFSF4, BST2, CDK6, HILPDA, IFI16, BIRC3, HMGA1, BIRC2, MRPS2, FAM131B, DDIT4, PSMB9, TRAF3IP2, IKBKE, BNIP3L, IRF1, SLFN11, TNFAIP3, IKBKB, GBP1	887	407	16167	1.65696	1	0.0749946	6.08379
GOTERM_BP_FAT	GO:0051348~negative regulation of transferase activity	6	0.854701	0.219046	CDKN1C, DUSP19, DUSP16, IGF2, DUSP8, APC	454	96	13528	1.86233	1	0.934101	98.7206				GOTERM_BP_FAT	GO:0019226~transmission of nerve impulse	3	1.92308	0.817445	ADORA2A, APOE, CLDN11	120	350	13528	0.966286	1	0.999629	100				GOTERM_BP_FAT	GO:0009617~response to bacterium	47	4.59433	0.00331922	CXCL1, TNF, TNFRSF25, CXCL3, SNCA, STAT5B, CXCL2, NFKBIA, TAC1, NFKB1, NFKB2, CXCL6, B2M, CXCL10, TRIB1, AZU1, CD47, FOS, CASP3, CLEC4E, CCL20, ANG, PTGES, IL10RA, BCL3, GFI1, LOXL1, AKIRIN2, IRAK2, ICAM1, TNFSF4, PTGER4, TNFRSF14, HLA-E, JUNB, TNFRSF9, NOTCH1, TNFRSF10B, ADM, RELT, STAB1, CXCL16, RBPJ, TNFAIP3, IKBKB, ABCC8, PLAU	887	555	16167	1.54351	1	0.0772012	6.32894
GOTERM_BP_FAT	GO:0006469~negative regulation of protein kinase activity	5	0.712251	0.332905	DUSP19, DUSP16, IGF2, DUSP8, APC	454	87	13528	1.71249	1	0.965078	99.9205																				GOTERM_BP_FAT	GO:0002252~immune effector process	55	5.37634	0.0657479	APLF, STAT5B, BNIP3, CSPG5, RORA, B2M, CXCL10, CD47, SLC1A3, CLEC4E, GAB2, IL4R, ZNF681, C8ORF4, CFD, ICAM1, PTGER4, BST2, RELB, TNFRSF14, SERPING1, IFI16, HLA-E, MRPS2, DDIT4, ULBP1, TNFAIP3, SEMA4A, KIR3DL1, GBP1, TNF, C3, CD247, NLRX1, AZU1, STAT6, RAC2, IL10RB, BCL3, C2, PTX3, PIK3R2, ALPK1, TNFSF4, LGALS1, CEBPG, HILPDA, BIRC3, BIRC2, FAM131B, TRAF3IP2, BNIP3L, IRF1, SLFN11, RNF19B	887	801	16167	1.25151	1	0.48713	73.7471
GOTERM_BP_FAT	GO:0043407~negative regulation of MAP kinase activity	3	0.42735	0.340689	DUSP19, DUSP16, DUSP8	454	36	13528	2.48311	1	0.966842	99.9353				Annotation Cluster 32	Enrichment Score: 0.8191920598331587															GOTERM_BP_FAT	GO:0051607~defense response to virus	25	2.44379	0.0864982	ALPK1, BST2, CD247, NLRX1, BNIP3, HILPDA, CSPG5, IFI16, BIRC3, BIRC2, MRPS2, FAM131B, DDIT4, CXCL10, B2M, TRAF3IP2, AZU1, SLC1A3, IL10RB, ZNF681, BNIP3L, IRF1, SLFN11, TNFAIP3, GBP1	887	326	16167	1.39775	1	0.552119	83.1207
GOTERM_BP_FAT	GO:0007243~protein kinase cascade	15	2.13675	0.370039	ERBB3, PTPLAD1, WNK1, IGF2, AKAP11, P2RY12, RPS6KA6, DUSP19, DOK5, MAP3K1, DUSP16, TGFA, EGF, LRRK2, DUSP8	454	370	13528	1.208	1	0.972708	99.971				Category	Term	Count	%	PValue	Genes	List Total	Pop Hits	Pop Total	Fold Enrichment	Bonferroni	Benjamini	FDR				GOTERM_BP_FAT	GO:0098542~defense response to other organism	39	3.81232	0.120925	TNF, CD247, NLRX1, BNIP3, TAC1, CSPG5, CXCL6, CXCL10, B2M, AZU1, SLC1A3, CLEC4E, CCL20, IL10RB, ANG, IL4R, ZNF681, BCL3, ALPK1, TNFSF4, BST2, HILPDA, TNFRSF14, IFI16, BIRC3, HLA-E, BIRC2, MRPS2, FAM131B, DDIT4, TRAF3IP2, ADM, STAB1, BNIP3L, IRF1, SLFN11, RBPJ, TNFAIP3, GBP1	887	571	16167	1.2449	1	0.638639	92.0699
GOTERM_MF_FAT	GO:0008138~protein tyrosine/serine/threonine phosphatase activity	3	0.42735	0.456179	DUSP19, DUSP16, DUSP8	453	44	12983	1.95409	1	0.990188	99.9899				GOTERM_BP_FAT	GO:0042325~regulation of phosphorylation	12	7.69231	0.00267469	BMP4, CSF2, IL6, ADORA2B, ADORA2A, APOE, SOCS1, PDGFRB, PKMYT1, IL1B, TRIB2, CARD10	120	466	13528	2.903	0.98776	0.0811889	4.39966				GOTERM_BP_FAT	GO:0002697~regulation of immune effector process	29	2.8348	0.169558	TNF, APLF, C3, STAT5B, CD247, NLRX1, CSPG5, B2M, STAT6, SLC1A3, GAB2, RAC2, IL4R, ZNF681, C2, ICAM1, ALPK1, TNFSF4, BST2, HILPDA, SERPING1, TNFRSF14, BIRC3, HLA-E, BIRC2, FAM131B, MRPS2, TRAF3IP2, TNFAIP3	887	422	16167	1.25254	1	0.732865	97.4104
GOTERM_BP_FAT	GO:0043086~negative regulation of catalytic activity	10	1.4245	0.584511	CDKN1C, GNAL, DUSP19, DUSP16, RAG1, PCSK9, IGF2, DUSP8, TGFB2, APC	454	277	13528	1.07572	1	0.994199	100				GOTERM_BP_FAT	GO:0051050~positive regulation of transport	8	5.12821	0.00354421	BMP4, IL6, LOC653879, ADORA2B, ADORA2A, APOE, IL1B, PTX3	120	223	13528	4.04425	0.997083	0.0957402	5.79029				GOTERM_BP_FAT	GO:0043900~regulation of multi-organism process	32	3.12805	0.216168	TNF, RAD23A, CD247, NLRX1, OXTR, VPS37B, CSPG5, CCL4, B2M, TRIB1, SLC1A3, ZNF681, PLCB1, PTX3, TNIP1, B4GALT1, ALPK1, BST2, LGALS1, GTF2H4, HILPDA, IFI16, BIRC3, BIRC2, MRPS2, TRIM21, FAM131B, TRAF3IP2, INHBA, NOTCH1, TNFAIP3, PLAU	887	488	16167	1.19519	1	0.804848	99.1684
GOTERM_BP_FAT	GO:0044092~negative regulation of molecular function	11	1.56695	0.685925	CDKN1C, ADRB3, GNAL, DUSP19, DUSP16, RAG1, PCSK9, IGF2, DUSP8, TGFB2, APC	454	334	13528	0.98135	1	0.997814	100				GOTERM_BP_FAT	GO:0051174~regulation of phosphorus metabolic process	12	7.69231	0.00362751	BMP4, CSF2, IL6, ADORA2B, ADORA2A, APOE, SOCS1, PDGFRB, PKMYT1, IL1B, TRIB2, CARD10	120	485	13528	2.78928	0.997457	0.0963039	5.9225				GOTERM_BP_FAT	GO:0050688~regulation of defense response to virus	14	1.36852	0.243415	ALPK1, CD247, NLRX1, HILPDA, CSPG5, BIRC3, BIRC2, FAM131B, MRPS2, B2M, TRAF3IP2, SLC1A3, ZNF681, TNFAIP3	887	190	16167	1.34301	1	0.835132	99.5853
																GOTERM_BP_FAT	GO:0019220~regulation of phosphate metabolic process	12	7.69231	0.00362751	BMP4, CSF2, IL6, ADORA2B, ADORA2A, APOE, SOCS1, PDGFRB, PKMYT1, IL1B, TRIB2, CARD10	120	485	13528	2.78928	0.997457	0.0963039	5.9225				GOTERM_BP_FAT	GO:0002831~regulation of response to biotic stimulus	15	1.46628	0.400597	ALPK1, CD247, NLRX1, HILPDA, CSPG5, BIRC3, BIRC2, FAM131B, MRPS2, TRIB1, B2M, TRAF3IP2, SLC1A3, ZNF681, TNFAIP3	887	233	16167	1.17339	1	0.937488	99.9957
Annotation Cluster 47	Enrichment Score: 0.7604251523476837															GOTERM_BP_FAT	GO:0032270~positive regulation of cellular protein metabolic process	7	4.48718	0.0169502	BMP4, CSF2, IL6, APOE, IL1B, FBXO5, UBE2C	120	233	13528	3.38684	1	0.249328	24.9636				GOTERM_BP_FAT	GO:0050691~regulation of defense response to virus by host	9	0.879765	0.45394	TRAF3IP2, ALPK1, SLC1A3, ZNF681, HILPDA, CSPG5, TNFAIP3, MRPS2, FAM131B	887	134	16167	1.22418	1	0.956757	99.9993
Category	Term	Count	%	PValue	Genes	List Total	Pop Hits	Pop Total	Fold Enrichment	Bonferroni	Benjamini	FDR				GOTERM_BP_FAT	GO:0050865~regulation of cell activation	6	3.84615	0.0191621	IL6, ADORA2B, ADORA2A, APOE, IL1B, ADA	120	175	13528	3.86514	1	0.265685	27.7501
GOTERM_CC_FAT	GO:0034703~cation channel complex	11	1.56695	0.00892679	KCNS3, CACNA2D1, KCNN1, SCN2A, KCNE1, CACNG3, SCN8A, KCNH2, KCNK1, KCTD4, SNAP25	404	132	12782	2.63655	0.957419	0.295808	11.5508				GOTERM_BP_FAT	GO:0051247~positive regulation of protein metabolic process	7	4.48718	0.0203929	BMP4, CSF2, IL6, APOE, IL1B, FBXO5, UBE2C	120	243	13528	3.24746	1	0.273525	29.2581				Annotation Cluster 31	Enrichment Score: 2.1441156643821753
GOTERM_CC_FAT	GO:0034702~ion channel complex	13	1.85185	0.0289885	KCNS3, CACNA2D1, GABRB3, KCNN1, GABRA3, SCN2A, KCNE1, CACNG3, SCN8A, KCNH2, KCNK1, KCTD4, SNAP25	404	205	12782	2.00635	0.999968	0.498583	33.1467				GOTERM_BP_FAT	GO:0051173~positive regulation of nitrogen compound metabolic process	12	7.69231	0.0263445	BMP4, CSF2, GLIS3, HHEX, HMGB2, IL6, ADORA2B, ADORA2A, APOE, IL1B, PTX3, ETV4	120	644	13528	2.10062	1	0.317274	36.1421				Category	Term	Count	%	PValue	Genes	List Total	Pop Hits	Pop Total	Fold Enrichment	Bonferroni	Benjamini	FDR
GOTERM_MF_FAT	GO:0022843~voltage-gated cation channel activity	11	1.56695	0.0327637	KCNS3, CACNA2D1, SCN2A, NOX1, KCNE1, CACNG3, SCN8A, KCNH2, KCNK1, KCTD4, SNAP25	453	147	12983	2.14463	1	0.770054	39.5254				GOTERM_BP_FAT	GO:0031328~positive regulation of cellular biosynthetic process	12	7.69231	0.0387181	BMP4, CSF2, GLIS3, HHEX, HMGB2, IL6, ADORA2B, ADORA2A, APOE, IL1B, PTX3, ETV4	120	685	13528	1.97489	1	0.393085	48.489				GOTERM_BP_FAT	GO:0050795~regulation of behavior	33	3.22581	5.78282e-06	CXCL1, FGF18, PDGFB, CXCL3, CXCL2, CX3CL1, CXCL6, GREM1, CCL4, ADORA1, CXCL10, NOV, AZU1, RAC2, CXCR4, DLG4, SEMA3C, STRA6, HTR1D, ANO6, SCG2, MPP1, PTGER4, MET, PADI2, ARRDC3, NOTCH1, SEMA6B, VEGFA, SEMA4C, SEMA4B, IFT88, SEMA4A	887	248	16167	2.42531	0.0389104	0.000721332	0.0113713
GOTERM_CC_FAT	GO:0034705~potassium channel complex	7	0.997151	0.05407	KCNS3, KCNN1, KCNE1, KCNH2, KCNK1, KCTD4, SNAP25	404	86	12782	2.57524	1	0.62406	53.2751				GOTERM_BP_FAT	GO:0009891~positive regulation of biosynthetic process	12	7.69231	0.0422694	BMP4, CSF2, GLIS3, HHEX, HMGB2, IL6, ADORA2B, ADORA2A, APOE, IL1B, PTX3, ETV4	120	695	13528	1.94647	1	0.406712	51.5942				GOTERM_BP_FAT	GO:0050900~leukocyte migration	41	4.00782	1.38802e-05	CXCL1, TNF, PDGFB, CXCL3, STAT5B, CXCL2, L1CAM, CX3CL1, CXCL6, GREM1, CCL4, ADORA1, SLC7A5, CXCL10, NOV, AZU1, CD47, RAC2, CCL20, CXCR4, SOS1, PLCB1, ANO6, SCG2, PIK3R2, B4GALT1, ICAM1, RET, MPP1, PTGER4, SLC7A10, PADI2, TNFRSF14, SLC7A11, SLC16A3, CCL14, ITGA5, CXCL16, VEGFA, COL1A1, ITGA2B	887	357	16167	2.09325	0.0908641	0.00139991	0.0272919
GOTERM_CC_FAT	GO:0008076~voltage-gated potassium channel complex	7	0.997151	0.05407	KCNS3, KCNN1, KCNE1, KCNH2, KCNK1, KCTD4, SNAP25	404	86	12782	2.57524	1	0.62406	53.2751				GOTERM_BP_FAT	GO:0001934~positive regulation of protein amino acid phosphorylation	4	2.5641	0.0436785	BMP4, CSF2, IL6, IL1B	120	89	13528	5.06667	1	0.414877	52.7769				GOTERM_BP_FAT	GO:0050920~regulation of chemotaxis	26	2.54154	2.2576e-05	CXCL1, FGF18, MPP1, PDGFB, CXCL3, MET, CXCL2, PADI2, CXCL6, CX3CL1, GREM1, CCL4, CXCL10, NOV, AZU1, NOTCH1, SEMA6B, RAC2, CXCR4, VEGFA, SEMA4C, SEMA3C, SEMA4B, ANO6, SEMA4A, SCG2	887	183	16167	2.58957	0.143534	0.00201019	0.0443861
GOTERM_MF_FAT	GO:0005251~delayed rectifier potassium channel activity	3	0.42735	0.0633802	KCNS3, KCNE1, KCNH2	453	12	12983	7.16501	1	0.84262	62.7893				GOTERM_BP_FAT	GO:0042327~positive regulation of phosphorylation	4	2.5641	0.0539558	BMP4, CSF2, IL6, IL1B	120	97	13528	4.6488	1	0.471475	60.6157				GOTERM_BP_FAT	GO:0007610~behavior	68	6.64712	5.03454e-05	FGF18, JPH4, PDGFB, SNCA, FGF13, GDNF, ADORA1, NR2E1, HOXD10, CXCL10, NOV, FOS, CASP3, SLC1A3, MCOLN3, CXCR4, IFT20, DLG4, SEMA3C, STRA6, PLCB1, ANO6, EFNB3, PTGER4, NRXN2, MPP1, PADI2, PRKCG, ARRDC3, HOXD9, LSAMP, VEGFA, SEMA4C, SEMA4B, NRGN, IFT88, CLN8, SEMA4A, CXCL1, CXCL3, CXCL2, OXTR, TAC1, CXCL6, CX3CL1, GREM1, CCL4, AMPH, AZU1, NPAS1, NPAS2, RAC2, STRBP, GFI1, RUNX1, OLFM2, SCG2, GRIN1, M…	887	750	16167	1.65255	0.292154	0.0035196	0.0989573
GOTERM_BP_FAT	GO:0006811~ion transport	34	4.8433	0.0833683	SLC9A9, CAV2, SLC38A4, GABRB3, SLC22A15, SFXN1, KCNS3, P2RY6, SLC1A2, SLC1A3, SLC4A8, KCNE1, SLC31A2, SLC1A1, CAMK2A, SLC39A2, CACNA2D1, PTGER3, GABRA3, MFI2, NOX1, SCN2A, WNK1, CACNG3, SLC10A4, KCNK1, CNGA3, KCTD4, SLC26A6, KCNN1, SCN8A, SLC13A4, KCNH2, STEAP2	454	768	13528	1.31915	1	0.801102	78.4472				GOTERM_BP_FAT	GO:0045937~positive regulation of phosphate metabolic process	4	2.5641	0.0580833	BMP4, CSF2, IL6, IL1B	120	100	13528	4.50933	1	0.485568	63.405				GOTERM_MF_FAT	GO:0005125~cytokine activity	28	2.73705	6.46042e-05	CXCL1, NAMPT, TNF, CXCL3, CRLF1, CXCL2, TNFSF15, IL32, CD70, CX3CL1, CXCL6, GREM1, CCL4, IL11, CXCL10, LIF, CCL20, SCG2, SECTM1, BMP2, TNFSF4, BMP1, INHBA, CCL14, INHBE, CXCL16, VEGFA, GDF15	824	218	14983	2.33546	0.0810924	0.0414033	0.105521
GOTERM_MF_FAT	GO:0022832~voltage-gated channel activity	11	1.56695	0.143388	KCNS3, CACNA2D1, SCN2A, NOX1, KCNE1, CACNG3, SCN8A, KCNH2, KCNK1, KCTD4, SNAP25	453	195	12983	1.61672	1	0.907022	90.3354				GOTERM_BP_FAT	GO:0010562~positive regulation of phosphorus metabolic process	4	2.5641	0.0580833	BMP4, CSF2, IL6, IL1B	120	100	13528	4.50933	1	0.485568	63.405				GOTERM_BP_FAT	GO:0002685~regulation of leukocyte migration	22	2.15054	8.46474e-05	CXCL1, ICAM1, TNF, PTGER4, MPP1, CXCL3, CXCL2, PADI2, TNFRSF14, CXCL6, CX3CL1, GREM1, CCL4, ADORA1, CXCL10, NOV, RAC2, CCL20, VEGFA, PLCB1, ANO6, ITGA2B	887	152	16167	2.63806	0.440639	0.0052202	0.166327
GOTERM_MF_FAT	GO:0005244~voltage-gated ion channel activity	11	1.56695	0.143388	KCNS3, CACNA2D1, SCN2A, NOX1, KCNE1, CACNG3, SCN8A, KCNH2, KCNK1, KCTD4, SNAP25	453	195	12983	1.61672	1	0.907022	90.3354				GOTERM_BP_FAT	GO:0044093~positive regulation of molecular function	10	6.41026	0.073289	IL6, CYP27B1, ADORA2B, ADORA2A, APOE, C6, IL1B, FBXO5, UBE2C, CARD10	120	586	13528	1.92378	1	0.54254	72.1594				GOTERM_BP_FAT	GO:0097529~myeloid leukocyte migration	20	1.95503	0.000834346	CXCL1, MPP1, PDGFB, PTGER4, CXCL3, CXCL2, STAT5B, CX3CL1, GREM1, CCL4, CXCL10, NOV, AZU1, CCL14, RAC2, CCL20, VEGFA, PLCB1, ANO6, SCG2	887	155	16167	2.35182	0.996748	0.0285173	1.62802
GOTERM_BP_FAT	GO:0030001~metal ion transport	21	2.99145	0.151569	SLC9A9, SLC38A4, CACNA2D1, MFI2, SCN2A, SLC10A4, CACNG3, SFXN1, KCNK1, KCTD4, KCNS3, KCNN1, SLC4A8, KCNE1, SCN8A, SLC13A4, SLC31A2, STEAP2, KCNH2, CAMK2A, SLC39A2	454	465	13528	1.34569	1	0.894088	94.4853				GOTERM_BP_FAT	GO:0045935~positive regulation of nucleobase, nucleoside, nucleotide and nucleic acid metabolic process	10	6.41026	0.0987489	BMP4, CSF2, GLIS3, HHEX, HMGB2, IL6, ADORA2B, ADORA2A, APOE, ETV4	120	624	13528	1.80662	1	0.615153	82.5647				GOTERM_MF_FAT	GO:0008009~chemokine activity	10	0.977517	0.000901128	CXCL1, CCL14, CCL20, CXCL3, CXCL16, CXCL2, CXCL6, CX3CL1, CCL4, CXCL10	824	47	14983	3.86878	0.692755	0.0867792	1.46245
GOTERM_MF_FAT	GO:0046873~metal ion transmembrane transporter activity	16	2.2792	0.171654	CACNA2D1, NOX1, SCN2A, CACNG3, KCNK1, CNGA3, KCTD4, KCNS3, KCNN1, KCNE1, SLC13A4, SCN8A, SLC31A2, KCNH2, SNAP25, SLC39A2	453	328	12983	1.39805	1	0.926244	94.1766				GOTERM_BP_FAT	GO:0010605~negative regulation of macromolecule metabolic process	11	7.05128	0.111948	BMP4, GLIS3, HHEX, HMGB2, IL6, IRF7, SOCS1, HES2, LMCD1, FBXO5, UBE2C	120	734	13528	1.68946	1	0.647873	86.3922				GOTERM_BP_FAT	GO:0060326~cell chemotaxis	26	2.54154	0.00102954	CXCL1, FGF18, PDGFB, CXCL3, CXCL2, CX3CL1, CXCL6, GREM1, CCL4, CXCL10, AZU1, NOV, RAC2, CCL20, CXCR4, ANO6, SCG2, MPP1, MET, PADI2, NR4A1, PRKCQ, NOTCH1, CCL14, CXCL16, VEGFA	887	233	16167	2.03387	0.999149	0.0332592	2.00525
GOTERM_MF_FAT	GO:0022836~gated channel activity	15	2.13675	0.193879	CACNA2D1, GABRB3, GABRA3, NOX1, SCN2A, CACNG3, KCNK1, CNGA3, KCTD4, KCNS3, KCNN1, KCNE1, SCN8A, KCNH2, SNAP25	453	310	12983	1.38678	1	0.940259	96.1377				GOTERM_BP_FAT	GO:0035270~endocrine system development	3	1.92308	0.123279	BMP4, HHEX, IL6	120	69	13528	4.90145	1	0.672059	89.0327				GOTERM_BP_FAT	GO:0002687~positive regulation of leukocyte migration	16	1.56403	0.00105758	CXCL1, ICAM1, TNF, PTGER4, CXCL3, CXCL2, TNFRSF14, CXCL6, CX3CL1, CCL4, CXCL10, RAC2, CCL20, VEGFA, ANO6, ITGA2B	887	111	16167	2.62726	0.999298	0.0339899	2.05932
GOTERM_MF_FAT	GO:0031402~sodium ion binding	7	0.997151	0.223079	SLC9A9, SLC38A4, SCN2A, SLC4A8, SLC10A4, SCN8A, SLC13A4	453	117	12983	1.7147	1	0.946142	97.7873				GOTERM_BP_FAT	GO:0043193~positive regulation of gene-specific transcription	3	1.92308	0.178138	HHEX, HMGB2, IL6	120	87	13528	3.88736	1	0.769157	96.2961				GOTERM_BP_FAT	GO:0030595~leukocyte chemotaxis	21	2.05279	0.00208143	CXCL1, PDGFB, MPP1, CXCL3, CXCL2, PADI2, CXCL6, CX3CL1, GREM1, CCL4, CXCL10, NOV, AZU1, CCL14, RAC2, CCL20, CXCR4, CXCL16, VEGFA, ANO6, SCG2	887	180	16167	2.12644	0.999999	0.0545341	4.01458
GOTERM_MF_FAT	GO:0005261~cation channel activity	13	1.85185	0.251938	KCNS3, CACNA2D1, KCNN1, SCN2A, NOX1, KCNE1, CACNG3, SCN8A, KCNH2, KCNK1, CNGA3, KCTD4, SNAP25	453	275	12983	1.35484	1	0.955175	98.7505				GOTERM_BP_FAT	GO:0010604~positive regulation of macromolecule metabolic process	11	7.05128	0.221608	BMP4, CSF2, GLIS3, HHEX, HMGB2, IL6, APOE, IL1B, FBXO5, UBE2C, ETV4	120	857	13528	1.44699	1	0.82152	98.5134				GOTERM_BP_FAT	GO:0002688~regulation of leukocyte chemotaxis	14	1.36852	0.00239848	CXCL1, MPP1, CXCL3, CXCL2, PADI2, CX3CL1, CXCL6, GREM1, CCL4, CXCL10, NOV, RAC2, VEGFA, ANO6	887	97	16167	2.63064	1	0.0605176	4.61249
GOTERM_MF_FAT	GO:0005249~voltage-gated potassium channel activity	6	0.854701	0.268884	KCNS3, KCNE1, KCNH2, KCNK1, KCTD4, SNAP25	453	100	12983	1.7196	1	0.953622	99.1159				GOTERM_BP_FAT	GO:0009890~negative regulation of biosynthetic process	8	5.12821	0.239972	GLIS3, HHEX, HMGB2, IL6, APOE, IRF7, HES2, LMCD1	120	573	13528	1.57394	1	0.842578	99.0046				GOTERM_MF_FAT	GO:0042379~chemokine receptor binding	10	0.977517	0.0036467	CXCL1, CCL14, CCL20, CXCL3, CXCL16, CXCL2, CXCL6, CX3CL1, CCL4, CXCL10	824	57	14983	3.19004	0.991623	0.180664	5.79544
GOTERM_BP_FAT	GO:0006814~sodium ion transport	7	0.997151	0.269777	SLC9A9, SLC38A4, SCN2A, SLC4A8, SLC10A4, SCN8A, SLC13A4	454	130	13528	1.60447	1	0.955024	99.6085				GOTERM_BP_FAT	GO:0010629~negative regulation of gene expression	7	4.48718	0.283425	BMP4, GLIS3, HHEX, HMGB2, IRF7, HES2, LMCD1	120	504	13528	1.56574	1	0.875478	99.6298				GOTERM_BP_FAT	GO:0050921~positive regulation of chemotaxis	15	1.46628	0.00692267	CXCL1, FGF18, PDGFB, CXCL3, MET, CXCL2, CXCL6, CX3CL1, CCL4, CXCL10, AZU1, RAC2, VEGFA, ANO6, SCG2	887	122	16167	2.24098	1	0.130835	12.7687
GOTERM_MF_FAT	GO:0031420~alkali metal ion binding	11	1.56695	0.269985	KCNS3, SLC9A9, SLC38A4, SCN2A, SLC4A8, KCNE1, SLC10A4, SCN8A, SLC13A4, KCNH2, KCNK1	453	228	12983	1.38272	1	0.952329	99.1358				GOTERM_BP_FAT	GO:0032583~regulation of gene-specific transcription	3	1.92308	0.330267	HHEX, HMGB2, IL6	120	134	13528	2.52388	1	0.90658	99.8811				GOTERM_BP_FAT	GO:0048520~positive regulation of behavior	17	1.66178	0.00720711	CXCL1, FGF18, PDGFB, PTGER4, CXCL3, MET, CXCL2, CXCL6, CX3CL1, CCL4, CXCL10, AZU1, RAC2, VEGFA, STRA6, ANO6, SCG2	887	148	16167	2.0936	1	0.133297	13.2587
GOTERM_BP_FAT	GO:0015672~monovalent inorganic cation transport	14	1.9943	0.278139	SLC9A9, SLC38A4, NOX1, SCN2A, SLC10A4, KCNK1, KCTD4, KCNS3, KCNN1, KCNE1, SLC4A8, SCN8A, SLC13A4, KCNH2	454	318	13528	1.31183	1	0.958307	99.6804				GOTERM_BP_FAT	GO:0010558~negative regulation of macromolecule biosynthetic process	7	4.48718	0.350149	GLIS3, HHEX, HMGB2, IL6, IRF7, HES2, LMCD1	120	547	13528	1.44266	1	0.918229	99.9283				GOTERM_BP_FAT	GO:0070098~chemokine-mediated signaling pathway	11	1.07527	0.0108456	CXCL1, CCL14, CCL20, CXCR4, CXCL3, CXCL2, PADI2, CXCL6, CX3CL1, CCL4, CXCL10	887	79	16167	2.53788	1	0.170639	19.3009
GOTERM_BP_FAT	GO:0006812~cation transport	22	3.1339	0.303652	SLC9A9, SLC38A4, CACNA2D1, NOX1, MFI2, SCN2A, SLC10A4, CACNG3, SFXN1, KCNK1, KCTD4, KCNS3, KCNN1, SLC4A8, KCNE1, SCN8A, SLC13A4, SLC31A2, STEAP2, KCNH2, CAMK2A, SLC39A2	454	553	13528	1.18543	1	0.962506	99.8305				GOTERM_BP_FAT	GO:0010557~positive regulation of macromolecule biosynthetic process	8	5.12821	0.352846	BMP4, CSF2, GLIS3, HHEX, HMGB2, IL6, IL1B, ETV4	120	654	13528	1.379	1	0.919467	99.9332				GOTERM_MF_FAT	GO:0045236~CXCR chemokine receptor binding	5	0.488759	0.0121127	CXCL1, CXCL3, CXCL2, CXCL6, CXCL10	824	17	14983	5.34802	1	0.328881	18.0572
GOTERM_MF_FAT	GO:0005267~potassium channel activity	7	0.997151	0.317955	KCNS3, KCNN1, KCNE1, KCNH2, KCNK1, KCTD4, SNAP25	453	133	12983	1.50842	1	0.967278	99.6903				GOTERM_BP_FAT	GO:0031327~negative regulation of cellular biosynthetic process	7	4.48718	0.372257	GLIS3, HHEX, HMGB2, IL6, IRF7, HES2, LMCD1	120	561	13528	1.40665	1	0.929908	99.9599				GOTERM_BP_FAT	GO:0002548~monocyte chemotaxis	9	0.879765	0.0132804	NOV, CCL14, PDGFB, CCL20, CX3CL1, GREM1, ANO6, CCL4, CXCL10	887	58	16167	2.82827	1	0.194177	23.1187
GOTERM_MF_FAT	GO:0005216~ion channel activity	15	2.13675	0.467474	CACNA2D1, GABRB3, GABRA3, NOX1, SCN2A, CACNG3, KCNK1, CNGA3, KCTD4, KCNS3, KCNN1, KCNE1, SCN8A, KCNH2, SNAP25	453	386	12983	1.11373	1	0.990747	99.9926				GOTERM_BP_FAT	GO:0016481~negative regulation of transcription	6	3.84615	0.378624	GLIS3, HHEX, HMGB2, IRF7, HES2, LMCD1	120	459	13528	1.47364	1	0.93262	99.9662				GOTERM_BP_FAT	GO:0002690~positive regulation of leukocyte chemotaxis	10	0.977517	0.0327818	CXCL1, RAC2, CXCL3, VEGFA, CXCL2, CXCL6, CX3CL1, ANO6, CCL4, CXCL10	887	81	16167	2.2502	1	0.335829	48.0795
GOTERM_MF_FAT	GO:0022838~substrate specific channel activity	15	2.13675	0.522242	CACNA2D1, GABRB3, GABRA3, NOX1, SCN2A, CACNG3, KCNK1, CNGA3, KCTD4, KCNS3, KCNN1, KCNE1, SCN8A, KCNH2, SNAP25	453	398	12983	1.08015	1	0.99398	99.9986				GOTERM_MF_FAT	GO:0003677~DNA binding	22	14.1026	0.39828	E2F2, IRX3, GLIS3, IFIH1, HMGB2, KIF4A, NDN, FOXM1, NUSAP1, MCM3, HHEX, KIF2C, POLE2, CENPA, LYL1, HES4, IRF7, HES2, HIST1H4C, FANCG, TOP2A, ETV4	110	2331	12983	1.11394	1	0.956289	99.8501				GOTERM_BP_FAT	GO:1902622~regulation of neutrophil migration	6	0.58651	0.0405479	CXCL1, PTGER4, RAC2, MPP1, CXCL3, CXCL2	887	35	16167	3.12456	1	0.37716	55.6913
GOTERM_MF_FAT	GO:0015267~channel activity	15	2.13675	0.57617	CACNA2D1, GABRB3, GABRA3, NOX1, SCN2A, CACNG3, KCNK1, CNGA3, KCTD4, KCNS3, KCNN1, KCNE1, SCN8A, KCNH2, SNAP25	453	412	12983	1.04345	1	0.995089	99.9998				GOTERM_BP_FAT	GO:0010628~positive regulation of gene expression	7	4.48718	0.403931	BMP4, CSF2, GLIS3, HHEX, HMGB2, IL6, ETV4	120	581	13528	1.35823	1	0.945146	99.9832				GOTERM_BP_FAT	GO:0097530~granulocyte migration	12	1.17302	0.0408516	CXCL1, CCL14, PTGER4, RAC2, MPP1, CCL20, CXCL3, VEGFA, CXCL2, CX3CL1, CCL4, SCG2	887	111	16167	1.97044	1	0.378427	55.9662
GOTERM_MF_FAT	GO:0022803~passive transmembrane transporter activity	15	2.13675	0.579863	CACNA2D1, GABRB3, GABRA3, NOX1, SCN2A, CACNG3, KCNK1, CNGA3, KCTD4, KCNS3, KCNN1, KCNE1, SCN8A, KCNH2, SNAP25	453	413	12983	1.04092	1	0.995125	99.9998				GOTERM_BP_FAT	GO:0045944~positive regulation of transcription from RNA polymerase II promoter	5	3.20513	0.41263	BMP4, GLIS3, HHEX, HMGB2, IL6	120	371	13528	1.51932	1	0.948457	99.9869				GOTERM_BP_FAT	GO:0072676~lymphocyte migration	9	0.879765	0.0457956	RET, CCL14, CCL20, CXCL16, PADI2, TNFRSF14, CX3CL1, CCL4, CXCL10	887	73	16167	2.24712	1	0.403832	60.2214
GOTERM_BP_FAT	GO:0006813~potassium ion transport	6	0.854701	0.624938	KCNS3, KCNN1, KCNE1, KCNH2, KCNK1, KCTD4	454	160	13528	1.1174	1	0.996076	100				GOTERM_BP_FAT	GO:0000122~negative regulation of transcription from RNA polymerase II promoter	4	2.5641	0.415773	GLIS3, HHEX, IRF7, LMCD1	120	266	13528	1.69524	1	0.949466	99.988				GOTERM_BP_FAT	GO:0071621~granulocyte chemotaxis	11	1.07527	0.0499384	CXCL1, CCL14, RAC2, MPP1, CCL20, CXCL3, VEGFA, CXCL2, CX3CL1, CCL4, SCG2	887	101	16167	1.98508	1	0.422672	63.4834
GOTERM_MF_FAT	GO:0030955~potassium ion binding	4	0.569801	0.827815	KCNS3, KCNE1, KCNH2, KCNK1	453	128	12983	0.895626	1	0.999651	100				GOTERM_BP_FAT	GO:0045934~negative regulation of nucleobase, nucleoside, nucleotide and nucleic acid metabolic process	6	3.84615	0.470864	GLIS3, HHEX, HMGB2, IRF7, HES2, LMCD1	120	512	13528	1.32109	1	0.969084	99.9977				GOTERM_BP_FAT	GO:0048247~lymphocyte chemotaxis	7	0.684262	0.0544451	CCL14, CCL20, CXCL16, PADI2, CX3CL1, CCL4, CXCL10	887	50	16167	2.55172	1	0.440807	66.7431
																GOTERM_BP_FAT	GO:0051172~negative regulation of nitrogen compound metabolic process	6	3.84615	0.482795	GLIS3, HHEX, HMGB2, IRF7, HES2, LMCD1	120	519	13528	1.30328	1	0.971717	99.9985				GOTERM_BP_FAT	GO:1902624~positive regulation of neutrophil migration	5	0.488759	0.0716733	CXCL1, PTGER4, RAC2, CXCL3, CXCL2	887	29	16167	3.14252	1	0.507817	76.8346
Annotation Cluster 48	Enrichment Score: 0.7490798299743101															GOTERM_BP_FAT	GO:0045941~positive regulation of transcription	6	3.84615	0.557045	BMP4, GLIS3, HHEX, HMGB2, IL6, ETV4	120	564	13528	1.19929	1	0.984753	99.9999				GOTERM_BP_FAT	GO:0071622~regulation of granulocyte chemotaxis	6	0.58651	0.0718305	CXCL1, RAC2, MPP1, CXCL3, CXCL2, CX3CL1	887	41	16167	2.66731	1	0.508127	76.9117
Category	Term	Count	%	PValue	Genes	List Total	Pop Hits	Pop Total	Fold Enrichment	Bonferroni	Benjamini	FDR				GOTERM_BP_FAT	GO:0045893~positive regulation of transcription, DNA-dependent	5	3.20513	0.608801	BMP4, GLIS3, HHEX, HMGB2, IL6	120	477	13528	1.18169	1	0.99068	100				GOTERM_BP_FAT	GO:1990266~neutrophil migration	10	0.977517	0.0721376	CXCL1, CCL14, PTGER4, RAC2, MPP1, CCL20, CXCL3, CXCL2, CX3CL1, CCL4	887	94	16167	1.939	1	0.509189	77.0614
GOTERM_CC_FAT	GO:0005856~cytoskeleton	55	7.83476	0.0553711	TUBB2B, FERMT1, IQGAP2, PTPN21, CPEB1, TTLL7, KIF13A, FRMD5, FNTA, EVI5, MAPT, CAMSAP1, DYNC2H1, SNTB1, AIF1L, DISC1, DYNC1I1, ACTA1, PDE4D, ARHGAP24, MYRIP, TXNDC6, SGCD, ERC2, KBTBD10, DYNLRB1, DST, CEP97, BBS9, EPB41L4B, AKAP11, AMPH, ELMOD3, MAP3K1, DMD, ACTR3C, STRBP, PPP2R2B, APC, DNM3, ACTC1, EPPK1, NIN, CEP135, TREX2, BRCA2, FRMPD4, COTL1, PLK4, ACTRT2, NTRK2, TMOD2, GRLF1, KATNAL2, KRT71	404	1381	12782	1.26005	1	0.615115	54.1472				GOTERM_BP_FAT	GO:0045892~negative regulation of transcription, DNA-dependent	4	2.5641	0.609924	GLIS3, HHEX, IRF7, LMCD1	120	356	13528	1.26667	1	0.990682	100				GOTERM_BP_FAT	GO:0090022~regulation of neutrophil chemotaxis	5	0.488759	0.0792778	CXCL1, RAC2, MPP1, CXCL3, CXCL2	887	30	16167	3.03777	1	0.531796	80.2943
GOTERM_CC_FAT	GO:0043232~intracellular non-membrane-bounded organelle	87	12.3932	0.319697	TUBB2B, UTY, FERMT1, IQGAP2, PTPN21, APOBEC3G, CPEB1, TTLL7, CBX5, ZNF207, KIF13A, G2E3, FRMD5, FNTA, EVI5, OSR1, MAPT, CAMSAP1, DYNC2H1, SNTB1, AIF1L, PHC1, DISC1, DYNC1I1, ACTA1, GPR19, ZNF506, SOX11, PDE4D, ARHGAP24, MYRIP, ZNF238, FANCD2, TXNDC6, SGCD, MDM2, ERC2, KBTBD10, DYNLRB1, DST, CEP97, BBS9, EPB41L4B, AKAP11, MYBL1, RPA4, AMPH, ELMOD3, TRIM66, HAND1, HIST1H4A, SYN1, DMD, MAP3K1, RNF16…	404	2596	12782	1.06031	1	0.891704	99.4872				GOTERM_BP_FAT	GO:0051254~positive regulation of RNA metabolic process	5	3.20513	0.615421	BMP4, GLIS3, HHEX, HMGB2, IL6	120	481	13528	1.17186	1	0.991191	100				GOTERM_MF_FAT	GO:0001664~G-protein coupled receptor binding	20	1.95503	0.103631	CXCL1, DNM3, INSL3, MAGI2, C3, CXCL3, CXCL2, TAC1, CXCL6, CX3CL1, BDKRB2, ARRDC3, CCL4, ADORA1, CXCL10, CCL14, CCL20, ADM, CXCL16, DLG4	824	253	14983	1.43741	1	0.764619	83.2675
GOTERM_CC_FAT	GO:0043228~non-membrane-bounded organelle	87	12.3932	0.319697	TUBB2B, UTY, FERMT1, IQGAP2, PTPN21, APOBEC3G, CPEB1, TTLL7, CBX5, ZNF207, KIF13A, G2E3, FRMD5, FNTA, EVI5, OSR1, MAPT, CAMSAP1, DYNC2H1, SNTB1, AIF1L, PHC1, DISC1, DYNC1I1, ACTA1, GPR19, ZNF506, SOX11, PDE4D, ARHGAP24, MYRIP, ZNF238, FANCD2, TXNDC6, SGCD, MDM2, ERC2, KBTBD10, DYNLRB1, DST, CEP97, BBS9, EPB41L4B, AKAP11, MYBL1, RPA4, AMPH, ELMOD3, TRIM66, HAND1, HIST1H4A, SYN1, DMD, MAP3K1, RNF16…	404	2596	12782	1.06031	1	0.891704	99.4872				GOTERM_BP_FAT	GO:0051253~negative regulation of RNA metabolic process	4	2.5641	0.621283	GLIS3, HHEX, IRF7, LMCD1	120	362	13528	1.24567	1	0.991477	100				GOTERM_BP_FAT	GO:2000401~regulation of lymphocyte migration	5	0.488759	0.152876	CCL20, PADI2, TNFRSF14, CCL4, CXCL10	887	38	16167	2.39824	1	0.704888	96.1711
																GOTERM_BP_FAT	GO:0006357~regulation of transcription from RNA polymerase II promoter	7	4.48718	0.622188	BMP4, GLIS3, HHEX, HMGB2, IL6, IRF7, LMCD1	120	727	13528	1.08547	1	0.991456	100				GOTERM_BP_FAT	GO:0090023~positive regulation of neutrophil chemotaxis	4	0.391007	0.154813	CXCL1, RAC2, CXCL3, CXCL2	887	25	16167	2.91626	1	0.70866	96.3395
Annotation Cluster 49	Enrichment Score: 0.7467558700002004															GOTERM_MF_FAT	GO:0030528~transcription regulator activity	13	8.33333	0.627091	E2F2, IRX3, GLIS3, HMGB2, FOXM1, LMCD1, HHEX, LYL1, HES4, PIR, IRF7, HES2, ETV4	110	1512	12983	1.01478	1	0.994648	99.9997				GOTERM_BP_FAT	GO:0030593~neutrophil chemotaxis	8	0.782014	0.169307	CXCL1, CCL14, RAC2, CCL20, CXCL3, CXCL2, CX3CL1, CCL4	887	83	16167	1.75678	1	0.733023	97.395
Category	Term	Count	%	PValue	Genes	List Total	Pop Hits	Pop Total	Fold Enrichment	Bonferroni	Benjamini	FDR				GOTERM_BP_FAT	GO:0006355~regulation of transcription, DNA-dependent	15	9.61538	0.708514	BMP4, E2F2, GLIS3, IRX3, IL6, HMGB2, NDN, ADORA2A, FOXM1, LMCD1, HHEX, HES4, IRF7, HES2, ETV4	120	1773	13528	0.953751	1	0.997189	100				GOTERM_BP_FAT	GO:0071624~positive regulation of granulocyte chemotaxis	4	0.391007	0.196279	CXCL1, RAC2, CXCL3, CXCL2	887	28	16167	2.6038	1	0.776442	98.6388
GOTERM_BP_FAT	GO:0048729~tissue morphogenesis	12	1.7094	0.0398702	FRAS1, WNT4, ACTC1, NOTCH1, HAND1, BCL2, AGT, GRLF1, ZEB2, PCDH8, KRT71, TGFB2	454	180	13528	1.98649	1	0.683174	51.1931				GOTERM_MF_FAT	GO:0003700~transcription factor activity	8	5.12821	0.719791	E2F2, GLIS3, HHEX, IRX3, HMGB2, FOXM1, IRF7, ETV4	110	975	12983	0.968429	1	0.998413	100				GOTERM_MF_FAT	GO:0048020~CCR chemokine receptor binding	4	0.391007	0.286378	CCL14, CCL20, CX3CL1, CCL4	824	34	14983	2.13921	1	0.936732	99.5969
GOTERM_BP_FAT	GO:0035239~tube morphogenesis	9	1.28205	0.0634001	WNT4, NOTCH1, HAND1, BCL2, AGT, FOXA1, GRLF1, ZEB2, EGF	454	127	13528	2.11162	1	0.745467	68.4859				GOTERM_BP_FAT	GO:0051252~regulation of RNA metabolic process	15	9.61538	0.739871	BMP4, E2F2, GLIS3, IRX3, IL6, HMGB2, NDN, ADORA2A, FOXM1, LMCD1, HHEX, HES4, IRF7, HES2, ETV4	120	1813	13528	0.932708	1	0.998335	100				GOTERM_BP_FAT	GO:1901623~regulation of lymphocyte chemotaxis	3	0.293255	0.300454	PADI2, CCL4, CXCL10	887	20	16167	2.73399	1	0.882332	99.9112
GOTERM_BP_FAT	GO:0060429~epithelium development	13	1.85185	0.0818942	FRAS1, WNT4, LAMA3, EREG, PPHLN1, BCL2, AGT, FOXA1, KCNE1, GRLF1, ZEB2, PCDH8, CITED1	454	227	13528	1.70646	1	0.797511	77.8279				GOTERM_MF_FAT	GO:0016564~transcription repressor activity	3	1.92308	0.747774	HHEX, HMGB2, LMCD1	110	316	12983	1.12051	1	0.998747	100
GOTERM_BP_FAT	GO:0002009~morphogenesis of an epithelium	7	0.997151	0.122951	FRAS1, WNT4, BCL2, AGT, GRLF1, ZEB2, PCDH8	454	101	13528	2.06516	1	0.864785	90.1025				GOTERM_BP_FAT	GO:0045449~regulation of transcription	19	12.1795	0.898573	BMP4, E2F2, GLIS3, IRX3, HMGB2, IL6, NDN, ADORA2A, FOXM1, LMCD1, MCM3, HHEX, CDCA7, LYL1, HES4, IRF7, HES2, IL1B, ETV4	120	2601	13528	0.823504	1	0.999973	100				Annotation Cluster 32	Enrichment Score: 2.051016074812932
GOTERM_BP_FAT	GO:0060562~epithelial tube morphogenesis	5	0.712251	0.18627	WNT4, BCL2, AGT, GRLF1, ZEB2	454	67	13528	2.22368	1	0.920879	97.3589				GOTERM_BP_FAT	GO:0006350~transcription	13	8.33333	0.968032	E2F2, GLIS3, NDN, FOXM1, MCM3, HHEX, CDCA7, LYL1, HES4, PIR, IRF7, HES2, ETV4	120	2101	13528	0.697541	1	1	100				Category	Term	Count	%	PValue	Genes	List Total	Pop Hits	Pop Total	Fold Enrichment	Bonferroni	Benjamini	FDR
GOTERM_BP_FAT	GO:0016331~morphogenesis of embryonic epithelium	4	0.569801	0.307332	WNT4, GRLF1, ZEB2, PCDH8	454	58	13528	2.05499	1	0.962953	99.8457																				GOTERM_MF_FAT	GO:0005031~tumor necrosis factor-activated receptor activity	6	0.58651	0.00876959	TNFRSF9, TNFRSF10B, RELT, TNFRSF25, TNFRSF19, TNFRSF14	824	24	14983	4.54581	0.99999	0.287602	13.4061
GOTERM_BP_FAT	GO:0001838~embryonic epithelial tube formation	3	0.42735	0.424638	WNT4, GRLF1, ZEB2	454	43	13528	2.07889	1	0.980501	99.9941				Annotation Cluster 33	Enrichment Score: 0.7959072858090055															GOTERM_MF_FAT	GO:0005035~death receptor activity	6	0.58651	0.00876959	TNFRSF9, TNFRSF10B, RELT, TNFRSF25, TNFRSF19, TNFRSF14	824	24	14983	4.54581	0.99999	0.287602	13.4061
GOTERM_BP_FAT	GO:0035148~tube lumen formation	3	0.42735	0.436192	WNT4, GRLF1, ZEB2	454	44	13528	2.03164	1	0.982527	99.9959				Category	Term	Count	%	PValue	Genes	List Total	Pop Hits	Pop Total	Fold Enrichment	Bonferroni	Benjamini	FDR				GOTERM_BP_FAT	GO:0033209~tumor necrosis factor-mediated signaling pathway	18	1.75953	0.00914099	TNF, TNFSF4, TNFRSF25, TNFRSF12A, RELB, TNFSF15, TNFRSF14, CD70, NFKB2, BIRC3, BIRC2, PSMB9, TNFRSF9, TNFRSF10B, RELT, TNFRSF19, IKBKB, TNFAIP3	887	165	16167	1.98836	1	0.154698	16.5217
GOTERM_BP_FAT	GO:0048598~embryonic morphogenesis	10	1.4245	0.704737	WNT4, NOTCH1, HAND1, ESRRB, DYNC2H1, GRLF1, ZEB2, PCDH8, TCF7L2, ODZ4	454	307	13528	0.970598	1	0.99822	100				GOTERM_BP_FAT	GO:0043933~macromolecular complex subunit organization	12	7.69231	0.0480125	JUP, E2F2, KIF2C, HMGB2, TUBB2B, APOE, CENPA, C1QTNF1, IRF7, FBXO5, HIST1H4C, CARD10	120	710	13528	1.90535	1	0.436558	56.2463
																GOTERM_BP_FAT	GO:0065003~macromolecular complex assembly	11	7.05128	0.0680568	JUP, E2F2, HMGB2, TUBB2B, APOE, CENPA, C1QTNF1, IRF7, FBXO5, HIST1H4C, CARD10	120	665	13528	1.86476	1	0.526488	69.3975				Annotation Cluster 33	Enrichment Score: 1.9999363531429928
Annotation Cluster 50	Enrichment Score: 0.7466424087078443															GOTERM_BP_FAT	GO:0034621~cellular macromolecular complex subunit organization	6	3.84615	0.206116	KIF2C, HMGB2, TUBB2B, CENPA, FBXO5, HIST1H4C	120	357	13528	1.89468	1	0.80517	97.93				Category	Term	Count	%	PValue	Genes	List Total	Pop Hits	Pop Total	Fold Enrichment	Bonferroni	Benjamini	FDR
Category	Term	Count	%	PValue	Genes	List Total	Pop Hits	Pop Total	Fold Enrichment	Bonferroni	Benjamini	FDR				GOTERM_BP_FAT	GO:0070271~protein complex biogenesis	7	4.48718	0.284945	JUP, E2F2, TUBB2B, C1QTNF1, IRF7, FBXO5, CARD10	120	505	13528	1.56264	1	0.87614	99.6428				GOTERM_MF_FAT	GO:0042802~identical protein binding	93	9.09091	0.000850607	NAMPT, LDHA, HM13, CLDN9, PDGFB, PGF, SNCA, NELL2, BNIP3, L1CAM, NFKB1, GDNF, MTHFD1L, B2M, CCDC103, SYP, PRMT8, TRIM9, ANG, SLC2A1, RBM10, PLCB1, BHLHE41, ANO6, GHR, S100A2, IRAK2, CARS, PRTFDC1, STC2, FOXJ2, BST2, PLD6, PRKAB2, MLXIPL, STXBP1, DMRT2, IFI16, NR0B1, DDIT3, INHBA, PYCR1, RENBP, PLEKHH2, VEGFA, CLDN1, C1QL4, COL1A1, BIN1, EIF2AK3, GBP1, ITGA2B, ACHE, TNF, GGCT, ERBB3, ERBB2, CD247,…	824	1213	14983	1.3941	0.67173	0.0886484	1.38099
GOTERM_BP_FAT	GO:0030335~positive regulation of cell migration	8	1.1396	0.0295403	IRS2, BCL2, AGT, CSF1, IGF2, HDAC9, TGFB2, APC	454	89	13528	2.67841	1	0.644891	41.0592				GOTERM_BP_FAT	GO:0006461~protein complex assembly	7	4.48718	0.284945	JUP, E2F2, TUBB2B, C1QTNF1, IRF7, FBXO5, CARD10	120	505	13528	1.56264	1	0.87614	99.6428				GOTERM_MF_FAT	GO:0046983~protein dimerization activity	81	7.91789	0.0220882	PRPH, NAMPT, MYOD1, HM13, PDGFB, PGF, STAT5B, BNIP3, NFKB1, GDNF, ADORA1, MTHFD1L, CCDC103, FOS, PRMT8, TRIM9, ANG, PLCB1, BHLHE41, ANO6, GHR, IRAK2, CARS, PRTFDC1, STC2, BST2, POLR1D, PLD6, MLXIPL, DMRT2, HES7, NR0B1, DDIT3, ATP6V1C2, INHBA, RENBP, TCFL5, VEGFA, MNT, EIF2AK3, ACHE, GGCT, ERBB3, ABTB2, ERBB2, CRLF1, CD247, ASNS, BDKRB2, RRAGC, NPAS1, NPAS2, AHRR, RPL7, DGKD, SOS1, BHLHE40, RUNX1,…	824	1166	14983	1.26316	1	0.43633	30.5804
GOTERM_BP_FAT	GO:0040017~positive regulation of locomotion	8	1.1396	0.0461303	IRS2, BCL2, AGT, CSF1, IGF2, HDAC9, TGFB2, APC	454	98	13528	2.43244	1	0.705659	56.5093				GOTERM_BP_FAT	GO:0034622~cellular macromolecular complex assembly	5	3.20513	0.306687	HMGB2, TUBB2B, CENPA, FBXO5, HIST1H4C	120	318	13528	1.77254	1	0.892493	99.7873				GOTERM_MF_FAT	GO:0042803~protein homodimerization activity	51	4.98534	0.0532478	NAMPT, HM13, PDGFB, PGF, BNIP3, NFKB1, GDNF, MTHFD1L, CCDC103, ANG, TRIM9, PRMT8, BHLHE41, PLCB1, ANO6, GHR, IRAK2, CARS, PRTFDC1, STC2, BST2, PLD6, MLXIPL, DMRT2, NR0B1, DDIT3, RENBP, VEGFA, EIF2AK3, ACHE, GGCT, ERBB3, CD247, ASNS, RPL7, DGKD, BHLHE40, RUNX1, B4GALT1, ASMT, LGALS1, WRN, ATF3, BNIP3L, ZBTB4, MAFA, IKBKB, TCF12, HPGD, LRP4, CBS	824	722	14983	1.28441	1	0.630203	59.1056
GOTERM_BP_FAT	GO:0051272~positive regulation of cell motion	8	1.1396	0.0461303	IRS2, BCL2, AGT, CSF1, IGF2, HDAC9, TGFB2, APC	454	98	13528	2.43244	1	0.705659	56.5093
GOTERM_BP_FAT	GO:0045834~positive regulation of lipid metabolic process	3	0.42735	0.458917	IRS2, AGT, IGF2	454	46	13528	1.94331	1	0.985611	99.998				Annotation Cluster 34	Enrichment Score: 0.7201277405031505															Annotation Cluster 34	Enrichment Score: 1.9510852716151963
GOTERM_BP_FAT	GO:0019217~regulation of fatty acid metabolic process	3	0.42735	0.491981	IRS2, AGT, IGF2	454	49	13528	1.82433	1	0.988368	99.9993				Category	Term	Count	%	PValue	Genes	List Total	Pop Hits	Pop Total	Fold Enrichment	Bonferroni	Benjamini	FDR				Category	Term	Count	%	PValue	Genes	List Total	Pop Hits	Pop Total	Fold Enrichment	Bonferroni	Benjamini	FDR
GOTERM_BP_FAT	GO:0010565~regulation of cellular ketone metabolic process	3	0.42735	0.573633	IRS2, AGT, IGF2	454	57	13528	1.56828	1	0.993717	100				GOTERM_BP_FAT	GO:0006469~negative regulation of protein kinase activity	3	1.92308	0.178138	ADORA2A, APOE, IL1B	120	87	13528	3.88736	1	0.769157	96.2961				GOTERM_CC_FAT	GO:0044421~extracellular region part	260	25.4154	4.42091e-05	LDHA, EFNA1, PGF, RAB3GAP1, LTBP4, NELL2, SNCA, PGAM1, BBOX1, B2M, NOV, CD47, DDX11, IFT20, PLOD2, PPP1R1A, AIF1L, CFD, PLD3, STC2, SERPING1, THY1, SPAG9, PGLS, KRT17, VEGFA, RPS13, RAB15, STC1, ARL8A, EPS8L2, ITGA2B, IQCB1, GGCT, ERBB3, PTH1R, WDR60, MST1, CD70, LIF, LAMB3, TPI1, RAC2, UBASH3A, FAM162A, RPS20, PLAT, BMP2, BMP1, LGALS1, HILPDA, COL16A1, GBE1, C19ORF18, PLAU, NARS, VPS37B, MCF2L, …	779	3784	13996	1.23449	0.029358	0.0147884	0.0663117
GOTERM_BP_FAT	GO:0019216~regulation of lipid metabolic process	4	0.569801	0.729118	IRS2, AGT, RBL1, IGF2	454	112	13528	1.06419	1	0.99862	100				GOTERM_BP_FAT	GO:0033673~negative regulation of kinase activity	3	1.92308	0.187628	ADORA2A, APOE, IL1B	120	90	13528	3.75778	1	0.779439	96.9526				GOTERM_CC_FAT	GO:0005576~extracellular region	293	28.6413	0.00071828	LDHA, EFNA1, PGF, RAB3GAP1, LTBP4, EFNA3, NELL2, SNCA, PGAM1, BBOX1, B2M, NOV, CD47, DDX11, IFT20, PLOD2, PPP1R1A, AIF1L, FAM150B, CFD, PLD3, F10, STC2, SERPING1, C6ORF1, THY1, SPAG9, PGLS, KRT17, VEGFA, RPS13, RAB15, STC1, ARL8A, EPS8L2, ITGA2B, IQCB1, GGCT, ERBB3, PTH1R, WDR60, MST1, CD70, LIF, C1ORF54, LAMB3, TPI1, RAC2, FAM162A, UBASH3A, RPS20, OLFM2, PLAT, BMP2, BMP1, LGALS1, HILPDA, IGIP, C…	779	4511	13996	1.16697	0.383868	0.0472755	1.07232
																GOTERM_BP_FAT	GO:0051348~negative regulation of transferase activity	3	1.92308	0.206807	ADORA2A, APOE, IL1B	120	96	13528	3.52292	1	0.804998	97.9601				GOTERM_CC_FAT	GO:0031988~membrane-bounded vesicle	224	21.8964	0.016275	LDHA, EFNA1, RAB3GAP1, LTBP4, SNCA, PGAM1, BBOX1, B2M, SYP, CD47, DDX11, IFT20, PLOD2, AIF1L, CFD, PLD3, VANGL2, SERPING1, THY1, SPAG9, PGLS, KRT17, VEGFA, BACE1, RAB15, RPS13, HLA-DPA1, ARL8A, EPS8L2, ITGA2B, IQCB1, GGCT, PTH1R, MST1, WDR60, CD70, SYPL2, TPI1, RAC2, AHNAK2, UBASH3A, FAM162A, RPS20, GAD1, PLAT, BMP1, LGALS1, HILPDA, SYNGR3, NOTCH1, GBE1, C19ORF18, TNK2, PLAU, NARS, VPS37B, SMPDL3…	779	3546	13996	1.13495	0.999984	0.346472	21.8236
Annotation Cluster 51	Enrichment Score: 0.738851106684175																															GOTERM_CC_FAT	GO:0070062~extracellular exosome	171	16.7155	0.0754078	LDHA, EFNA1, RAB3GAP1, LTBP4, CSPG4, PGAM1, ALDH1L2, SLC7A5, BBOX1, B2M, ST3GAL1, CD47, DDX11, ST3GAL4, IFT20, SLC2A3, PLOD2, SLC2A1, AIF1L, CFD, INSR, PLD3, SOGA1, BST2, SPARCL1, SERPING1, MFGE8, NPEPPS, MOGS, HLA-E, THY1, SPAG9, IGSF8, RENBP, PGLS, RELT, KRT17, FNBP1L, RAB15, RPS13, ARL8A, TNFAIP3, EPS8L2, ITGA2B, IQCB1, GGCT, PTH1R, MST1, WDR60, CD70, TPI1, CSE1L, RAC2, RPL7, GALC, UBASH3A, ND…	779	2769	13996	1.10953	1	0.638038	69.1603
Category	Term	Count	%	PValue	Genes	List Total	Pop Hits	Pop Total	Fold Enrichment	Bonferroni	Benjamini	FDR				Annotation Cluster 35	Enrichment Score: 0.7164173266678276															GOTERM_CC_FAT	GO:0065010~extracellular membrane-bounded organelle	171	16.7155	0.0754078	LDHA, EFNA1, RAB3GAP1, LTBP4, CSPG4, PGAM1, ALDH1L2, SLC7A5, BBOX1, B2M, ST3GAL1, CD47, DDX11, ST3GAL4, IFT20, SLC2A3, PLOD2, SLC2A1, AIF1L, CFD, INSR, PLD3, SOGA1, BST2, SPARCL1, SERPING1, MFGE8, NPEPPS, MOGS, HLA-E, THY1, SPAG9, IGSF8, RENBP, PGLS, RELT, KRT17, FNBP1L, RAB15, RPS13, ARL8A, TNFAIP3, EPS8L2, ITGA2B, IQCB1, GGCT, PTH1R, MST1, WDR60, CD70, TPI1, CSE1L, RAC2, RPL7, GALC, UBASH3A, ND…	779	2769	13996	1.10953	1	0.638038	69.1603
GOTERM_BP_FAT	GO:0016568~chromatin modification	14	1.9943	0.134761	SUPT3H, MLL, L3MBTL2, UTY, ATXN7, RBL1, SETMAR, CREBBP, RNF168, WHSC1, RBM14, HDAC9, ARID2, SUV39H2	454	274	13528	1.52249	1	0.879577	92.2066				Category	Term	Count	%	PValue	Genes	List Total	Pop Hits	Pop Total	Fold Enrichment	Bonferroni	Benjamini	FDR				GOTERM_CC_FAT	GO:1903561~extracellular vesicle	171	16.7155	0.086521	LDHA, EFNA1, RAB3GAP1, LTBP4, CSPG4, PGAM1, ALDH1L2, SLC7A5, BBOX1, B2M, ST3GAL1, CD47, DDX11, ST3GAL4, IFT20, SLC2A3, PLOD2, SLC2A1, AIF1L, CFD, INSR, PLD3, SOGA1, BST2, SPARCL1, SERPING1, MFGE8, NPEPPS, MOGS, HLA-E, THY1, SPAG9, IGSF8, RENBP, PGLS, RELT, KRT17, FNBP1L, RAB15, RPS13, ARL8A, TNFAIP3, EPS8L2, ITGA2B, IQCB1, GGCT, PTH1R, MST1, WDR60, CD70, TPI1, CSE1L, RAC2, RPL7, GALC, UBASH3A, ND…	779	2782	13996	1.10435	1	0.663505	74.2775
GOTERM_BP_FAT	GO:0006325~chromatin organization	18	2.5641	0.137779	SUPT3H, MLL, L3MBTL2, UTY, RBL1, CREBBP, WHSC1, SOX6, ARID2, SUV39H2, CBX5, HIST1H4A, ATXN7, SETMAR, RNF168, HIST1H3F, HDAC9, RBM14, HIST1H3G	454	378	13528	1.41892	1	0.882656	92.6723				GOTERM_MF_FAT	GO:0046982~protein heterodimerization activity	5	3.20513	0.0978327	ADORA2A, APOE, ENO3, BIRC5, TOP2A	110	208	12983	2.83719	1	0.655958	73.2354				GOTERM_CC_FAT	GO:0043230~extracellular organelle	171	16.7155	0.086521	LDHA, EFNA1, RAB3GAP1, LTBP4, CSPG4, PGAM1, ALDH1L2, SLC7A5, BBOX1, B2M, ST3GAL1, CD47, DDX11, ST3GAL4, IFT20, SLC2A3, PLOD2, SLC2A1, AIF1L, CFD, INSR, PLD3, SOGA1, BST2, SPARCL1, SERPING1, MFGE8, NPEPPS, MOGS, HLA-E, THY1, SPAG9, IGSF8, RENBP, PGLS, RELT, KRT17, FNBP1L, RAB15, RPS13, ARL8A, TNFAIP3, EPS8L2, ITGA2B, IQCB1, GGCT, PTH1R, MST1, WDR60, CD70, TPI1, CSE1L, RAC2, RPL7, GALC, UBASH3A, ND…	779	2782	13996	1.10435	1	0.663505	74.2775
GOTERM_BP_FAT	GO:0051276~chromosome organization	21	2.99145	0.195705	SUPT3H, MLL, L3MBTL2, UTY, RBL1, CREBBP, BRCA2, WHSC1, SOX6, ARID2, SUV39H2, CBX5, HIST1H4A, FANCD2, ATXN7, SETMAR, RNF168, HIST1H3F, RBM14, HDAC9, HIST1H3G, APC	454	485	13528	1.29019	1	0.925949	97.8497				GOTERM_MF_FAT	GO:0042803~protein homodimerization activity	6	3.84615	0.149707	BMP4, NDN, APOE, ENO3, BIRC5, TOP2A	110	334	12983	2.12025	1	0.772142	87.46
GOTERM_BP_FAT	GO:0016570~histone modification	7	0.997151	0.225125	SUPT3H, ATXN7, CREBBP, RNF168, HDAC9, RBM14, SUV39H2	454	122	13528	1.70968	1	0.938022	98.8852				GOTERM_BP_FAT	GO:0048589~developmental growth	3	1.92308	0.178138	BMP4, NDN, ENO3	120	87	13528	3.88736	1	0.769157	96.2961				Annotation Cluster 35	Enrichment Score: 1.9346162992058322
GOTERM_BP_FAT	GO:0016569~covalent chromatin modification	7	0.997151	0.247157	SUPT3H, ATXN7, CREBBP, RNF168, HDAC9, RBM14, SUV39H2	454	126	13528	1.65541	1	0.947818	99.3296				GOTERM_BP_FAT	GO:0040007~growth	4	2.5641	0.218007	BMP4, NDN, NDRG4, ENO3	120	183	13528	2.46412	1	0.819682	98.3936				Category	Term	Count	%	PValue	Genes	List Total	Pop Hits	Pop Total	Fold Enrichment	Bonferroni	Benjamini	FDR
																GOTERM_MF_FAT	GO:0042802~identical protein binding	8	5.12821	0.291187	BMP4, NDN, APOE, ENO3, BIRC5, CLDN11, COL1A1, TOP2A	110	640	12983	1.47534	1	0.920442	98.7798				GOTERM_BP_FAT	GO:0006520~cellular amino acid metabolic process	41	4.00782	0.00328229	ALDH18A1, NARS, STAT5B, EGLN1, ASNS, IARS2, ALDH1L2, SLC7A5, MTHFD1L, BBOX1, DTD1, MTHFD2, RPS27, SLC1A3, P4HA2, RPL7, P4HA1, RPL31, RPL34, RPS20, GAD1, GHR, SQRDL, CARS, SHMT2, PLA2G16, PCYOX1L, SARS, SDSL, PADI2, EPRS, PYCR1, RPL41, RPL23, PHGDH, RPS13, RPL37A, PSAT1, SLC25A15, PRODH, CBS	887	466	16167	1.60363	1	0.0766337	6.26065
Annotation Cluster 52	Enrichment Score: 0.7324115151416848															GOTERM_MF_FAT	GO:0046983~protein dimerization activity	7	4.48718	0.303648	BMP4, NDN, ADORA2A, APOE, ENO3, BIRC5, TOP2A	110	542	12983	1.52434	1	0.924115	99.0277				GOTERM_BP_FAT	GO:0006575~cellular modified amino acid metabolic process	30	2.93255	0.00526658	SLC5A5, ALDH18A1, GGCT, STAT5B, EGLN1, ALDH1L2, MTHFD1L, MTHFD2, RPS27, P4HA2, RPL7, P4HA1, RPL31, RPL34, RPS20, GHR, PLA2G16, SHMT2, PCYOX1L, SLCO4A1, CHAC1, SARS, PADI2, GGT7, RPL23, RPL41, RPS13, RPL37A, CBS, PRODH	887	319	16167	1.7141	1	0.108029	9.86311
Category	Term	Count	%	PValue	Genes	List Total	Pop Hits	Pop Total	Fold Enrichment	Bonferroni	Benjamini	FDR																				GOTERM_BP_FAT	GO:1901605~alpha-amino acid metabolic process	31	3.0303	0.0110403	ALDH18A1, STAT5B, EGLN1, ASNS, ALDH1L2, MTHFD1L, DTD1, MTHFD2, RPS27, SLC1A3, P4HA2, RPL7, P4HA1, RPL31, RPL34, RPS20, GAD1, GHR, SHMT2, PLA2G16, SARS, PADI2, PYCR1, RPL23, RPL41, PHGDH, RPS13, RPL37A, PSAT1, CBS, PRODH	887	352	16167	1.60518	1	0.172652	19.6127
GOTERM_BP_FAT	GO:0051240~positive regulation of multicellular organismal process	14	1.9943	0.068294	CSF1, IL18, NOX1, IGF2, ADA, TGFB2, CD83, ADRB3, SLC1A3, EREG, BCL2, AGT, NTRK2, BMPR1B	454	244	13528	1.70968	1	0.760622	71.2661				Annotation Cluster 36	Enrichment Score: 0.7051352544897869															GOTERM_BP_FAT	GO:0009069~serine family amino acid metabolic process	14	1.36852	0.0219755	SHMT2, RPS27, RPL41, RPL23, RPL7, RPL31, RPL34, SARS, PHGDH, RPS13, RPL37A, RPS20, PSAT1, CBS	887	127	16167	2.00923	1	0.266985	35.4006
GOTERM_BP_FAT	GO:0001817~regulation of cytokine production	9	1.28205	0.261276	CD83, INHBA, EREG, IL18, AGT, NOX1, IGF2, CD24, TGFB2	454	181	13528	1.48164	1	0.951366	99.5199				Category	Term	Count	%	PValue	Genes	List Total	Pop Hits	Pop Total	Fold Enrichment	Bonferroni	Benjamini	FDR				GOTERM_BP_FAT	GO:0001887~selenium compound metabolic process	12	1.17302	0.0506168	RPS27, RPL41, RPL23, RPL7, RPL31, SARS, RPL34, RPS13, EPRS, RPL37A, RPS20, CBS	887	115	16167	1.90191	1	0.425092	63.9928
GOTERM_BP_FAT	GO:0001819~positive regulation of cytokine production	5	0.712251	0.355864	CD83, EREG, IL18, AGT, NOX1	454	90	13528	1.65541	1	0.969265	99.9571				GOTERM_BP_FAT	GO:0009124~nucleoside monophosphate biosynthetic process	3	1.92308	0.0715345	TYMS, ADORA2A, ADA	120	50	13528	6.764	1	0.538044	71.2605
																GOTERM_BP_FAT	GO:0009123~nucleoside monophosphate metabolic process	3	1.92308	0.114598	TYMS, ADORA2A, ADA	120	66	13528	5.12424	1	0.651161	87.0586				Annotation Cluster 36	Enrichment Score: 1.9239222207193456
Annotation Cluster 53	Enrichment Score: 0.7044157679511514															GOTERM_BP_FAT	GO:0009165~nucleotide biosynthetic process	4	2.5641	0.224924	TYMS, ADORA2A, ADA, NAPRT1	120	186	13528	2.42437	1	0.825414	98.6163				Category	Term	Count	%	PValue	Genes	List Total	Pop Hits	Pop Total	Fold Enrichment	Bonferroni	Benjamini	FDR
Category	Term	Count	%	PValue	Genes	List Total	Pop Hits	Pop Total	Fold Enrichment	Bonferroni	Benjamini	FDR				GOTERM_BP_FAT	GO:0034654~nucleobase, nucleoside, nucleotide and nucleic acid biosynthetic process	4	2.5641	0.241226	TYMS, ADORA2A, ADA, NAPRT1	120	193	13528	2.33644	1	0.841947	99.0318				GOTERM_BP_FAT	GO:0048521~negative regulation of behavior	12	1.17302	0.00109489	NOV, NOTCH1, SEMA6B, PTGER4, SEMA4C, SEMA4B, PADI2, SEMA3C, GREM1, ARRDC3, ADORA1, SEMA4A	887	68	16167	3.21646	0.999457	0.0348424	2.13123
GOTERM_BP_FAT	GO:0014706~striated muscle tissue development	9	1.28205	0.0464681	CAV2, ACTC1, ACTA1, HAND1, ERBB3, DNER, DMD, ZFPM2, TGFB2	454	119	13528	2.25358	1	0.704617	56.78				GOTERM_BP_FAT	GO:0034404~nucleobase, nucleoside and nucleotide biosynthetic process	4	2.5641	0.241226	TYMS, ADORA2A, ADA, NAPRT1	120	193	13528	2.33644	1	0.841947	99.0318				GOTERM_BP_FAT	GO:0050922~negative regulation of chemotaxis	9	0.879765	0.00616645	NOV, NOTCH1, SEMA6B, SEMA4C, SEMA4B, PADI2, SEMA3C, GREM1, SEMA4A	887	51	16167	3.21646	1	0.121399	11.4531
GOTERM_BP_FAT	GO:0042692~muscle cell differentiation	9	1.28205	0.0503872	CAV2, WNT4, ACTC1, ACTA1, NTF3, DNER, AGT, SOX6, TCF7L2	454	121	13528	2.21633	1	0.719886	59.8069				GOTERM_BP_FAT	GO:0044271~nitrogen compound biosynthetic process	4	2.5641	0.547787	TYMS, ADORA2A, ADA, NAPRT1	120	325	13528	1.38749	1	0.983473	99.9998				GOTERM_BP_FAT	GO:0032102~negative regulation of response to external stimulus	26	2.54154	0.00870106	IER3, PDGFB, NLRX1, NFKB1, RORA, GREM1, ADORA1, TRIB1, NOV, SEMA3C, PLAT, PTGER4, GRIN1, CD276, PADI2, SERPING1, SEMA6B, NOTCH1, ETS1, SEMA4C, SEMA4B, TNFAIP3, SEMA4A, KLF4, PLAU, FEZ1	887	274	16167	1.72953	1	0.150392	15.7898
GOTERM_BP_FAT	GO:0060537~muscle tissue development	9	1.28205	0.0588511	CAV2, ACTC1, ACTA1, HAND1, ERBB3, DNER, DMD, ZFPM2, TGFB2	454	125	13528	2.14541	1	0.746091	65.6756																				GOTERM_BP_FAT	GO:0040013~negative regulation of locomotion	25	2.44379	0.00998634	CYP1B1, ABHD6, GREM1, ADORA1, TRIB1, NOV, SEMA3C, PLCB1, PTX3, C16ORF45, MAGI2, BST2, PTGER4, CSNK2B, PADI2, ARRDC3, THY1, NOTCH1, SEMA6B, SULF1, SEMA4C, SEMA4B, STC1, SEMA4A, KLF4	887	263	16167	1.73257	1	0.16228	17.9111
GOTERM_BP_FAT	GO:0007517~muscle organ development	12	1.7094	0.100179	CAV2, ACTC1, ACTA1, HAND1, ERBB3, DNER, DMD, SGCD, CHODL, ZFPM2, SOX6, TGFB2	454	211	13528	1.69464	1	0.836314	84.4482				Annotation Cluster 37	Enrichment Score: 0.6265636314401336															GOTERM_BP_FAT	GO:0051271~negative regulation of cellular component movement	23	2.24829	0.0138662	MAGI2, CYP1B1, BST2, PTGER4, ABHD6, CSNK2B, PADI2, GREM1, ADORA1, TRIB1, THY1, NOV, NOTCH1, SEMA6B, SULF1, SEMA4C, SEMA3C, SEMA4B, STC1, PLCB1, C16ORF45, SEMA4A, KLF4	887	242	16167	1.73228	1	0.199358	24.0113
GOTERM_BP_FAT	GO:0060538~skeletal muscle organ development	5	0.712251	0.179534	CAV2, ACTA1, ERBB3, DNER, DMD	454	66	13528	2.25738	1	0.915587	96.9457				Category	Term	Count	%	PValue	Genes	List Total	Pop Hits	Pop Total	Fold Enrichment	Bonferroni	Benjamini	FDR				GOTERM_BP_FAT	GO:0030336~negative regulation of cell migration	18	1.75953	0.0542268	MAGI2, CYP1B1, BST2, PTGER4, ABHD6, CSNK2B, PADI2, GREM1, ADORA1, TRIB1, THY1, NOV, NOTCH1, SULF1, STC1, PLCB1, C16ORF45, KLF4	887	203	16167	1.61615	1	0.439957	66.5918
GOTERM_BP_FAT	GO:0007519~skeletal muscle tissue development	5	0.712251	0.179534	CAV2, ACTA1, ERBB3, DNER, DMD	454	66	13528	2.25738	1	0.915587	96.9457				GOTERM_BP_FAT	GO:0051605~protein maturation by peptide bond cleavage	3	1.92308	0.174991	LOC653879, C6, SRGN	120	86	13528	3.93256	1	0.767144	96.0505				GOTERM_BP_FAT	GO:2000146~negative regulation of cell motility	18	1.75953	0.0772664	MAGI2, CYP1B1, BST2, PTGER4, ABHD6, CSNK2B, PADI2, GREM1, ADORA1, TRIB1, THY1, NOV, NOTCH1, SULF1, STC1, PLCB1, C16ORF45, KLF4	887	213	16167	1.54028	1	0.525642	79.4303
GOTERM_BP_FAT	GO:0048741~skeletal muscle fiber development	3	0.42735	0.240836	CAV2, ACTA1, DNER	454	28	13528	3.19257	1	0.945787	99.2231				GOTERM_BP_FAT	GO:0016485~protein processing	3	1.92308	0.258738	LOC653879, C6, SRGN	120	112	13528	3.01964	1	0.858185	99.346
GOTERM_BP_FAT	GO:0055002~striated muscle cell development	4	0.569801	0.252348	CAV2, ACTC1, ACTA1, DNER	454	52	13528	2.2921	1	0.949586	99.4066				GOTERM_BP_FAT	GO:0051604~protein maturation	3	1.92308	0.291362	LOC653879, C6, SRGN	120	122	13528	2.77213	1	0.880045	99.693				Annotation Cluster 37	Enrichment Score: 1.8873329615148005
GOTERM_BP_FAT	GO:0055001~muscle cell development	4	0.569801	0.288899	CAV2, ACTC1, ACTA1, DNER	454	56	13528	2.12838	1	0.959665	99.7548																				Category	Term	Count	%	PValue	Genes	List Total	Pop Hits	Pop Total	Fold Enrichment	Bonferroni	Benjamini	FDR
GOTERM_BP_FAT	GO:0048738~cardiac muscle tissue development	4	0.569801	0.298107	ACTC1, HAND1, ZFPM2, TGFB2	454	57	13528	2.09104	1	0.962043	99.8051				Annotation Cluster 38	Enrichment Score: 0.5714284874361796															GOTERM_BP_FAT	GO:0050731~positive regulation of peptidyl-tyrosine phosphorylation	20	1.95503	0.00122499	ICAM1, ARHGEF2, SRCIN1, PDGFB, PTGER4, EFNA1, ERBB3, CRLF1, CSPG4, TNFRSF14, GREM1, ADORA1, IL11, LIF, ITGA5, VEGFA, ADRA2B, TNK2, LRP4, GHR	887	160	16167	2.27833	0.999778	0.0375157	2.38159
[truncated: 3,964 more rows]

## Sheet: 5B
Supplementary Table 5B: Functional annotation clustering using DAVID - Analysis of upregulated genes associated with BRD7 suppression in merged data set
DAVID GO Functional annotation clustering
Annotation Cluster 1	Enrichment Score: 2.3918510018433063
[truncated: 433 more rows]

## Sheet: 5C
Supplementary Table 5C: Functional annotation clustering using DAVID - Analysis of downregulated genes associated with BRD7 suppresstion in merged data set
[truncated: 251 more rows]
